# Supplementary material for: The dynamic proteome of influenza A virus infection identifies M segment splicing as a host range determinant
Source: Nat Commun. 2019 Dec 4;10:5518. doi: 10.1038/s41467-019-13520-8 (PMC6892822; doi:10.1038/s41467-019-13520-8)
Supplement: Supplementary file 5 — Supplementary Data 1 [file 41467_2019_13520_MOESM5_ESM.xlsx]

## Sheet: iBAQ and SILAC host
Supplementary Data 1. protein level data virus and host
Sheet 1: iBAQ values and SILAC ratios host
Sheet 2: iBAQ values and mRNA RPKM virus
Gene.names	Protein.names	Protein.IDs	log 10 iBAQ Mal 0-4h	log 10 iBAQ Mal 4-8h	log 10 iBAQ Mal 8-12h	log 10 iBAQ Mal 12-16h	log 10 iBAQ Pan 0-4h	log 10 iBAQ Pan 4-8h	log 10 iBAQ Pan 8-12h	log 10 iBAQ Pan 12-16h	0-4h Pan.mock	4-8h Pan.mock	8-12h Pan.mock	12-16h Pan.mock	0-4h Mal.mock	4-8h Mal.mock	8-12h Mal.mock	12-16h Mal.mock	0-4h Pan.Mal	4-8h Pan.Mal	8-12h Pan.Mal	12-16h Pan.Mal
SAMHD1	Deoxynucleoside triphosphate triphosphohydrolase SAMHD1	Q9Y3Z3;Q59H15;A6NDZ3	6.44355	5.27668	5.88347	7.05198	6.37627	5.21348	5.71799	7.25121	0.043716	-1.57493	-1.23562	0.75547	0.0808315	-1.10522	-0.91948	0.265652	-0.204622	-0.747243	0.0988212	0.704411
RPS9	40S ribosomal protein S9	A0A024R4M0;P46781;B5MCT8;C9JM19;B7Z732;A5D904;F2Z3C0;A8MXK4	8.55304	8.2989	8.61003	8.42623	8.58036	8.26643	8.59868	8.38076	0.00453141	0.292229	0.0583368	-0.0815229	0.0673052	0.278874	0.00758962	0.102286	-0.0899627	-0.376688	0.541218	0.0219649
COX2;COII;MT-CO2;cox2	Cytochrome c oxidase subunit 2	W8DBX9;Q4GCC3;A0A0P0C1B5;Q14XT3;A0A218N9E7;H9E7F7;H9E7P8;A0A1B1PEQ8;H9E7W2;H9E7T7;X5C6M5;X5BKA4;X2CK15;W8DFH5;W8D1X2;V9K571;V9JPM6;V9J3S1;U5Z9R9;U5Z487;U3LSI8;U3L556;T1SWS8;T1Q632;S4STI1;Q9B2U8;Q9B138;Q8WCW3;Q8HNR1;Q85KS0;Q7Y6N0;Q7Y6M3;Q6VJJ3;Q6VJD8;Q6VIG7;Q6RQ80;Q6RNN7;Q6RKW8;Q6R0V6;Q5SB08;Q5SAP1;Q5SA98;Q5S971;Q4GVP5;Q4GHE1;Q4GCZ4;Q4GCG2;Q4F4V6;Q4EZD4;Q305H0;Q19MP7;Q15HH9;Q0Z7S0;Q0Z7J0;Q09U41;Q0…	7.78525	7.58457	7.87105	8.14876	7.76758	7.59504	7.85174	7.98987	-0.147075	-0.108377	-0.195961	-0.257882	-0.0131954	-0.160932	-0.202108	-0.000627841	-0.252068	-0.280675	0.442086	-0.379363
PARP14	Poly [ADP-ribose] polymerase 14	Q460N5;H7C5R8;D3DN94;H7C4Y3;Q8N546	6.06314	5.86537	6.0251	7.00532	6.08131	5.58765	6.03787	6.94703	-0.178997	-1.4944	-1.58786	0.578273	-0.107537	-0.860788	-1.70095	-0.101029	-0.185389	-0.793426	0.439124	0.849362
RBM45	RNA-binding protein 45	Q8IUH3;H7C476;H7BZE0	6.68964	6.4853	6.22218	6.74999	6.7187	6.44295	6.00345	6.07219	0.0899223	-0.736091	-2.23053	-2.10767	0.136074	-1.23911	-2.18317	-0.132304	-0.159112	0.170419	0.192538	-1.97297
RPS23	40S ribosomal protein S23	A8K517;P62266;D6RD47;D6RDJ2;D6RIX0;D6R9I7	8.08211	6.86681	8.01341	7.61914	8.21919	6.98638	8.01986	7.51869	0.0159283	-1.0081	0.0328658	-0.242035	-0.31803	-1.30356	-0.152546	-0.184887	0.245551	0.132208	0.597768	0.0967527
OAS3	2-5-oligoadenylate synthase 3	A0A024RBQ5;Q9Y6K5;A8KA84;F8VS35;F8VWK9;H0YHL3	7.10166	5.73292	6.83947	7.21767	7.20378	5.71037	6.87945	7.56616	0.129335	-0.837834	-1.23673	0.330834	-0.0846297	-0.385396	-1.58013	-0.185987	0.103696	-0.366055	0.692229	0.701647
NT5C3A;NT5C3	5-nucleotidase;Cytosolic 5-nucleotidase 3A	X6RM59;Q9H0P0;A0A090N7U2;A0A024RA81;B9A035;C9K084	6.97453	6.80388	6.58223	7.02662	6.98359	6.78358	6.34065	7.0993	-0.176224	-0.927336	-1.5148	0.192612	-0.0378891	-1.03605	-1.25338	-0.290593	-0.196546	-0.212818	-0.121067	0.573468
PNPT1	Polyribonucleotide nucleotidyltransferase 1, mitochondrial	Q8TCS8;H7C3C5;H7BXF6;F8WBI3	7.58371	7.31786	7.24206	7.67387	7.59121	7.26771	7.14883	7.72333	0.0188886	-0.697797	-1.64455	-0.0769568	0.0996527	-0.441369	-1.35743	-0.305708	-0.190858	-0.619291	0.220689	0.502406
PHB;HEL-S-54e	Prohibitin	A8K401;P35232;Q6FHP5;Q53FV0;Q6PUJ7;C9JW96;C9JZ20;E7ESE2;E9PCW0;D6RBK0;Q9BSE8;A8K9G2	6.85584	6.87998	7.22384	7.20732	6.87505	6.93126	7.15863	7.09931	-0.139275	0.844516	-0.0895535	-0.539783	-0.00184927	0.844742	-0.235363	-0.330839	-0.170651	-0.3036	0.47378	-0.0456357
CISD2	CDGSH iron-sulfur domain-containing protein 2	Q8N5K1;I3L1N9;D6RCF4	7.36629	5.89041	6.56135	6.79928	7.71524	6.2223	6.4988	6.83042	0.188793	-1.11866	-0.708182	0.14798	-1.40331	-2.13057	-0.488043	-0.497139	1.60619	1.05342	0.101277	0.686443
RPL6	60S ribosomal protein L6	Q8TBK5;Q8N5Z7;A0A024RBK3;Q9HBB3;Q02878;B2R4K7;B4DRX3;F8VZ45;U3KQR5;F8VR69;F8VZA3;F8VWR1;F8VU16	8.34548	8.06129	7.96402	7.77014	8.37974	8.03968	7.90752	7.7404	-0.0963493	-0.605543	-0.533807	-0.64343	-0.158583	-0.648203	-0.443679	-0.533193	-0.0459626	-0.352817	0.282719	0.0350023
ABCD3	ATP-binding cassette sub-family D member 3	P28288;B4DZ22;B4DL07	6.77479	6.60465	6.1912	6.02846	6.78383	6.71786	6.14917	5.68105	-0.132403	-0.689026	-2.42092	-1.49251	0.0175345	-0.715519	-2.29358	-0.589721	-0.108768	0.0553211	0.287405	-0.695952
NUFIP2	Nuclear fragile X mental retardation-interacting protein 2	Q7Z417	6.50074	6.37835	7.10699	7.44835	6.48934	6.25779	7.08196	7.26189	-0.231723	-1.34775	-0.678323	-1.01931	-0.220545	-1.10421	-0.759212	-0.608513	-0.219409	-0.407601	0.450009	-0.194974
PLA2G4A	Cytosolic phospholipase A2;Phospholipase A2;Lysophospholipase	P47712;B4DZI4;A8K2S1;Q14064;W0FXB0	6.53922	6.05815	6.30171	6.39006	6.60663	6.07346	6.22677	6.29407	0.265353	-1.29285	-1.25541	-1.19382	0.20922	-1.287	-0.978044	-0.657685	0.0423091	-0.305483	0.240598	-0.518057
RPL18	60S ribosomal protein L18	A0A024QZD1;J3QQ67;Q07020;G3V203;Q0QEW2;H0YHA7;F8VYV2;B4DDY5;A0A075B7A0;F8VUA6;F8VXR6	8.4388	8.28318	8.43101	7.80465	8.45882	8.31907	8.36301	7.75276	-0.0737459	0.222182	-0.49941	-0.661265	-0.045181	0.0447296	-0.400295	-0.699253	-0.126504	-0.14147	0.36397	0.0913632
AGR2	Anterior gradient protein 2 homolog	Q53G64;Q4JM46;B2R7D7;Q4JM47;O95994;B5MC07;C9J3E2;H7C3Z9;B4DKU8;H7C040;B5MC62;Q8TD06	8.0453	7.84505	7.96658	8.13694	8.11045	8.00278	7.85331	8.22072	0.78303	-2.19734	-0.963397	-0.511468	0.784036	-2.79092	-0.707104	-0.719539	-0.0130155	0.147	0.137689	0.380107
ZNFX1	NFX1-type zinc finger-containing protein 1	H0UI63;Q9P2E3;Q5JXR6;Q6PJM4;Q5JXR5;Q6P6B6;Q5JXR7	6.28239	5.3832	5.79287	6.54276	6.33748	5.36352	5.71505	6.77456	-0.258637	-1.11223	-1.61781	0.102345	-0.0125156	-0.947343	-1.83793	-0.748143	-0.225161	-0.623414	0.261802	0.97808
AKR1B10	Aldo-keto reductase family 1 member B10	O60218	9.16222	8.34131	9.1369	8.76324	9.28532	8.33005	8.9525	8.64843	0.847153	-1.45275	-1.10865	-1.10386	0.568543	-1.46727	-0.573573	-0.752496	0.177395	-0.308966	-0.0556277	-0.138685
hCG_19665;NUP62	Nuclear pore glycoprotein p62	A0A024QZF1;P37198;M0QXN5;M0QX10;M0QYY0;M0QX13;M0QZL5;M0R1S1;M0QX64;M0R302;Q8WYU3	7.38218	6.46255	6.66786	7.07626	7.43141	6.62067	6.73042	6.64348	-0.105161	-0.889017	-3.09827	-2.41049	-0.233622	-1.14961	-2.83553	-0.781427	0.0924772	-0.231481	0.104359	-1.28299
FTL;FTL variant	Ferritin light chain;Ferritin	P02792;B1Q3B3;Q6S4P3;B1Q3B4;B1Q387;Q4FCH6	7.07513	7.06139	7.7105	7.18224	7.00185	7.04716	7.56588	7.41831	-0.0557593	-0.236523	0.303758	-0.0651574	0.248765	-0.307996	0.508666	-0.78317	-0.251492	-0.193256	0.198536	0.960561
FN1;DKFZp686O12165;DKFZp686L11144;DKFZp686O13149	Fibronectin;Anastellin;Ugl-Y1;Ugl-Y2;Ugl-Y3	A0A024R462;B7ZLE5;P02751;Q6MZM7;Q6N084;Q59G22;Q68CX6;B4DU16;B4DTK1;H0Y7Z1;Q5CZ99;Q6MZF4;A6YID2;A6YID6;A6YID4;A6YID5;A6YID3;O95617;Q9UQS6;Q6PJE5;B4DN21;B4DTH2;A6YID7;H0Y4K8;Q9H382;Q7L553;O95608;Q53S27;Q14328;Q14327	6.75571	6.04402	6.22174	6.9214	6.95669	6.10338	6.10475	6.97144	0.557025	-1.84514	-2.37565	-0.523166	-0.224522	-2.04182	-1.91081	-0.786749	0.70479	0.258114	-0.230854	0.429812
RPL13A;RPL13a	60S ribosomal protein L13a	P40429;Q5QTS3;Q9BSQ6;Q53H34;M0QYS1;Q8J015;Q0VGL3;Q6NVV1	8.1725	7.8918	8.04177	7.57047	8.20438	7.87611	7.98773	7.5232	-0.176686	-0.968449	-0.683085	-0.989074	-0.0521322	-0.957459	-0.582092	-0.82414	-0.174077	-0.38717	0.307194	0.0343249
SP100	Nuclear autoantigen Sp-100	Q53TD0;P23497;C9JBL0;B4E2B9;E9PHV6;U5Y1J8;H7BYP4;U5Y3L1;Q9H930	6.97347	6.13532	6.07565	6.68472	6.94437	6.12078	5.94723	6.80956	-0.101616	-0.47119	-1.77638	-0.133085	-0.0410262	-0.642141	-1.58811	-0.841595	-0.0910375	-0.361304	0.229589	0.867698
EIF2AK2	Interferon-induced, double-stranded RNA-activated protein kinase	B7ZKK7;P19525;Q8IW76;Q05CP4;Q6PK38;C9JZT2;F8WBH4	7.71928	6.88673	7.53317	7.51541	7.72361	6.88072	7.37207	7.6005	-0.0398836	-1.29428	-1.84668	-0.508726	-0.0300232	-1.12603	-1.52934	-0.861335	-0.0692125	-0.485253	-0.00840024	0.549045
STAT1	Signal transducer and activator of transcription 1-alpha/beta;Signal transducer and activator of transcription	P42224;J3KPM9;E7EPD2;D2KFR9;E7ENM1;A5D905;E9PH66;Q67C41;H7BZB5	7.62353	6.81179	7.36255	7.51751	7.66326	6.80727	7.35581	7.59902	0.0717148	-0.554308	-1.64354	-0.174949	-0.0804048	-0.430299	-1.66325	-0.865222	0.0764952	-0.472686	0.490212	0.809752
FTSJ3	pre-rRNA processing protein FTSJ3	Q8IY81;B4DKU3;J3KS36;J3QSE2	7.27889	6.83829	6.85961	6.67216	7.27958	6.9085	6.80049	6.96646	-0.163439	-0.816193	-0.867114	-0.915531	-0.178967	-0.978346	-0.951465	-0.88849	-0.0841394	-0.107089	0.466707	0.146495
RPS2;rps2;OK/KNS-cl.7	40S ribosomal protein S2	P15880;Q8N5L9;Q3KQT6;Q8J014;H0YEN5;E9PMM9;E9PQD7;E9PPT0;Q8NI61;I3L404;E9PM36;D3DU83;Q9BSW5;O60249;Q8NI62;H3BNG3;H0YE27;Q6ZNN8	8.24277	7.925	8.48263	8.13353	8.25159	7.90461	8.25237	8.06788	-0.0703113	-0.923764	-0.731469	-1.02143	0.0377227	-0.847538	-0.596204	-0.905947	-0.165949	-0.440506	0.265434	0.15343
RPS27	40S ribosomal protein S27	P42677;Q5T4L4	7.95349	7.48836	7.5585	7.4554	8.08635	7.52299	7.51864	7.35853	-0.00953406	-0.73112	-0.618402	-1.2075	-0.316441	-0.685572	-0.521344	-0.912367	0.174924	-0.368907	0.503184	-0.0551854
HEL-S-106;LAP3	Cytosol aminopeptidase	V9HW38;P28838;B4DQG5;H0Y9Q1;H0Y983	7.43404	6.73374	7.24016	7.56444	7.45652	6.7566	7.16754	7.73676	-0.0952468	-0.795872	-1.96372	-0.17782	-0.0941446	-0.866076	-1.52106	-0.925618	-0.0900758	-0.32804	0.0107445	0.886645
RPL15	Ribosomal protein L15;60S ribosomal protein L15	A0A024R2Q4;P61313;E7EQV9;B4DLP4;E7ENU7;E7EX53;B4DEN1;E7ERA2;Q76N55;A4D1Q5;Q96S84	7.69353	7.52929	7.45978	7.12747	7.77224	7.62578	7.35439	7.09263	-0.0077132	-0.419658	-0.80934	-1.00764	-0.161083	-0.332244	-0.513229	-0.958904	0.0912734	-0.205715	0.177174	0.114668
SDHB	Succinate dehydrogenase [ubiquinone] iron-sulfur subunit, mitochondrial	P21912;A0A087WWT1;A0A087WXX8	7.35066	7.33456	7.57411	7.43628	7.3884	7.38175	7.46829	7.29958	-0.0921671	-0.773467	-1.10991	-1.2626	0.115205	-0.888527	-0.671534	-0.972305	-0.264486	-0.275047	0.111835	-0.0349088
RPS16	40S ribosomal protein S16	P62249;M0R210;M0R3H0;M0R1M5;Q6IPX4;M0QX76;B4DP32	8.49193	7.87863	8.33281	8.11046	8.52346	7.87908	8.28981	8.04137	0.0148608	-0.639503	-0.710297	-1.09709	-0.0309552	-0.754364	-0.62241	-1.03228	-0.0488777	-0.30931	0.343922	0.0898708
TSNAX;DISC1	Translin-associated protein X	A0A024R3V8;Q99598;C4P0D6;C4P0D8;Q5VVQ1;C4P0D4;Q7Z3N9;Q9NRI2	7.17691	6.85658	6.35477	7.25721	7.18084	6.83838	6.23373	6.66414	-0.0669416	-0.965073	-2.05396	-2.15787	-0.245642	-0.933402	-1.69552	-1.04448	0.0413026	-0.421828	0.107184	-0.704695
TRIM25	E3 ubiquitin/ISG15 ligase TRIM25	Q14258	7.56478	6.58231	7.15351	7.39356	7.55167	6.42578	7.04693	7.45643	-0.0454981	-1.50341	-2.0085	-0.712971	0.0826089	-0.868582	-1.7477	-1.06996	-0.17884	-0.76214	0.102808	0.628588
MERP1;UCC1;EPDR1	Mammalian ependymin-related protein 1	Q96J80;A4D1W8;Q9UM22;D6RIH7	6.66361	7.03215	6.81302	7.57833	6.72609	6.56995	6.57895	6.97224	-0.0432603	-1.13993	-1.68016	-1.63439	-0.0392229	-1.23667	-1.90069	-1.08029	-0.180124	-0.0484631	0.554185	-1.01105
SNRPC	U1 small nuclear ribonucleoprotein C	Q5TAL4;P09234;Q53G33;A0A0A0MRR7;Q5TAL2	7.73367	8.10279	8.04167	8.02609	7.86459	8.07595	7.78413	7.81965	-0.0691738	-0.77407	-1.41537	-1.73687	0.122436	-0.539575	-0.617359	-1.09416	-0.286175	-0.493098	-0.330107	-0.614491
HEL-S-45;TGM2	Protein-glutamine gamma-glutamyltransferase 2	V9HWG3;P21980;B4DIT7;B4DTN7;A2A299;Q6DKH2;A2A2A0;B4DPS8;A0A024R9T4;A0A024R9P4;A0A087WZC4;A0A087WVW4;Q0II16;A0A087WVS3;O43548	7.7615	6.71362	7.3693	7.40802	7.82376	6.55159	7.27729	7.49932	-0.745353	-0.497076	-2.37035	-0.449711	-0.895119	0.139608	-2.13517	-1.09884	0.0963396	-0.94633	0.152316	0.840569
CPLX2	Complexin-2	Q6PUV4;D6RGY3;D6R960;D6RI05;D6RBA5;B4DEW3;D6RDN3;D6RAG3;D6RI11;O14810	7.53258	7.20715	7.50961	7.8036	7.45756	7.25221	7.16495	7.91231	0.742039	-1.46941	-1.90729	-1.20133	0.763054	-1.6648	-1.06345	-1.17061	-0.0648051	-0.147726	-0.365517	0.140798
RNF213	E3 ubiquitin-protein ligase RNF213	A0A0A0MTR7;A0A0A0MTC1;Q63HN8;A0A024R8W2;Q9H932;I3L3H9	6.76773	6.05352	6.56531	6.8975	6.80829	6.15435	6.52411	7.11065	-0.100615	-1.0256	-1.98695	-0.321146	-0.283071	-1.44197	-2.06197	-1.20305	0.138414	0.0100061	0.488903	0.997387
IQGAP2	Ras GTPase-activating-like protein IQGAP2	A0A024RAJ8;Q13576;F5H7S7;E7EWC2;B7Z7U6;Q59HA3;B7Z881;D6R939;E9PDT6;B7Z7X2;D6R999;D6RGC6;D6RDK8	5.70009	5.68154	5.84024	5.95341	5.78286	5.6811	5.7725	5.78047	-0.325581	-1.5153	-2.56171	-0.89661	-0.505872	-0.935169	-2.54083	-1.23563	0.146603	-0.92456	0.474647	0.0772061
S100A4	Protein S100-A4	P26447;Q5Q9Z3	9.07925	7.98336	9.07351	8.64758	9.1636	7.93879	8.72596	8.46394	0.509165	-1.51771	-1.65667	-1.80171	0.404852	-1.56259	-0.606815	-1.24788	0.0194785	-0.395272	-0.644183	-0.27436
RPS11	40S ribosomal protein S11	P62280;M0QZC5;M0R1H5;M0R1H6	8.29303	7.87254	7.85081	7.62307	8.30469	7.79959	7.78217	7.56945	-0.112332	-0.720545	-0.914395	-1.28624	-0.0137039	-0.729539	-0.776551	-1.26272	-0.131441	-0.346576	0.288598	0.0959949
S100A10	Protein S100-A10	P60903;D3DV26;Q6FGE5	8.17706	8.35653	7.86449	7.99804	8.16256	8.30083	7.63076	7.88054	0.0306784	-1.06886	-1.41957	-1.50905	0.190143	-0.876595	-0.68353	-1.26761	-0.227699	-0.444856	-0.347828	-0.0958195
SLC39A10	Zinc transporter ZIP10	A0A024R3W5;Q9ULF5;E7ENT5;E7EV45	6.97356	5.7562	6.83071	6.62469	6.87593	5.88395	6.55084	6.54023	-0.232379	-0.613876	-1.62062	-1.4479	-0.134739	-1.15264	-1.77692	-1.26822	-0.0425562	0.289329	0.432524	0.00238062
RPL32	60S ribosomal protein L32	F8W727;D3YTB1;A0A024R2G7;P62910;D3YTI8;D3DNC2;A0A090N8E7	7.90794	7.66638	7.02177	7.23415	7.87392	7.62323	6.96251	7.16773	-0.0967931	-0.552634	-1.30056	-1.50776	0.0622749	-0.571408	-1.0487	-1.27146	-0.296396	-0.21792	0.144975	0.0765889
HNRPH3;HNRNPH3	Heterogeneous nuclear ribonucleoprotein H3	A0A024QZK8;P31942;Q53F48;A0A024QZP1;B4DHY1	7.90779	8.02944	7.62561	7.59151	7.89488	8.02728	7.36365	7.3586	-5.32129e-05	-0.428313	-1.91746	-2.01507	0.147192	-0.444515	-1.1603	-1.29333	-0.171922	-0.258543	-0.335513	-0.502558
HEL-S-34;PEBP1	Phosphatidylethanolamine-binding protein 1;Hippocampal cholinergic neurostimulating peptide	D9IAI1;P30086;A0A0K0K1J6;B4DRT4;V9HW05	7.7563	7.03769	7.65662	7.29236	7.90523	7.04057	7.48088	7.12859	0.174269	-1.01589	-1.70532	-1.75154	-0.190149	-1.10293	-1.27466	-1.29408	0.225951	-0.259629	-0.0450141	-0.146174
DKFZp686P18130;FECH	Ferrochelatase;Ferrochelatase, mitochondrial	Q7KZA3;Q53FU1;P22830;B4DSA4;K7ELX4;K7EPN2;K7EJX5;K7EKP7;Q8TD50;K7EJM8	7.17838	7.04816	6.94848	6.87263	7.17845	7.07455	6.77045	6.77077	-0.0359963	-0.950401	-1.72812	-1.65747	0.0457482	-1.41235	-1.27397	-1.29564	-0.173517	-0.0952402	-0.0341766	-0.0921071
RPL10	60S ribosomal protein L10	X5D2T3;X1WI28;P27635;F8W7C6;A0A087WV22;X5D7P1;H7C123;H7C2C5;B8A6G2;X5D2W5;A6QRI9;Q96L21;H7C2U2	8.16455	8.03887	7.84372	7.61287	8.14948	8.04529	7.73831	7.58582	-0.159669	-0.486261	-1.05502	-1.3033	-0.00770491	-0.377599	-0.795306	-1.29875	-0.190418	-0.417647	0.181151	0.171702
PSME2	Proteasome activator complex subunit 2	Q86SZ7;Q2TNB3;A0A087X1Z3;Q9UL46;H0YM70;Q6FHK9;H0YKU2;H0YLG1;H0YLD2	7.15913	6.91756	7.34404	6.88898	7.27011	6.92119	7.11519	6.88009	0.14777	-0.891011	-1.49918	-1.20152	-0.0286404	-0.949752	-0.920411	-1.30408	0.0735069	-0.466592	-0.184865	0.169802
HEL-S-43;S100A11	Protein S100;Protein S100-A11;Protein S100-A11, N-terminally processed	V9HWH9;P31949	7.97123	8.14116	6.74816	6.66212	8.00799	8.02269	6.35704	6.45599	-0.0929801	-0.980413	-1.68909	-1.81334	-0.183915	-0.734238	-0.604259	-1.30774	0.0501838	-0.623942	-0.66071	-0.151677
DPM1	Dolichol-phosphate mannosyltransferase subunit 1	A0A0S2Z4Y5;Q5QPK2;H0Y368;O60762;Q5QPJ9;A0A0S2Z4U1	7.32542	6.84829	7.27466	6.51125	7.38276	6.91572	7.24532	6.57593	-0.245656	-0.63714	-1.84948	-1.34437	-0.182536	-1.1413	-1.33473	-1.30871	-0.089367	0.113939	-0.0510943	0.314643
HIST1H1C	Histone H1.2	P16403;Q02539;A1L407;P22492	8.76728	8.18597	8.04502	8.15421	8.86733	8.31845	8.00133	8.11409	-0.124235	-1.18842	-1.70857	-1.30872	-0.322182	-1.63658	-1.65576	-1.31046	0.0974465	0.0334566	0.397157	0.155896
LGALS3BP	Galectin-3-binding protein	B4DVE1;A0A0S2Z3Y1;Q08380;B4DWA8;B3KP88;B4DDG4;B4DI70;K7EP36;K7ESM3;K7EKQ5;K7EJY8;K7ES75;K7EN99;K7ERZ6;K7EJD3	7.21306	6.86553	6.59985	6.81684	7.34887	6.95271	6.3217	7.00366	-0.085598	-1.4951	-2.76638	-0.707707	-0.388036	-1.9012	-2.7028	-1.3191	0.235168	0.0630485	0.38981	0.883377
CUL4A	Cullin-4A	Q13619;A0A0A0MR50;B2RBV7;B4DKT2;A0A087WWN2	6.83536	6.13699	6.09454	6.37106	6.86103	6.20924	5.98955	6.01291	0.0334929	-1.20802	-2.60252	-2.38655	-0.00450418	-1.35796	-2.14031	-1.32243	-0.0359892	-0.0802755	-0.0375348	-0.932607
HSPC152;TRMT112	Multifunctional methyltransferase subunit TRM112-like protein	A0A024R565;Q9UI30;F5GYQ2;F5GX77	6.61112	7.15978	7.25572	6.85664	6.60853	7.11299	7.06536	6.68023	0.0360252	-0.643866	-1.16847	-1.68127	0.174316	-0.409275	-0.228403	-1.32666	-0.238809	-0.563903	-0.295319	-0.261895
RPL35A	60S ribosomal protein L35a	P18077;C9K025;F8WBS5;F8WB72	7.38647	7.69945	7.10106	6.64988	7.34797	7.72277	6.95619	6.68611	0.135162	-0.309981	-1.5287	-1.5507	0.285407	-0.731426	-1.38179	-1.33163	-0.0500585	-0.274543	0.308381	-0.12468
PBEF1;NAMPT	Nicotinamide phosphoribosyltransferase	A0A024R718;P43490;A0A0C4DFS8;B7Z8W6;Q658Z1;C9JG65;C9JF35	7.79073	6.49473	7.4852	7.32227	7.85044	6.39449	7.42487	7.33083	0.0412041	-1.44837	-1.32736	-1.19479	-0.163843	-1.32587	-1.19234	-1.34772	0.0973556	-0.506911	0.233842	0.363106
GRAMD1A	GRAM domain-containing protein 1A	M0QZ12;Q96CP6;B3KUH3;B3KQF7;M0R0J9;S4R3I2	6.89748	6.1179	5.69353	6.08629	6.9633	6.23481	5.67934	5.9749	-0.183874	-0.737328	-2.77635	-1.85751	-0.200096	-0.895641	-3.10569	-1.35096	0.0526049	-0.232909	0.396948	-0.310422
RPS18	40S ribosomal protein S18	P62269;A0A0G2JQH2;Q5GGW2;J3JS69	7.88419	7.59086	7.48741	7.3138	7.8889	7.62292	7.46254	7.2761	-0.0596944	-0.536735	-1.30396	-1.40643	0.0349141	-0.211281	-1.3067	-1.3576	-0.17941	-0.451436	0.471943	0.118197
MRPS28	28S ribosomal protein S28, mitochondrial	A0A0S2Z5D2;Q53G62;A0A0S2Z563;A0A0S2Z5H0;Q9Y2Q9;H0YAT2;E5RGC7;H7C5V3;E5RFH3;E5RK86;E5RFT8	7.1551	6.98827	7.02143	6.88664	7.17351	7.04065	6.74723	6.76501	0.00224642	-0.444575	-1.66525	-1.89795	0.068369	-0.760996	-0.923138	-1.36116	-0.171971	-0.0813999	-0.354179	-0.151011
VDAC2	Voltage-dependent anion-selective channel protein 2	A0A024QZT0;A0A024QZN9;P45880;A0A0A0MR02;B4DKM5;Q5JSD2;Q5JSD1;A2A3S1	8.23638	7.7401	8.13684	7.70505	8.27245	7.79951	7.98979	7.68485	-0.010985	-0.771714	-1.29165	-1.3342	-0.0101703	-1.02289	-0.994646	-1.36205	-0.0925194	-0.116893	0.0576689	0.216073
AKR1D1	3-oxo-5-beta-steroid 4-dehydrogenase	Q96LK9;P51857	8.52387	7.54512	8.53847	8.2128	8.61361	7.56603	8.32596	8.04185	0.660367	-0.858852	-1.66563	-1.7927	0.438588	-0.985345	-1.04591	-1.37541	0.123889	-0.198548	-0.190559	-0.297936
TRAM1	Translocating chain-associated membrane protein;Translocating chain-associated membrane protein 1	G3XAN4;Q6FHL3;A8K032;Q15629;Q6FHU7	7.8573	7.05651	7.34051	7.1516	7.94096	7.13534	7.19832	6.98156	0.210493	-0.219908	-2.18947	-1.72118	0.0773829	-0.597051	-2.0243	-1.38198	0.0686906	-0.00504145	0.182219	-0.247159
PSMB4	Proteasome subunit beta type-4	A0A140VK46;P28070;B4DFL3	7.26925	6.9252	7.27456	7.03009	7.31516	7.00281	7.1055	6.90753	-0.0290485	-0.663801	-0.907669	-1.58545	-0.0603347	-0.772465	-0.326247	-1.38558	-0.0329594	-0.271505	-0.158485	-0.135059
AKR1C2	Aldo-keto reductase family 1 member C2	P52895;B4DK69;Q59GU2;S4R3P0	8.51393	7.74126	8.28975	7.93978	8.60079	7.82661	8.09357	7.82889	0.710895	-1.30044	-1.52433	-1.70757	0.512338	-1.35833	-1.05818	-1.40376	0.0683718	-0.330021	-0.0616539	-0.0534098
MGST1	Microsomal glutathione S-transferase 1	Q6LET6;A0A024RAX2;P10620;F5H7F6;F5H6X2;F5GX73;F5H613;F5H760	7.66755	7.50407	7.25858	7.20986	7.71087	7.58876	7.20796	7.2725	0.415932	-0.071869	-0.926377	-1.06745	0.336093	-0.786028	-0.86108	-1.40945	-0.0240176	-0.0887649	0.297825	0.462346
TXNDC12	Thioredoxin domain-containing protein 12	O95881;V9GY50;V9GYV4	7.9912	7.29199	7.81911	7.48544	7.96439	7.33731	7.61577	7.34266	-0.200656	-0.812482	-1.80924	-1.83866	-0.0605911	-1.0693	-1.11967	-1.41273	-0.165788	-0.185495	-0.191655	-0.161608
VDAC1	Voltage-dependent anion-selective channel protein 1	A0A1L1UHR1;P21796;B3KTS5;C9JI87;B4DEI3	8.41827	7.81334	8.05801	7.72259	8.46811	7.91207	7.93053	7.67307	-0.0816071	-0.829272	-1.61437	-1.49874	-0.150561	-1.15059	-1.30017	-1.41826	0.00142018	-0.0699797	0.139069	0.162176
RPL37A	60S ribosomal protein L37a	P61513;Q6P4E4;E9PEL3;G5E9R3;C9J4Z3;M0R0A1;M0R2L6;A6NKH3	7.19198	7.57073	6.2637	5.25689	7.21652	7.54832	6.32018	5.13659	-0.0981958	-1.00943	-0.620359	-1.65823	-0.0477632	-1.04762	-1.06603	-1.41934	-0.0948738	-0.350512	0.595492	0.0332477
LEO1	RNA polymerase-associated protein LEO1	B4DNM0;Q8WVC0	6.57273	6.07951	5.79134	6.37618	6.53117	6.19917	5.99921	5.99669	-0.378488	-0.945788	-2.41059	-2.70855	-0.0212645	-1.61728	-2.94665	-1.42415	-0.429643	0.257306	0.815418	-1.17394
PRDX3	Thioredoxin-dependent peroxide reductase, mitochondrial	P30048;Q53HC2;A4UCS5	7.40769	7.67305	7.55606	6.99062	7.40872	7.74115	7.38768	6.85961	-0.0659353	-0.496374	-1.41693	-1.56046	-0.0474102	-0.804231	-1.00957	-1.42622	-0.0991819	-0.0660674	-0.0188825	0.162682
ADFP;PLIN2	Perilipin;Perilipin-2	Q6FHZ7;Q99541;B4DJK9;B4DNH6;Q5SYF5;Q5SYF3;Q5SYF4	6.97643	5.88131	6.21368	6.02698	6.99241	6.03796	5.77609	5.48822	-0.563978	-0.720369	-3.57182	-2.92997	-0.316696	-0.988566	-1.90713	-1.42772	-0.281619	0.134961	-1.33866	-1.13266
ACADM;DKFZp686M24262	Medium-chain specific acyl-CoA dehydrogenase, mitochondrial	A0A0S2Z366;Q5T4U5;Q5HYG7;P11310;B7Z9I1;B4DWX6;B4DJE7;B4DVB1;B4DVE0;A0A0S2Z3A5;E9PJM9;E9PRX4;H0YDT5	6.77355	6.55935	6.33661	6.20277	6.81472	6.65558	6.13496	6.04352	-1.01557	-0.231223	-1.73052	-1.98769	-0.904714	-0.426549	-1.25851	-1.43124	-0.213628	-0.176244	-0.128032	-0.0817872
hCG_39985;ATP5F1	ATP synthase F(0) complex subunit B1, mitochondrial	Q08ET0;A8K4W2;P24539;Q53GB3;Q5QNZ2	7.47096	7.22467	6.79284	7.14958	7.50023	7.43075	6.74747	7.09651	-0.0654642	-1.04159	-1.75175	-1.76212	0.0597861	-1.34754	-1.74366	-1.43491	-0.116138	-0.0170472	0.385357	0.138567
FYTTD1	UAP56-interacting factor	A0A024R9K4;Q96QD9;H9KVC6;H9KVD1;H9KVC1;H9KVD5	6.50972	6.75289	6.84102	6.80948	6.64416	6.75111	6.86482	6.77274	-0.543362	-0.445822	-0.683953	-1.05512	-0.501708	-0.429308	-1.05071	-1.43767	0.509759	-0.599733	1.01171	0.529498
LBR	Lamin-B receptor	A0A024R3R5;Q14739;C9JXK0;B4E0Z3;C9JES9	7.11726	6.49992	6.4629	6.28611	7.16859	6.40353	6.42694	6.34838	0.414463	0.34501	-1.89574	-1.30038	0.364712	0.421225	-1.89728	-1.4393	-0.0804618	-0.514193	0.390564	0.388845
ZC3HAV1	Zinc finger CCCH-type antiviral protein 1	Q7Z2W4;C9J6P4;A8K9U6;Q05DV5;H7C5K1	7.53057	7.11343	7.10558	7.18794	7.58523	7.12179	7.09455	7.16995	0.0465072	-0.623705	-1.6625	-1.1178	0.0761516	-0.718825	-1.7168	-1.44055	-0.0422948	-0.261655	0.445383	0.377356
CSRP1	Cysteine and glycine-rich protein 1	B4DY28;P21291;Q9BTA4;B4E2T4;E9PS42;Q59EQ5;Q6ZMS3;E9PND2;B3KVC9;E9PP21;Q6AI18;Q6AWD1	7.83832	6.66698	7.5896	7.58923	7.93851	6.76964	7.51097	7.47797	-0.100378	-1.43859	-2.02682	-1.75377	-0.342137	-1.52638	-1.5143	-1.44378	0.144901	-0.226794	-0.0240152	-0.0503369
AKR1C3	Aldo-keto reductase family 1 member C3	A0A0A0MSS8;P42330;S4R3Z2;S4R3D5;B4DKT3;P17516	8.90226	8.13265	8.79145	8.72352	8.9844	8.14066	8.5788	8.56856	0.607809	-1.19054	-1.71192	-1.94119	0.446668	-1.23806	-1.11947	-1.44668	0.0715279	-0.304808	-0.111515	-0.213835
SLFN5	Schlafen family member 5	B4E0B1;Q08AF3;B4E128;A0A0D9SGD9;Q6IEE8	6.29008	5.58851	6.1923	6.55128	6.28125	5.46889	6.12768	6.75522	-0.364247	-1.67931	-1.91411	-0.743878	-0.244056	-0.88112	-1.75022	-1.45201	-0.0399256	-1.03293	0.0938251	0.79051
REXO2	Oligoribonuclease, mitochondrial	H0YG54;H0YGR4;Q9Y3B8;F5GYG5	7.11362	6.56402	7.08622	6.7307	7.10751	6.48822	6.81371	6.55625	-0.283457	-0.309672	-1.57795	-1.81626	-0.136479	-0.0484551	-0.895394	-1.45365	-0.309555	-0.420519	-0.212399	-0.22124
ADAR	Double-stranded RNA-specific adenosine deaminase	Q59EC0;P55265;B7Z8Y3	7.29245	7.37201	7.19337	7.4209	7.26736	7.39114	7.05244	7.34493	-0.257409	-0.912946	-2.36239	-1.54845	-0.0815872	-1.04817	-1.76051	-1.46074	-0.260351	-0.355958	-0.193335	0.0275167
FTH1	Ferritin;Ferritin heavy chain;Ferritin heavy chain, N-terminally processed	A0A024R525;Q6NS36;P02794;G3V192;Q6NZ44;B3KXC3;G3V1D1;Q8TD27;E9PRK8;E9PKY7;A9JQE1;E9PPQ4;E9PQR3;E9PKM5;E9PK45	7.56701	6.9997	7.73597	7.08203	7.70447	7.0268	7.58818	6.99228	-0.123113	-0.987387	-0.81774	-1.47929	-0.441031	-1.01542	-0.483289	-1.46352	0.294698	-0.21836	0.072782	0.16047
TFPI	Tissue factor pathway inhibitor	P10646;B2R8Y9;Q59EE5;C9JKV3;C9JT76;C9JQ14;C9JP39;C9J103	6.96637	6.96973	7.01585	6.97466	7.07614	6.99525	6.77997	6.9164	-0.0864471	-0.906933	-1.623	-1.63185	-0.308339	-1.24333	-0.897815	-1.46738	0.0501334	-0.0601191	-0.328527	-0.0652383
ALDH3A1	Aldehyde dehydrogenase, dimeric NADP-preferring	P30838;Q6PKA6;I3L3I9;A8MYB8;C9JMC5;E9PNN6;C9JKT2;I3L4E5;I3L1H6;I3L3W9	8.49995	7.97441	8.29557	8.23974	8.58078	8.03885	8.14077	8.12914	0.573931	-2.31087	-2.04422	-1.74742	0.451374	-2.43788	-1.50935	-1.47081	0.0593595	-0.300282	-0.0466182	-0.0515297
FAM96B	Mitotic spindle-associated MMXD complex subunit MIP18	Q9Y3D0;J3KS95;H3BNV7;J3QLT9	7.10695	6.92156	7.023	7.1406	7.02009	6.99496	6.79866	7.02924	-0.270589	-0.498598	-1.43552	-1.60746	-0.22287	-0.667474	-0.730546	-1.47446	-0.00305366	-0.150584	-0.247591	-0.0729755
VDAC3	Voltage-dependent anion-selective channel protein 3	Q9Y277;E5RJN6;E5RHZ6;E5RFP6;E5RHE1;E5RK27;E5RFL1	7.90704	7.129	7.68048	7.30484	7.97544	7.15321	7.55728	7.2548	0.0556394	-0.817763	-1.37922	-1.58098	0.074176	-1.1927	-1.10603	-1.47838	-0.105362	-0.0803742	0.143692	0.168746
TXN	Thioredoxin	H9ZYJ2;P10599	8.64705	8.03312	8.90543	8.24381	8.82162	7.88157	8.64088	8.09882	0.0655014	-1.21956	-1.43723	-1.75388	-0.394296	-1.17226	-0.662415	-1.48074	0.326254	-0.512931	-0.272822	-0.121975
MRPL24	39S ribosomal protein L24, mitochondrial	Q96A35;X6RJ73;X6RHI2;X6RIR5	7.52819	7.31711	7.29453	7.1287	7.50696	7.34441	6.99705	6.90824	-0.24257	-0.678517	-1.35577	-1.99449	-0.136614	-0.728092	-0.570012	-1.48153	-0.166892	-0.269466	-0.354746	-0.26434
SPG21	Maspardin	A0A024R5Y1;Q9NZD8;H0YMB7;H0YKB0;H0YLT5;H0YKM6;H3BRR0;H0YLW1;H0YML6;H0YLD7	6.94119	6.46705	6.9935	6.41848	6.9795	6.47659	6.61514	6.48018	-0.146241	-0.66524	-1.86439	-1.53799	-0.0808585	-0.662722	-0.927366	-1.48195	-0.111763	-0.258793	-0.476771	0.0465785
NDUFA7	NADH dehydrogenase [ubiquinone] 1 alpha subcomplex subunit 7	Q6FG42;Q32Q14;O95182;Q6IB89;M0R0N0;M0R1K9	7.03739	6.75805	6.62533	6.65739	7.10011	6.86103	6.42683	6.65136	-0.335942	-0.656678	-1.39101	-1.27839	-0.380278	-1.19578	-1.01703	-1.48359	-0.0662844	0.0606491	0.0896157	0.419731
LCLAT1	Lysocardiolipin acyltransferase 1	Q6UWP7;B4DLE7;B4DYR5;B4DM26;C9K0C3;C9J5S5;C9JA02;C9JMW2;C9JUV9;C9JXY8;C9J6F4	6.99327	6.56299	6.25807	6.18384	6.98238	6.64297	6.15555	6.15415	0.0738459	-0.22144	-1.75412	-1.67153	0.0932108	-0.52905	-1.45468	-1.48443	-0.0923396	-0.0170056	0.108836	-0.0025553
DHX15	Pre-mRNA-splicing factor ATP-dependent RNA helicase DHX15	O43143;B4E0S6	7.99859	7.56639	7.87643	7.73699	7.99495	7.62084	7.8857	7.69536	0.00758788	-0.673766	-1.72618	-1.705	0.0748268	-0.903935	-1.34652	-1.48443	-0.121095	-0.203002	0.0699035	-0.0326221
YY1	Transcriptional repressor protein YY1	P25490;H0YJV7;H0YJU4;Q96MM3	7.43731	7.1688	7.13723	7.20331	7.43417	7.28315	6.9921	7.07326	-0.104763	-0.959875	-1.85679	-1.83918	0.0376964	-1.11486	-1.49826	-1.49558	-0.248388	-0.127198	-0.0628462	-0.176751
HEL-S-7;ANXA5	Annexin;Annexin A5	V9HWE0;P08758;D6RBL5;E9PHT9;D6RBE9;B4DNG6;D6RCN3	8.41159	7.20696	8.09839	7.81148	8.51075	7.2118	7.90857	7.69262	0.129544	-1.13821	-1.66835	-1.8712	-0.0767755	-1.07595	-1.02647	-1.49658	0.136669	-0.34682	-0.185202	-0.163514
GDI1	Rab GDP dissociation inhibitor alpha	A0A0S2Z3X8;P31150;B4DHX4;B4DH24;G5E9U5;B4E070;A0A0S2Z426	7.19299	6.12288	6.92177	6.97781	7.20922	6.23177	6.72783	6.77274	-0.139316	-0.607354	-1.84736	-1.92545	-0.101958	-0.904331	-1.19403	-1.49852	-0.102353	-0.309106	-0.353202	-0.416769
HNRNPH2	Heterogeneous nuclear ribonucleoprotein H2	P55795;B4DFK9;B4DP00	6.77557	7.43182	6.82298	6.89782	6.73512	7.47163	6.65023	6.72896	-0.011648	-0.474725	-2.08007	-2.01024	0.178323	-0.698747	-1.41882	-1.50588	-0.362104	-0.151617	-0.190316	-0.255631
RPS4Y1	40S ribosomal protein S4;40S ribosomal protein S4, Y isoform 1	C9JEH7;A4FU11;Q496E4;P22090;Q53HI6	6.78715	6.65178	6.58434	6.32933	6.72448	6.59123	6.47284	6.46083	-0.408177	-0.786569	-1.08876	-0.576099	-0.136811	-0.75327	-0.750761	-1.50678	-0.322122	-0.383988	0.00390884	0.942169
BHLHB2;BHLHE40	Class E basic helix-loop-helix protein 40	Q6IB83;O14503;B4DDI4	7.06137	6.69583	6.47856	6.80197	7.13742	6.58701	6.60921	6.82587	-0.217828	-1.02979	-1.75657	-1.36692	-0.354849	-1.54094	-2.53982	-1.50859	0.0684497	0.292671	0.903542	0.349813
PHYH	Phytanoyl-CoA dioxygenase, peroxisomal	B1ALH6;O14832;Q6FGQ2;C9IYS5;C9JR86	7.31848	6.94637	7.31168	7.21792	7.37724	6.99664	7.09134	7.1206	-0.366515	-0.856867	-1.78828	-1.75485	-0.21754	-1.12817	-1.18286	-1.50968	-0.197646	-0.257488	-0.188626	-0.0455474
RAB34	Ras-related protein Rab-34	A0A024QZ68;Q9BZG1;Q6NXT3;C9JBG0;Q96PJ7;C9JY26;E7ES60;B4DNC0;K7EIF2;H7C0Y7;J3QLC6;V9GY61;K7EJW7	7.36167	6.97104	6.95132	7.65632	7.43	7.01644	6.83198	7.6833	-0.370298	-0.942514	-2.3738	-2.15877	-0.385531	-1.18272	-1.75054	-1.51	-0.106689	-0.0640167	-0.217575	-0.52644
PRSS23	Serine protease 23	B3KQQ9;O95084;B7ZB43;B4E201;E9PRR2	7.42247	7.23099	7.12789	6.95585	7.40101	7.11054	6.85368	6.78218	0.233072	-0.844591	-1.84521	-2.09015	0.567486	-0.549195	-0.724089	-1.51035	-0.384695	-0.817582	-0.702777	-0.530728
NEDD4L	E3 ubiquitin-protein ligase NEDD4-like	Q96PU5;A0A024R2A4;A0A1B0GVY1;A0A024R281;B7Z6K0;B7Z2P9;K7ERN1;K7EQC5;K7EN51;K7ENS6;Q5XLQ3	6.38162	5.3027	5.65307	5.73707	6.47523	5.32706	5.41661	5.50671	0.106914	-1.15653	-2.70697	-2.30219	0.0453046	-1.31993	-2.3121	-1.51499	-0.0259354	-0.0772266	-0.0486893	-0.641375
FKBP3	Peptidyl-prolyl cis-trans isomerase;Peptidyl-prolyl cis-trans isomerase FKBP3	Q53GD8;Q00688;G3V5F2	7.3672	6.84085	6.94603	7.32073	7.45197	6.86047	6.83633	7.20046	0.00548345	-1.26224	-1.37323	-1.58536	-0.0851064	-1.72757	-1.05284	-1.52043	-0.0026853	0.0517437	0.0397297	0.117126
MRPS17;hCG_1984214	28S ribosomal protein S17, mitochondrial	E9PE17;Q8IY71;I3L0E3;Q9Y2R5	7.44014	6.8114	7.13069	6.55515	7.44078	6.84198	6.96909	6.45153	-0.161897	-0.717586	-1.84553	-1.66079	-0.117169	-0.820551	-1.22929	-1.52083	-0.173622	-0.209439	-0.120232	0.0268203
LENG8	Leukocyte receptor cluster member 8	A0A024R4R9;A0A087WTE7;C9JMY0;A0A087WUE4;Q96PV6;A0A0G2JNN3;E7EWC7;B0VJY8;A0A0G2JPW6	6.91824	7.04358	7.05905	6.90322	7.12172	7.13512	6.7314	6.66138	-0.164716	0.135088	-2.08818	-2.19785	-0.594282	-0.196721	-0.806848	-1.52577	0.397024	-0.0534905	-0.853977	-0.580817
MLEC	Malectin	Q14165;F5H1S8;H0YG07;F5GX14	7.29638	7.01374	7.08289	6.87428	7.30264	7.05744	6.98823	6.87478	0.0436057	-1.19149	-2.04432	-1.35519	0.115733	-1.25875	-1.38801	-1.52783	-0.158656	-0.178586	-0.218328	0.0231137
SNRPG;SNRPGP15	Small nuclear ribonucleoprotein G;Putative small nuclear ribonucleoprotein G-like protein 15	P62308;A8MWD9;Q49AN9;F5H013;C9JVQ0	8.36584	7.58276	8.55548	8.31267	8.34198	7.51821	8.26966	8.07041	-0.193926	-0.697048	-1.4529	-2.21835	-0.0126131	-0.370219	-0.651891	-1.52905	-0.386553	-0.493721	-0.426431	-0.527261
RAB2;RAB2A	Ras-related protein Rab-2A	A0A024R7V6;P61019;E9PKL7;H7C125;O75546;H0YD31;E9PE37;Q9UL31;H0YDL5;A0A1D5RMT4	7.97593	7.52063	7.66023	7.35103	8.0073	7.56865	7.47893	7.17222	-0.127766	-0.50711	-1.94975	-1.84358	-0.1201	-0.758329	-1.35129	-1.53769	-0.0505792	-0.245211	-0.230755	-0.11894
MRPS21	28S ribosomal protein S21, mitochondrial	A0A075B746;P82921	6.90234	7.04722	7.14254	6.65265	6.85649	7.01481	6.96572	6.56983	-0.391827	-0.668094	-1.30749	-1.63568	-0.180962	-0.420845	-1.04241	-1.5428	-0.284896	-0.282226	0.121023	0.0694365
SNRPB	Small nuclear ribonucleoprotein-associated protein;Small nuclear ribonucleoprotein-associated proteins B and B	Q66K91;Q5XPV6;B4DVS0;P14678;Q15182;Q9UIS4;J3KRY3;S4R3P3;B4DVD6	8.59606	8.01185	8.54264	8.37302	8.66795	7.99323	8.27085	8.15709	0.01581	-0.789416	-1.67506	-2.42264	-0.0571425	-0.786693	-0.819153	-1.54324	0.00689079	-0.349749	-0.468557	-0.702268
PSME1	Proteasome activator complex subunit 1	A0A0K0K1L8;Q06323;Q6FHU3;Q86SZ9;H0YKK6;H0YLU2	8.09711	7.00991	8.00036	8.17064	8.15243	6.98089	7.74852	8.08666	0.0111492	-1.38181	-1.95948	-1.49081	-0.0516514	-1.28326	-1.18109	-1.54393	0.0727181	-0.43641	-0.304961	0.311547
ERCC4	DNA repair endonuclease XPF	A0A1W1GST9;A0A1W1GSK9;Q92889;B4DXD8;A0PJA9;A0A1W1GSL6;A0A1W1GSP5;I3NI48	6.52747	5.61027	5.65355	6.0389	6.45059	5.70961	5.36549	5.60262	-0.162574	-1.3953	-3.10868	-2.7636	-0.168528	-1.66566	-2.87994	-1.54429	-0.0766299	0.00687148	0.177228	-1.08056
HEL-S-10;BLVRB	Flavin reductase (NADPH)	V9HWI1;P30043;M0R192;M0QZL1	8.09041	7.01482	7.75084	7.75349	8.16314	7.05307	7.71425	7.83022	0.135233	-1.18218	-1.80506	-1.98257	-0.0666553	-1.29651	-1.29984	-1.54435	0.0749129	-0.26029	-0.0988387	-0.313436
HEL-S-52;WDR1	WD repeat-containing protein 1	V9HWG7;O75083;Q53GN4;Q59ER5;Q53H17;B3KXN4;D6RD66;B4DY05;B4DS71;B4DZX5;Q9BZT4	7.87452	7.14024	7.55028	7.33792	7.94887	7.15896	7.4266	7.25051	-0.0066208	-1.08966	-1.67302	-1.80191	-0.158023	-1.16223	-1.46696	-1.54953	0.0493606	-0.308699	0.145085	-0.0188401
HSD17B11	Estradiol 17-beta-dehydrogenase 11	Q8NBQ5;D6RCD0	7.42869	7.10209	7.04517	6.81595	7.47846	7.22748	6.96823	6.8359	0.0402109	-0.709471	-1.78223	-1.47277	-0.00250085	-0.991893	-1.68681	-1.55241	-0.0594403	0.238717	0.247614	0.164257
FLJ10292;MAGOHB	Protein mago nashi homolog 2	A0A023T6R1;Q96A72;F5H6P7;F5H6N1;F5H3U9;F5H124	7.52743	7.27261	7.40606	6.89241	7.59572	7.21835	7.31092	6.98231	-0.210465	-0.72967	-1.70427	-1.97799	-0.161035	-0.832894	-1.36389	-1.55274	-0.0393616	-0.266332	-0.174886	-0.316235
ORC3	Origin recognition complex subunit 3	Q9UBD5;B4E014;B7Z8A5;B7ZAI3;B4DZ51;Q6IBJ0	6.63237	6.26095	5.85299	6.13684	6.83084	6.36153	5.87225	5.48051	-0.145211	-1.08333	-2.49008	-2.21207	-0.237662	-1.44545	-2.32452	-1.55348	-0.0155364	0.0406662	0.278536	-0.61557
MPST	3-mercaptopyruvate sulfurtransferase;Sulfurtransferase	A0A140VJX3;P25325;Q2VEU1;B1AH49;Q59HD5;Q2VEU0	7.20025	6.27207	6.86723	6.72371	7.21246	6.292	6.68369	6.49215	0.028038	-0.640827	-2.24054	-2.12432	-0.0619303	-1.03087	-1.50531	-1.55507	-0.0366224	-0.165546	-0.316139	-0.322264
CMC1	COX assembly mitochondrial protein homolog	Q7Z7K0;H7C3D8;C9JES7	6.73272	7.42417	7.34599	7.00359	6.74563	7.45411	7.15492	6.90455	0.180932	-0.371495	-1.22857	-1.72338	0.318018	-0.647707	-0.855835	-1.55607	-0.207057	-0.354492	0.0482291	0.153832
PTRHD1	Putative peptidyl-tRNA hydrolase PTRHD1	Q6GMV3	7.2362	6.48394	7.43081	6.80448	7.30655	6.50225	7.20031	6.65848	-0.0388961	-0.605703	-1.61243	-1.76665	-0.0860088	-0.613911	-0.911013	-1.55627	0.0168463	-0.0327653	-0.177738	0.142905
CWC22	Pre-mRNA-splicing factor CWC22 homolog	B7WP74;Q9HCG8	6.70456	5.75201	5.67531	5.89222	6.73689	5.78216	5.88358	5.88447	-0.104337	-1.0673	-2.4017	-2.34427	-0.231831	-1.16691	-3.72153	-1.56198	0.120645	-0.042401	1.74465	-0.703437
VPS29;DKFZp667O202	Vacuolar protein sorting-associated protein 29	Q9UBQ0;F8VXU5;Q5JPE4;E9RKB4;Q05DG7	7.98676	6.82103	7.51384	7.26461	8.07749	6.87839	7.29333	7.19784	0.052424	-0.939289	-1.48965	-1.85819	-0.156338	-0.908887	-1.00391	-1.56589	0.0982889	-0.294624	-0.15719	-0.0486533
CBR1	Carbonyl reductase [NADPH] 1	P16152;E9PQ63;A8MTM1	8.11612	7.22287	7.76137	7.72713	8.16852	7.09551	7.57455	7.67954	0.0875718	-1.14283	-1.81698	-1.62574	0.0295204	-1.20916	-1.39038	-1.56638	0.0321223	-0.302544	-0.149903	0.169389
SHINC3;TMEM33	Transmembrane protein 33	A6QKW0;A0A024R9W7;P57088;D6RAA6;H0Y8N0;J3KN43;D6RBY2	7.92119	7.26033	7.07697	6.64197	7.93116	7.39163	7.00655	6.51952	-0.050502	-0.212347	-2.39108	-1.84344	-0.220846	-0.505674	-2.17804	-1.56941	0.0839991	0.0962625	0.173856	-0.0743807
RPL27A;L27a	60S ribosomal protein L27a	Q6NZ52;P46776;Q9BQQ5;E9PLL6;E9PJD9;E9PLX7;E9PKT2;H0YF34	8.176	7.75812	7.97298	7.58988	8.17474	7.76443	8.07644	7.39226	-0.227717	-0.739339	-1.1786	-1.53331	-0.061345	-0.968694	-0.991658	-1.56985	-0.175857	-0.180456	0.142297	0.0233463
ZMPSTE24	CAAX prenyl protease 1 homolog	O75844;B3KNM6	7.51889	7.03647	6.88768	6.74552	7.56331	7.23378	6.87998	6.66511	0.127179	-0.991898	-2.2921	-1.66621	0.0396915	-1.59459	-2.12774	-1.57096	-0.0397599	0.238766	0.274861	0.0294535
AKR1B1	Aldose reductase	A0A024R7A8;P15121;Q59EL5;E9PCX2;E9PEF9;O15289	8.91675	8.24852	8.70585	8.4466	8.98437	8.26371	8.46754	8.33254	0.0166863	-0.811269	-1.90745	-1.89976	-0.0933746	-0.849752	-1.22925	-1.57333	0.0439981	-0.271544	-0.217274	-0.165102
UBL5	Ubiquitin-like protein 5	B2R4N3;A0A024R7B0;Q9BZL1;K7EQ43	7.08762	7.352	5.86527	5.87744	7.13837	7.40101	5.66612	5.8051	-0.114666	-0.690127	-1.25654	-1.52834	-0.116158	-0.757755	-0.703925	-1.57405	-0.0395963	-0.278402	-0.160546	0.168118
RRAS	Ras-related protein R-Ras	A0A024QZF2;P10301;E9PQK5;E9PQC5	7.6827	7.13397	7.0927	6.51177	7.72358	7.17856	7.09635	6.4361	-0.0349175	-0.542395	-1.79593	-1.8412	-0.177793	-1.0241	-1.33862	-1.57683	-0.0584598	0.0832688	-0.0257393	-0.270943
COX5B	Cytochrome c oxidase subunit 5B, mitochondrial	P10606;Q6FHM4;Q6FHJ9	7.49833	7.31124	7.52971	7.53532	7.56855	7.35389	7.35507	7.45928	0.09537	-0.601772	-1.89963	-1.79153	0.023737	-1.02422	-1.30864	-1.57818	0.0146539	-0.0919872	-0.276574	0.114177
RPL13	60S ribosomal protein L13	Q6NZ55;A8K4C8;P26373;J3QSB4;J3KS98;H3BTH3;O60250;B4DGL7;H3BUK8	8.45252	8.33259	8.53514	8.11855	8.44964	8.33489	8.4488	8.06355	-0.0488102	-0.428269	-1.24264	-1.69011	0.053669	-0.633268	-0.972303	-1.57855	-0.238663	-0.267208	0.227177	0.0710665
CNP	2,3-cyclic-nucleotide 3-phosphodiesterase	A0A024R1T5;P09543;B4DI06;B4DFN6;K7ERC4;C9K0L8;K7ERZ0;K7EN66	7.41043	7.37724	6.9127	7.0377	7.464	7.3535	6.85164	7.01416	-0.0813611	-1.09275	-2.45011	-0.914699	-0.108564	-1.21335	-2.08968	-1.58779	-0.0655319	-0.219839	0.0176793	0.815526
WARS	Tryptophan--tRNA ligase, cytoplasmic;T1-TrpRS;T2-TrpRS	A0A024R6K8;P23381;G3V3H8;G3V3Y5;G3V277;B4DTK8;G3V423;G3V5U1;G3V456;G3V3P2;G3V227;G3V2Y7;G3V3X0;H0YJP3;G3V5W1;G3V3S7;G3V2F2;G3V3R3;G3V4S4;G3V313;G3V339;G3V2C0;G3V4C7;G3V4N8;G3V5H5;P78534;G3V4A3;G3V4Q0;G3V4N0	6.98417	6.08807	6.85088	7.03927	7.03826	6.00706	6.80191	7.27087	0.069012	-1.4596	-1.84158	-0.497425	-0.116887	-1.39919	-1.59338	-1.5901	0.104302	-0.541169	0.113549	1.18979
LGALS3;hCG_22119	Galectin;Galectin-3	Q86TY5;Q6FGL0;A0A024R693;Q59FR8;P17931;Q6NVH9;G3V3R6	7.96837	6.69282	7.78769	7.54676	8.03089	6.73295	7.55039	7.45109	0.167332	-0.688501	-1.73655	-1.55678	0.0795153	-1.00301	-1.10465	-1.59427	0.0689041	-0.0940389	-0.259926	0.222663
ZNF384	Zinc finger protein 384	D3DUR9;Q8TF68;B4DQU6;E9PHB3;F5H8L7;R4GMR4;F5H105;A9X425;A9X424;F5H0D6;F5H3Z9;A5Z1Y2;F5GYZ1;F5H6N8;B1NY96	6.93116	6.62152	6.60934	6.99769	6.97506	6.71957	6.47757	6.83532	-0.294726	-0.851364	-2.22932	-1.84917	-0.28371	-1.12344	-1.80465	-1.59546	-0.0983689	-0.161017	0.0368495	-0.0653265
HEL-S-66p;PPA1	Inorganic pyrophosphatase	V9HWB5;Q15181;Q5SQT6	8.16595	7.22253	7.85822	7.64229	8.23092	7.21281	7.68864	7.65196	0.00880502	-1.11298	-1.71174	-1.46683	-0.123644	-0.937316	-1.12883	-1.60728	0.0188596	-0.442535	-0.0917149	0.302866
DDX10	Probable ATP-dependent RNA helicase DDX10	Q13206;Q86VR6;E9PIF2;Q59EC7;B4DKX3	6.82104	6.3404	5.63499	5.53047	6.88903	6.33664	5.73198	5.24158	-0.165185	-0.825786	-2.74545	-2.45038	-0.251352	-1.3632	-2.76426	-1.61083	0.0600333	0.127452	0.52426	-0.818048
RPL7	60S ribosomal protein L7	A0A024R814;P18124;A8MUD9;C9JIJ5;C9JZ88;D3DWG1	8.74401	8.19823	8.61579	8.034	8.69269	8.21121	8.51586	8.04159	-0.157512	-0.616574	-1.12394	-1.6099	-0.103772	-0.737237	-0.846628	-1.61913	-0.155376	-0.27694	0.118102	0.266136
NQO1	NAD(P)H dehydrogenase [quinone] 1	P15559;B4DLR8;H3BNV2;Q53G81	8.51196	7.92976	8.08878	8.18352	8.60552	7.94455	8.05163	8.05121	0.194237	-1.18597	-1.78129	-1.78315	-0.0204142	-1.29796	-1.14058	-1.61992	0.0817497	-0.212035	-0.164859	-0.0580264
RPL7L1	60S ribosomal protein L7-like 1	A0A024RD36;Q6DKI1;R4GMU7;B7Z4G0;A8K5J5;B3KMP5	7.81893	6.92987	7.11703	6.86931	7.85082	6.93618	7.0094	6.68279	-0.0939722	-0.465035	-2.10463	-1.87959	-0.149307	-0.993887	-1.65195	-1.62054	0.00776848	-0.0851893	0.0111341	-0.259428
MRPS25	28S ribosomal protein S25, mitochondrial	P82663;E7EPW2;Q96Q22	7.29225	7.22676	7.25162	6.87201	7.24686	7.24297	7.02813	6.75055	-0.213594	-0.631472	-1.67123	-1.9078	0.0950274	-0.705364	-0.998385	-1.62074	-0.304384	-0.388428	-0.368346	-0.18969
CMPK;CMPK1	UMP-CMP kinase	B2R6S5;P30085;B4DDL4;Q5T0D2;B4DFW6;E9PJD2	7.79202	6.54094	7.5497	7.19374	7.84197	6.46607	7.21106	7.02079	0.0427447	-1.37393	-1.95252	-2.0477	-0.0139301	-1.0876	-0.958274	-1.62084	0.0314972	-0.743206	-0.611308	-0.25683
TXNDC17	Thioredoxin domain-containing protein 17	A0A140VJY7;Q9BRA2;I3L2R6;I3L0K2;I3L3M7	8.21628	6.72893	8.10901	7.79599	8.38078	6.51309	7.79482	7.61441	-0.0458707	-0.903322	-1.91786	-2.02418	-0.378585	-0.764839	-1.01412	-1.62298	0.230982	-0.596734	-0.509301	-0.267168
PAPSS2	Bifunctional 3-phosphoadenosine 5-phosphosulfate synthase 2;Sulfate adenylyltransferase;Adenylyl-sulfate kinase	Q5TB52;O95340;B4DWB5;Q9UIR2	6.75851	5.60292	6.59992	6.67986	6.75228	5.52876	6.45456	6.54751	0.0382971	-1.35635	-2.20126	-2.20684	0.196632	-1.20149	-1.81961	-1.6241	-0.259599	-0.280539	-0.0604768	-0.315454
WDR12	Ribosome biogenesis protein WDR12	Q53T99;Q9GZL7;B4DRY7	7.12969	6.8728	6.93735	6.64868	7.16478	6.92668	6.80692	6.52557	-0.305482	-0.765848	-1.855	-1.85638	-0.316393	-0.954638	-1.62449	-1.62681	-0.0548087	-0.0855226	0.152216	-0.0817204
RPL28	60S ribosomal protein L28	P46779;O60251	8.17004	8.04817	7.99045	7.62257	8.15612	8.05794	7.95405	7.58698	-0.162128	-0.761324	-1.02013	-1.38531	0.0110805	-0.820854	-0.926811	-1.62764	-0.289272	-0.366116	0.451033	0.371887
RPL19	Ribosomal protein L19;60S ribosomal protein L19	J3QR09;J3KTE4;P84098;Q53G49;Q8IWR8;J3QL15	7.75103	8.03276	7.02267	7.00963	7.75079	8.05112	6.8337	6.8952	-0.221827	-0.509586	-1.40061	-1.81967	-0.0606065	-0.701263	-0.879965	-1.63693	-0.213711	-0.245973	-0.122327	-0.0464377
PSMD14	26S proteasome non-ATPase regulatory subunit 14	A0A140VKF2;O00487;Q53TH1;Q59G89;Q96DE8;Q4ZG77;C9JW37	7.56012	7.0255	7.55366	7.33482	7.55478	6.97362	7.34884	7.18987	-0.041694	-0.817855	-1.68942	-2.029	0.0578135	-0.584829	-1.05233	-1.63723	-0.155561	-0.41859	-0.160018	-0.295837
CHORDC1	Cysteine and histidine-rich domain-containing protein 1	A0A024R394;Q9UHD1;A0A024R3C3;E9PHZ2;E9PPQ5;Q9NZ93;E9PIZ4;E9PSD5;E9PL00;E9PIF7	7.69346	6.25626	7.35132	7.08859	7.79849	6.2944	7.26256	6.99315	-0.130747	-1.34729	-1.83483	-1.7936	-0.472377	-1.48338	-1.7929	-1.63737	0.156488	-0.257576	0.46427	0.0257733
GPD2	Glycerol-3-phosphate dehydrogenase, mitochondrial;Glycerol-3-phosphate dehydrogenase	A0A140VJK2;P43304;Q53T76;A8K1Z2;B7Z601;F5GYK7;Q8WUQ0;A0A0S2Z3S0;E7EM56;Q53RD0;E9PDK4	7.1794	7.00171	6.68211	6.99444	7.1383	7.06353	6.63458	6.95034	0.00154997	-0.645052	-1.98031	-1.65335	0.182808	-1.06794	-1.60412	-1.63868	-0.217133	-0.005341	0.0311298	0.100767
PREB	Prolactin regulatory element-binding protein	Q9HCU5;A8K813;B5MC98;Q05DB2;H7C2N7;H7C0W3;F8WCS5	6.82641	5.98655	6.03837	5.89334	6.93213	6.10289	5.98487	5.95188	0.19775	0.0610008	-1.56163	-1.63128	-0.0787865	-0.572988	-1.42142	-1.63974	0.103744	0.287724	0.40828	0.373054
SRM	Spermidine synthase	P19623;K7ESL0;K7EL89;K7EKM4;K7EQ47	7.90381	6.45402	7.86819	7.37159	7.91328	6.43146	7.49547	7.37978	0.126164	-0.658109	-1.91601	-2.20578	0.128397	-0.601089	-0.743114	-1.64581	-0.12249	-0.337553	-0.782731	-0.303896
USMG5	Up-regulated during skeletal muscle growth protein 5	Q96IX5	7.4809	7.35031	7.29585	7.23497	7.47728	7.42586	7.08741	7.67663	-0.147608	-0.780401	-1.38671	-0.271023	-0.0974896	-0.761452	-0.817699	-1.64732	-0.233329	-0.302436	-0.112172	1.58473
ABHD12	Monoacylglycerol lipase ABHD12	Q8N2K0;I3L294;Q5T712;I3L1V0;I3L440;I3L380	7.10794	6.93611	6.44731	6.81742	7.17228	6.9477	6.16705	6.68346	0.280381	-0.745442	-2.06278	-1.79875	0.183789	-0.898224	-1.66878	-1.65065	-0.0106148	-0.0701606	-0.225127	0.0624453
CHMP5	Charged multivesicular body protein 5	Q9NZZ3	7.1793	6.82013	7.62191	7.22555	7.29787	6.62293	7.43042	6.92839	-0.189419	-1.06764	-2.04022	-1.91249	-0.239577	-0.710124	-1.41262	-1.65123	0.0824395	-0.475067	-0.214606	-0.154947
ARHGDIA;HEL-S-47e	Rho GDP-dissociation inhibitor 1	J3KTF8;V9HWE8;J3QQX2;P52565;J3QW41;A0A0S2Z3D9;J3KRY1;J3KRE2;J3KS60	7.67011	7.25209	7.22873	6.4177	7.7438	7.41889	6.99635	6.15913	-0.0528236	-1.04172	-2.02581	-1.92733	-0.286226	-1.04657	-1.42557	-1.65481	0.0701636	-0.438745	-0.118375	-0.174597
FLJ10842;AGK	Acylglycerol kinase, mitochondrial	A4D1U5;Q53H12;E9PC15;B4E2Z8;A0A0G2JLG5;E9PG39;B4DR72;A0A0G2JLD0;F8WDD1	7.46803	6.79071	6.65332	6.99845	7.52336	6.80916	6.57222	6.52169	-0.0364977	-0.84531	-1.94461	-1.9323	-0.0756255	-1.14147	-1.6936	-1.65549	-0.0318388	0.0922781	0.170934	0.0182344
ACTR3	Actin-related protein 3	A0A024RAI1;P61158;B4DXW1;B4DT29;B4DTI0;B4E1U3;F8WDR7;Q59GD5;B7Z9W3;Q9P1U1;F8WEW2;F8WE84;B3KM55;A0A0A0MTI9;H7C4J1;C9IZN3;Q9C0K3	8.01115	7.24367	7.82135	7.48074	8.0174	7.24972	7.76076	7.4629	-0.0671247	-0.59909	-1.68943	-1.74811	-0.0614549	-0.783937	-1.22912	-1.66096	-0.0625789	-0.254544	0.0146873	0.0681491
SDPR	Serum deprivation-response protein	A8K2W3;O95810	6.73991	7.0812	6.69669	6.22917	6.74771	7.16912	6.38547	6.29757	0.313212	-0.408062	-1.91267	-1.15598	0.273805	-0.946052	-1.48214	-1.66615	-0.147239	0.222667	-0.0195855	0.593793
MTCH2	Mitochondrial carrier homolog 2	Q9Y6C9;Q53G34;E9PIE4;B4DHQ0	7.88036	7.89576	7.41105	7.34224	7.81963	7.81273	7.34306	7.27305	0.00408033	-0.494531	-1.65867	-1.68285	0.0145452	-0.747755	-1.37551	-1.66673	-0.0946474	-0.208606	0.136692	0.0958383
EPHX1	Epoxide hydrolase 1	R4SBI6;P07099;Q6FGZ3;B1AQP9;B1AQP8	7.84575	7.50337	7.52899	7.29394	7.88058	7.68211	7.50454	7.28125	0.347593	-0.62595	-1.7923	-1.65913	0.255352	-1.29651	-1.72101	-1.66713	-0.0177451	0.307564	0.308394	0.278677
ANXA4;HEL-S-274	Annexin;Annexin A4	Q6LES2;P09525;V9HW59;Q6P452;B4DE02;B4DDZ4;Q59FK3;Q6MZI0;B4E1S2	8.16053	7.4186	8.11194	7.84729	8.26566	7.4265	7.81356	7.67702	0.366278	-1.13493	-2.34483	-2.2388	0.181016	-1.3136	-1.34687	-1.66741	0.134561	-0.228936	-0.566657	-0.257233
RPL10A	60S ribosomal protein L10a;Ribosomal protein	P62906;Q1JQ76;A0A024RCW3	8.54656	8.11016	8.37186	8.12915	8.55238	8.1186	8.29396	8.06837	-0.120343	-0.686081	-1.19003	-1.71989	-0.0306932	-0.760255	-0.941943	-1.66894	-0.211014	-0.347439	0.204121	0.179244
NDUFV2	NADH dehydrogenase [ubiquinone] flavoprotein 2, mitochondrial	Q6IPW4;Q6IB76;E7EPT4;P19404;Q9UEH5;A8K750	7.16967	7.50057	7.0265	6.74651	7.17209	7.48512	6.80766	6.60759	-0.439319	-0.818623	-1.93931	-1.85804	-0.191502	-0.834411	-0.997221	-1.66915	-0.299387	-0.292338	-0.286764	0.0591184
UQCRFS1;UQCRFS1P1	Cytochrome b-c1 complex subunit Rieske, mitochondrial;Cytochrome b-c1 complex subunit 11;Putative cytochrome b-c1 complex subunit Rieske-like protein 1	P47985;P0C7P4	7.71602	7.62261	7.56016	7.21946	7.76824	7.82421	7.26679	6.99589	-0.137845	-0.804575	-2.90541	-2.3375	-0.0997646	-1.13594	-1.99029	-1.67013	-0.0625258	0.0499663	-0.536418	-0.464445
TXNDC5;STRF8;DKFZp666I134;hCG_1811539	Thioredoxin domain-containing protein 5	Q86UY0;Q6EHZ3;Q658S9;Q8NBS9;A0A024QZV0	7.96903	7.57205	7.43411	7.74657	8.01265	7.71993	7.3034	7.73134	-0.166003	-0.975606	-2.21811	-1.63225	-0.197044	-1.4021	-1.97003	-1.6705	-0.0829861	0.109638	0.0921909	0.0907283
CAPN2	Calpain-2 catalytic subunit	Q59EF6;P17655;B2RCM3;B4E1R7;B4DN77;B3KUH9;Q6ZVC6	7.53606	6.7233	7.22742	6.8283	7.57117	6.91486	7.17091	6.76834	0.0855872	-1.01978	-1.59969	-1.83601	-0.00497681	-1.34943	-1.4139	-1.67598	0.0452552	-0.189862	0.242723	-0.0110808
SLC12A2	Solute carrier family 12 member 2	Q53ZR1;P55011;B7ZM24;G3XAL9;Q59GB7;H0YMG9;Q8IUN5;B4DI22;H0YLJ2;B4DPF4;Q13621	7.26828	6.91097	6.69739	7.33583	7.38247	7.25339	6.68941	7.28412	0.669984	-1.73877	-2.64033	-1.2817	0.407811	-2.59247	-2.43904	-1.67702	0.189377	0.518798	0.244818	0.606153
ERO1L	ERO1-like protein alpha	Q96HE7;G3V3E6;G3V5B3;G3V2H0;G3V503	7.31659	7.16716	7.0999	6.84512	7.35956	7.22973	6.97334	6.8042	-0.251516	-0.367993	-2.10837	-1.61041	-0.221898	-0.903411	-1.72361	-1.67786	-0.15656	-0.0039486	-0.13507	0.242444
UQCRB	Cytochrome b-c1 complex subunit 7	P14927;B2R4A2;B7Z2R2;E5RHG9	7.82558	7.81031	8.13282	7.50436	7.87956	7.81471	7.87988	7.48706	-0.193838	-0.710666	-1.5005	-1.63756	-0.174272	-0.747474	-0.897614	-1.68355	-0.0731299	-0.34219	-0.167038	0.182669
C9orf78	Uncharacterized protein C9orf78	Q9NZ63;Q6GVN4;Q9P0Q6	7.13008	6.19529	6.81747	6.65801	7.15998	6.2301	6.53994	6.56702	0.0796398	-0.818532	-1.8204	-1.9733	0.18066	-0.632684	-1.06776	-1.68399	-0.161096	-0.543893	-0.329876	-0.178555
GNPDA1	Glucosamine-6-phosphate isomerase 1;Glucosamine-6-phosphate isomerase	P46926;A8K3S1;D6RAY7;D6R9P4;D6RFF8;B3KMV2;D6RB13;D6R917;D6RFK5	7.5315	6.40757	7.42827	7.16649	7.54436	6.35469	7.23161	6.90426	-0.317832	-0.598647	-1.85923	-2.25476	-0.187121	-0.56711	-1.16273	-1.68472	-0.284075	-0.646783	-0.394168	-0.394235
NOP58	Nucleolar protein 58	Q9Y2X3;B3KN82;B4DUY3;H7BZ72;F8WED0	7.59528	7.30855	7.07717	7.03044	7.66137	7.38703	6.9414	7.11038	-0.243342	-0.857497	-1.96172	-1.83664	-0.261152	-1.06926	-1.57625	-1.68955	-0.0752818	-0.163382	0.0708191	0.0977868
CSNK2B;CSNK2B-LY6G5B-1181;CSNK2B-LY6G5B--991	Casein kinase II subunit beta	N0E4C7;P67870;A0A1U9X7J2;Q5SRQ6;Q5SRQ3;N0E466;N0E472;A0A0G2JM12;N0E638;N0E650;N0E6J1;B4DUJ4;N0E644;A0A0G2JM58;N0E4D3;N0E469	7.156	7.49603	6.82918	7.1916	7.14812	7.53153	6.63826	7.02309	-0.133479	-0.770348	-1.92682	-2.07889	0.0458547	-0.862684	-1.25682	-1.69018	-0.181487	-0.366088	-0.321675	-0.276028
SMARCB1	SWI/SNF-related matrix-associated actin-dependent regulator of chromatin subfamily B member 1	Q12824;B5MCL5;C9JTA6;A0A0G2JSE9;B4DRT1;Q86WI7;A0A0U1RRB8	7.47122	6.83278	7.25617	7.36113	7.39822	6.92868	6.93039	6.83814	-0.190353	-1.05162	-2.56538	-2.65157	-0.0566193	-1.3389	-2.13714	-1.69284	-0.234157	-0.0125584	-0.100732	-0.613948
SLC27A2	Very long-chain acyl-CoA synthetase	Q53GS2;O14975;G3V1R7;B3KW19	7.20426	6.66257	6.58534	6.33957	7.23518	6.94048	6.56254	6.20219	0.546012	-1.16461	-1.82428	-1.91113	0.425014	-1.83581	-1.80638	-1.69681	0.02889	0.204702	0.263157	-0.13925
PPA2	Inorganic pyrophosphatase 2, mitochondrial	Q9H2U2;B4DR66;A8K0P2;B4DFH3;D6R967;D6RGV9;H0Y9D8;D6RGI1;D6RAD3;H0YAK2;A0A0C4DGB9	7.49113	7.21575	7.43527	7.24675	7.52635	7.23895	7.24821	7.25293	-0.154232	-0.982594	-1.59229	-1.84402	-0.121547	-1.13937	-1.14193	-1.69712	-0.136733	-0.185734	-0.0933497	0.0292687
FAM136A	Protein FAM136A	Q96C01;E7EQY1;B0AZT6;C9JF51;C9J2Y4	6.8816	7.40948	7.38211	7.02243	6.8102	7.34492	7.09434	6.75694	-0.0511817	-0.676622	-2.09884	-2.35524	0.160174	-0.63347	-1.23518	-1.7	-0.290731	-0.435237	-0.530896	-0.398795
NDUFA12	NADH dehydrogenase [ubiquinone] 1 alpha subcomplex subunit 12	Q9UI09;Q53HG1;F8VRD8;H0YID5;F8VXI1;H0YIT1;Q15706	7.30306	7.56553	7.5219	7.04468	7.32258	7.57219	7.33582	6.99851	-0.543178	-0.765789	-1.42021	-1.86348	-0.390478	-0.903206	-0.918897	-1.70123	-0.18564	-0.2901	-0.147086	0.00158459
CLIC1	Chloride intracellular channel protein;Chloride intracellular channel protein 1	Q5SRT3;Q53FB0;O00299;A0A1U9X8Y4	8.00774	6.23982	7.64304	7.32066	8.1896	6.48076	7.43829	7.26781	0.0245771	-0.874487	-2.0554	-1.84095	-0.551901	-1.57064	-1.45807	-1.70157	0.421192	0.366219	-0.0774538	0.0524717
RPS26;RPS26P11	40S ribosomal protein S26;Putative 40S ribosomal protein S26-like 1	A0A024RB14;P62854;Q75MH1;Q5JNZ5;Q76N57;Q76N56	8.16122	7.64938	7.98844	7.15102	8.22891	7.67611	7.80429	6.99018	-0.00744822	-1.13924	-1.63994	-2.01495	-0.0808747	-1.00244	-1.15776	-1.70217	-0.0026245	-0.419351	-0.0370721	-0.203834
ME2	NAD-dependent malic enzyme, mitochondrial	P23368;A0A1W2PQT3;A0A1W2PQH3;A0A1W2PQY8;A0A1W2PPH1;A0A1W2PQF8;A0A1W2PR68;A0A1W2PQ37;A0A1W2PRS2;A0A1W2PRY9;A0A1W2PQH4;A0A1W2PRH1;A0A1W2PPY2	7.31629	7.24408	7.33965	7.009	7.30003	7.25413	7.11647	6.93128	-0.106167	-0.355353	-1.88943	-1.82784	0.0719232	-0.535935	-1.36013	-1.70273	-0.192895	-0.2858	-0.156767	-0.0314275
UGP2	UTP--glucose-1-phosphate uridylyltransferase	A0A140VKE1;A0A087WYS1;E7EUC7;B4DUP2;Q16851;B2RAN1;Q53QE9;D6W5E6;C9JNZ1;C9JVG3;C9JWG0;C9JQU9;C9JTZ5;C9JUW1;F2Z3H1;C9J3M0;F2Z3P4;F8WC70;C9J6Q0	7.65303	5.79314	7.46212	7.00857	7.70611	5.99141	7.30148	6.69794	0.0996249	-1.19993	-1.93535	-1.81749	-0.0556662	-1.51005	-1.41664	-1.70396	0.0182508	-0.245233	-0.212479	0.10751
MRPL13	39S ribosomal protein L13, mitochondrial	Q9BYD1;E5RJI7;H0YAX3;E5RFI2	7.59492	7.59775	7.35108	6.93931	7.2489	7.59888	7.13739	7.04823	-0.180216	-0.441307	-1.09084	-1.67124	-0.0365055	-0.548634	-0.712014	-1.704	-0.116264	-0.452233	-0.0503917	0.0874349
HAGH	Hydroxyacylglutathione hydrolase, mitochondrial	H3BPK3;B4DT01;Q16775;H3BPQ4;H3BQW8;H3BV79	7.23616	6.58984	7.1572	6.92762	7.34542	6.55259	6.88898	6.84811	0.135411	-1.0188	-1.97316	-2.0832	0.0674525	-1.23656	-1.12028	-1.7041	0.0488462	-0.190588	-0.378476	-0.137461
CPT1A	Carnitine O-palmitoyltransferase 1, liver isoform	B2RAQ8;A0A024R5F4;P50416;Q8WZ48;H3BMD2;H3BP22;H3BUV7;H3BUJ0;A2RRE8;Q53FV7;A8K5K1;A5PLL0;A0A024R4W7;Q92523	6.82722	6.7062	6.59105	6.2789	6.90551	6.77493	6.3716	6.1414	-0.384038	-1.11162	-2.24341	-2.21416	-0.425956	-1.04077	-2.13339	-1.71165	-0.108142	-0.282854	0.150487	-0.32486
AUP1;DKFZp686P12272	Ancient ubiquitous protein 1	A8KAQ6;B4E3W1;Q9Y679;Q68CX8;B4DW71	7.22448	6.90623	6.29134	6.67101	7.26562	6.95164	6.30346	6.63546	-0.076883	-0.776118	-2.05	-2.08063	-0.046837	-0.9329	-1.21653	-1.71179	-0.15378	-0.192544	-0.395985	-0.142387
CUL1	Cullin-1	A0A090N7U0;Q13616;A0A0C4DGX4;B3KTW0;B4DLA3;Q75MQ1;B3KU45	7.08378	6.31725	6.33441	5.96612	7.13569	6.36274	6.27718	5.91627	0.00532392	-0.315897	-2.07599	-1.78972	-0.0910509	-0.520566	-1.87183	-1.71203	0.0562773	-0.113276	0.266011	-0.0288558
ADPGK	ADP-dependent glucokinase	Q9BRR6;B4DG35;B4DDP8;H3BRS6;Q69YR1;H3BTH4;H3BN66;H3BU35	7.40028	7.04673	6.76877	6.8367	7.45898	7.12148	6.55417	6.83436	-0.308034	-0.77492	-2.03297	-1.67193	-0.500181	-1.02024	-2.05741	-1.71207	0.123345	0.0751535	0.390751	0.351624
ABCE1	ATP-binding cassette sub-family E member 1	P61221;D6R9I9;D6RGF4;H0Y990	7.55427	6.694	7.34897	7.06648	7.58391	6.68788	7.21778	6.9359	-0.124195	-1.19908	-1.77373	-1.99518	-0.136525	-1.25111	-1.45255	-1.71406	-0.0974297	-0.398199	0.0956777	-0.0539386
ARPC3	Actin-related protein 2/3 complex subunit 3	B2R4D5;O15145;Q2LE71;B4DM63;C9JZD1;F8VR50	8.0993	7.3895	7.83201	7.575	8.11524	7.40179	7.74448	7.55425	-0.127282	-0.545015	-1.4092	-1.72198	-0.0609107	-0.587015	-1.02391	-1.71564	-0.0857518	-0.26186	0.0400704	0.201908
C20orf27	UPF0687 protein C20orf27	Q9GZN8;H7BYU9	7.93547	6.25021	7.66337	7.45756	7.97516	6.19056	7.20355	7.23155	-0.04184	-1.28037	-2.37171	-2.42351	-0.0896706	-1.04333	-0.683923	-1.71877	-0.0134295	-0.540044	-1.24222	-0.509892
CYB5A	Cytochrome b5	Q59F44;P00167;J3KNC7	7.85547	7.54393	7.65721	7.257	7.85437	7.59215	7.43789	7.11059	0.483297	-0.513084	-1.59888	-2.00039	0.544018	-0.758366	-0.973756	-1.72208	-0.157145	-0.240759	-0.310933	-0.192837
PPP2R2A	Serine/threonine-protein phosphatase 2A 55 kDa regulatory subunit B alpha isoform;Serine/threonine-protein phosphatase 2A 55 kDa regulatory subunit B	A0A140VJT0;P63151;Q56VW8;E5RIY1;E5RFR9;Q66LE6;A0A1W2PQI2;Q6PEG1;Q6IN90;Q00005;E5RHQ2;E5RJV2;Q9NZ48;H0YB06;Q59GC6;Q9Y2T4	6.77354	6.31716	6.73992	6.47745	6.84217	6.29966	6.65119	6.45632	0.0646323	-1.07567	-1.64777	-1.69705	0.0891294	-1.11471	-1.35271	-1.72251	-0.0378576	-0.306632	0.21381	0.236366
SPCS2	Signal peptidase complex subunit 2	B4DDB9;A0A087WUC6;Q15005;E9PL01;E9PI68;E9PRB9;H0YE04	7.56261	7.39337	7.29376	6.8191	7.63649	7.5077	7.3091	6.77575	-0.114796	-0.411171	-2.08967	-1.79596	-0.0195036	-0.847713	-1.92278	-1.72311	-0.0075778	0.0850518	0.215362	0.151452
CYB5R3	NADH-cytochrome b5 reductase;NADH-cytochrome b5 reductase 3;NADH-cytochrome b5 reductase 3 membrane-bound form;NADH-cytochrome b5 reductase 3 soluble form	A0A024R4X0;P00387;Q6ZVI6;B1AHF3;Q6TGM5	7.68807	7.36147	7.08298	6.95736	7.73444	7.46627	6.8676	6.90919	-0.0724505	-0.749209	-2.28301	-2.06924	-0.00794544	-1.09609	-1.43299	-1.72326	-0.0841413	0.0277248	-0.274859	-0.212992
AP3D1	AP-3 complex subunit delta-1	O14617;B3KSV6;B0AZV8;A0A087WYN6;K7ELX8;Q9UEB0;K7ERW8	6.94357	5.36216	6.98727	6.16843	7.09297	5.00415	6.92367	5.95136	-0.144833	-2.11349	-2.0411	-2.13625	-0.420271	-1.5638	-2.12885	-1.72493	0.0642905	-0.84395	0.301893	-0.107361
SLC25A11	Mitochondrial 2-oxoglutarate/malate carrier protein	Q6IBH0;Q02978;I3L1P8	8.07601	7.25787	7.50586	6.95411	8.08524	7.36546	7.39388	7.09042	0.0140379	-0.126171	-1.71596	-1.62629	-0.0402011	-0.403317	-1.54945	-1.72503	-0.0333182	0.0964913	0.153709	0.254457
CPS1	Carbamoyl-phosphate synthase [ammonia], mitochondrial	Q5R210;Q5R208;Q5R206;A0A024R454;P31327;A8K134;Q5R209;Q5R207;Q5R211;B7ZAW0;Q05CV6;C9JTA4;E7EWJ3	6.21632	5.95269	5.93816	6.36204	6.2658	6.03556	5.87435	6.43244	0.352676	-1.19221	-2.07475	-1.88052	0.461065	-1.52533	-2.02939	-1.7258	0.0166926	0.320558	0.282811	0.0805759
WDR75	WD repeat-containing protein 75	Q8IWA0;A8K330;Q05D27;F8WE20;F8WC81	6.85069	6.38057	6.20003	5.86176	6.8329	6.43331	6.48196	5.75781	-0.0636916	-0.269897	-2.11664	-2.1533	-0.137831	-0.959943	-2.04353	-1.72627	-0.0680222	0.150155	0.308838	-0.592483
MLF2	Myeloid leukemia factor 2	Q5U0N1;Q15773;A8K1F4;F5H0Y3;F5H7L5;F5H800	6.9347	7.34108	6.75536	6.66806	6.88602	7.34488	6.46392	6.47914	-0.403538	-0.480928	-1.68174	-2.25236	-0.126871	-0.541608	-0.953248	-1.72799	-0.299361	-0.332472	-0.212072	-0.350951
ALDH2	Aldehyde dehydrogenase, mitochondrial	P05091;Q53FB6;B4YAH7;F8VP50;S4R3S4;Q9UN17	7.58118	7.55036	7.43001	7.4002	7.58605	7.62185	7.26583	7.28043	-0.071494	-1.47377	-2.31649	-1.77783	-0.0531677	-1.98713	-1.90463	-1.72809	-0.0380015	0.0597129	-0.0282116	0.23374
PRDX1	Peroxiredoxin-1	Q06830;A0A0A0MSI0;B2R4P2;A0A0A0MRQ5;B4DF70;V9HW12;P32119	8.32495	8.02395	8.29269	8.06629	8.41838	8.06494	8.04228	7.99351	0.101071	-0.978788	-1.84685	-2.06368	-0.0715517	-1.15471	-1.12871	-1.72848	0.126715	-0.235415	-0.238113	-0.105458
UXS1	UDP-glucuronic acid decarboxylase 1	A8K3Q3;Q8NBZ7;B3KV61;C9JCB7;C9JW33;C9JFU6;C9JE50;B4E3U7;C9J3T9;Q8ND26	7.08905	6.64535	6.90848	6.73141	7.09788	6.60934	6.6565	6.56622	-0.476789	-0.601937	-1.99211	-1.99228	-0.33442	-0.563834	-1.31146	-1.72993	-0.214956	-0.390762	-0.379869	-0.19091
COX6B1	Cytochrome c oxidase subunit 6B1	P14854;K7EQD3	7.52116	7.84475	7.60886	7.30276	7.52267	7.85515	7.39157	7.32398	-0.245779	-0.726621	-2.00122	-1.75927	-0.150346	-0.823582	-1.15261	-1.73217	-0.177197	-0.184546	-0.45178	0.0503536
ERGIC1	Endoplasmic reticulum-Golgi intermediate compartment protein 1	B4E0N6;Q969X5;F2Z3Q5;F2Z2U2	8.0142	7.28669	7.6559	7.35484	8.0491	7.30468	7.59948	7.2543	0.0390553	-0.420528	-2.04002	-2.02219	0.102206	-0.645369	-1.48033	-1.73325	-0.0963355	-0.13212	-0.124652	-0.128766
RPL24;HEL-S-310	60S ribosomal protein L24	C9JXB8;C9JNW5;V9HW01;P83731	8.48799	7.58183	8.0751	7.6988	8.50713	7.57734	7.87127	7.75764	-0.0923942	-1.18237	-1.85267	-1.89871	-0.12667	-1.30536	-1.25963	-1.73409	-0.0971498	-0.265287	-0.154563	0.0979085
MCL1	Induced myeloid leukemia cell differentiation protein Mcl-1	Q07820;B4DLY8;C8YZ26;A0A087WT64;B4DU51;B4E3L8;B4DG83	7.18146	6.31415	6.46846	6.84021	7.29232	6.42808	6.37793	6.77338	-0.57148	-0.581157	-3.28315	-2.2274	-0.833568	-1.53305	-3.21831	-1.73991	0.250473	0.432707	0.286679	-0.222436
PFN1	Profilin-1	P07737;K7EJ44;I3L3D5	9.01664	7.99003	9.03117	8.73034	9.0874	7.96362	9.22554	8.53135	-0.123454	-1.31704	-2.05677	-2.30125	-0.114326	-1.28042	-1.2118	-1.74295	-0.0461007	-0.485684	-0.341401	-0.384583
RPS13	40S ribosomal protein S13	P62277;J3KMX5;E9PS50	8.31511	8.08829	8.11993	8.11723	8.34816	8.15802	7.99004	8.06011	0.036012	-0.716349	-1.45454	-1.75871	0.0389545	-0.864446	-1.09644	-1.7434	-0.0994795	-0.185537	0.151229	0.129231
DNAPTP6;SPATS2L	SPATS2-like protein	A0A024R3V0;Q9NUQ6;B8ZZZ7;F8VT91;C9JKE4;F2Z2S1;C9IZC3;C9J8M7;H7C2G5;Q4ZFW0;F8WAV0	7.37506	6.45214	6.38446	6.90934	7.32292	6.48126	6.10058	6.95149	0.206511	-1.00013	-2.36964	-1.51453	0.113823	-1.10948	-1.7418	-1.74584	-0.057564	-0.232042	0.00186228	0.523662
SUCLG1	Succinyl-CoA ligase [ADP/GDP-forming] subunit alpha, mitochondrial	Q6IAL5;A8K4W7;P53597;B2R8A1;B7Z438;H7C233	7.26746	7.09286	6.81539	6.87969	7.19491	7.18131	6.65752	6.72403	-0.667272	-0.829351	-2.33528	-1.9988	-0.202531	-1.17782	-1.45644	-1.74585	-0.14398	-0.0255502	-0.334764	-0.142762
		Q86X69	7.16847	6.64979	6.63503	6.57066	7.20726	6.7542	6.48039	6.55164	-0.162949	-1.07081	-2.48504	-1.78927	-0.170772	-1.4869	-1.97544	-1.75155	-0.100814	0.0358324	0.0651157	0.137378
DLG1	Disks large homolog 1	A0A0C4DFT3;Q12959;Q59FC4;B4DF78;E7EQD7;B4E2H8;H7C166;Q8N3T5;Q6PJH1;F2Z2L0;C9JUA9;C9JN61;C9JCP6;A8MUT6;B7Z264;E9PIW2;B7Z2T4;E9PN83;Q15700;C9J110;C9IYP1;H7C325;A8MUT9;C9JWP9;C9JYG3;O14909;B5MCC5;Q6ZSU2;B7Z646;B7Z647;B7Z4H2;B7Z3U2;B9EGL1;Q5JUW8;Q59FY1;P78352;Q92796	6.39581	5.76663	6.02271	5.66497	6.34736	5.88072	5.83018	5.56016	-0.0795056	-0.860424	-2.12086	-1.92756	0.175155	-0.877797	-1.99632	-1.75195	-0.218966	-0.331282	0.254245	-0.0621929
SNRPB2	U2 small nuclear ribonucleoprotein B	P08579;B5BTZ8;Q86YK2	8.07265	7.85416	7.88848	7.74641	8.06676	7.85322	7.60255	7.52851	-0.0790412	-0.771432	-2.0365	-2.36042	0.0615385	-0.661713	-1.05345	-1.75271	-0.220056	-0.301084	-0.459145	-0.454016
FLOT1	Flotillin-1	Q5ST80;O75955;Q6IB58;Q53HQ0;A0A140T9R1;A2VCL5;A2AB10;A0A140T9W4;A0A140T9X0;A2AB09;A2AB12;A0A140T959;A2AB13;A0A0G2JJQ6;A2AB11;A0A140T9C3;A0A140T974;A0A140T9B1;A0A140T957;A0A140T910;A0A140T907;A0A140T905;A2ABJ5	7.42068	7.19384	7.25358	7.18931	7.42172	7.18036	7.07628	7.0135	0.172813	-0.719994	-2.29204	-2.0154	0.283922	-1.03798	-1.32705	-1.75428	-0.1804	-0.200922	-0.546352	-0.0905874
SAP18	Histone deacetylase complex subunit SAP18	X6RAL5;O00422;H7BZW6;U3KPY7;U3KQ12	7.83165	7.74559	7.61282	7.41766	7.82161	7.78908	7.38995	7.30488	-0.113888	-0.917851	-1.75095	-2.07622	-0.0972939	-1.00028	-1.13128	-1.75758	-0.162264	-0.214506	-0.208234	-0.0675711
MSMO1	Methylsterol monooxygenase 1	Q15800;D6RDP9;D6R952;D6REA2	7.0012	7.04322	6.60297	7.29275	7.0329	7.17076	6.49156	6.71806	-0.129552	-0.671959	-2.66202	-2.63917	-0.146118	-1.11272	-2.70065	-1.76033	-0.0449262	0.191006	0.458872	-0.782162
RTTN	Rotatin	Q86VV8;A0A1W2PPP3;J3KT00;A0A1W2PQI7;J3KTD2;A0A1W2PR96;J3KSV7;A0A1W2PR32	6.45101	6.14303	6.29911	5.99258	6.47463	6.17787	6.18313	5.95611	-0.0792262	-0.461219	-1.45418	-1.71238	-0.205968	-0.681655	-1.42579	-1.76553	-0.0375377	-0.148976	0.169725	-0.0195222
TIA1	Nucleolysin TIA-1 isoform p40	F8W8I6;Q59G98;P31483;E5RGV5;E5RG67;F8WE16	6.94073	7.06374	6.73981	6.90809	6.95098	7.09905	6.54607	6.75327	-0.0523598	-0.620659	-2.20266	-1.84955	0.0354893	-0.815465	-1.68704	-1.76748	-0.0965603	-0.240317	-0.205986	-0.259562
UQCRC2	Cytochrome b-c1 complex subunit 2, mitochondrial	P22695;H3BRG4;H3BSJ9;H3BP04;H3BUE4;H3BUI9;A0A087WVZ4	7.39672	7.2749	6.82756	6.79197	7.40018	7.25509	6.77539	6.69502	-0.152178	-0.816466	-1.6422	-1.86815	-0.0259515	-1.09499	-1.5955	-1.76825	-0.158141	-0.0966896	0.413707	0.0726791
ACOT2;ACOT1	Acyl-coenzyme A thioesterase 1;Acyl-coenzyme A thioesterase 2, mitochondrial	A0A087X0W7;E9KL42;A0A087WT95;Q86TX2;P49753;A1L172;G3V4F2;B7ZMC1;B4DV16;B3KSA0	7.60811	6.93715	7.09283	6.90314	7.63053	7.17865	7.16345	7.70189	0.0457026	-0.662775	-1.94206	-1.58332	-0.0584164	-1.0167	-1.57698	-1.76964	-0.0430722	0.0721478	0.0380189	0.189187
MASTL	Serine/threonine-protein kinase greatwall	Q96GX5;A0A087WUU7	6.66596	5.56221	6.33419	6.74101	6.67536	5.44082	6.31429	6.8403	0.139739	-1.34814	-2.35053	-1.72321	0.112399	-0.920432	-2.33626	-1.76974	-0.0560638	-0.700416	0.393972	0.419249
EIF4G2;AAG1	Eukaryotic translation initiation factor 4 gamma 2	P78344;D3DQV9;Q59G42;B4DZF2;H0Y3P2;Q2TU89;H0YCH5;H0YD77;H0YEC5;H0YE22;Q3LIE0;H0YCF8;H0YE44;H0YEN8;H0YDC0;H0YD99;H0YEW3	7.85196	7.19204	7.74891	7.50592	7.87939	7.28592	7.77273	7.49217	0.0949395	-0.720115	-1.15862	-1.86811	0.102011	-1.08682	-1.17786	-1.77087	-0.0819796	-0.0211411	0.391356	0.125537
MRPL16	39S ribosomal protein L16, mitochondrial	Q9NX20;E9PI14	6.97268	7.08807	7.14294	6.91404	6.95428	7.00683	6.91004	6.73557	-0.0810152	-0.750621	-1.46253	-2.23861	-0.0233297	-0.304367	-0.857269	-1.77176	-0.286086	-0.592795	-0.216868	-0.236313
PCMT1	Protein-L-isoaspartate O-methyltransferase;Protein-L-isoaspartate(D-aspartate) O-methyltransferase	A0A0A0MRJ6;H7BY58;P22061;F6S8N6;B7Z972;C9J0F2;F8WDT3;F8WAV5;F8WAX2;H7C4X2	7.9266	6.9504	7.66945	7.45488	7.91845	6.94791	7.47823	7.29592	-0.098306	-0.661311	-1.80106	-2.23292	-0.133272	-0.693856	-1.0479	-1.7722	-0.0501007	-0.287747	-0.346433	-0.288849
FAM120A	Constitutive coactivator of PPAR-gamma-like protein 1	Q9NZB2;A0A0C4DG79;A0A0C4DH52;Q5T035	7.05381	6.34345	6.86796	6.89294	7.06267	6.51525	6.72911	6.82914	0.00821246	-1.09236	-2.09066	-2.02774	0.0976232	-1.32564	-1.64357	-1.77242	-0.181466	0.0347538	-0.0280772	-0.0645619
CAPZA1	F-actin-capping protein subunit alpha-1	A0A024R0E5;P52907;A8K0T9	8.15578	7.17939	7.64493	7.48997	8.1949	7.22988	7.65567	7.44035	-0.048549	-0.703503	-1.95943	-1.98016	-0.129553	-1.06634	-1.40364	-1.77334	-0.0582966	-0.096636	-0.162304	-0.0169087
PLCD3	1-phosphatidylinositol 4,5-bisphosphate phosphodiesterase delta-3	Q8N3E9;D3DX63;H0YGF8;F5GXC1;K7EQF2	6.75623	6.37737	6.52062	6.46258	6.68965	6.37	5.89931	6.60136	0.0585324	-0.72718	-2.78572	-2.35823	0.233727	-0.843447	-1.18981	-1.7735	-0.273862	-0.336483	-1.28261	-0.291098
SERPINE1	Plasminogen activator inhibitor 1	A0A024QYT5;P05121;B7ZAB0;B7Z4X6;B7Z1D9	6.92436	7.1468	6.3493	6.95994	6.886	7.07609	6.06658	6.85429	-0.725401	-0.969921	-3.21771	-1.8066	-0.696452	-0.691115	-2.24854	-1.77559	-0.12595	-0.526997	-0.579965	0.11431
HEL164;PBK	Lymphokine-activated killer T-cell-originated protein kinase	V9HWH0;Q96KB5;E5RFX4;E5RIE1	7.69688	6.2006	7.65287	7.04266	7.77389	6.33634	7.42489	6.98731	0.0150851	-1.0045	-1.9496	-2.50942	-0.0176268	-1.05371	-1.11411	-1.7762	0.00856653	-0.151817	-0.381066	-0.581322
TMEM131	Transmembrane protein 131	Q92545;B4DMG2;H7BZV0;C9J6W0;H7BZ05	6.12671	5.73707	5.373	5.52186	6.24548	5.90437	5.34155	5.33927	-0.0822662	-1.1109	-2.55068	-2.63588	-0.220714	-1.6892	-2.46814	-1.7765	0.0382877	0.260773	0.480675	-0.737689
NAPA	Alpha-soluble NSF attachment protein	A0A024R0R9;P54920;M0R0Y2;M0R2M1;M0R058;M0R0I4;M0R213;A0A024R0V6;M0R027;B4DGP9;A0A087WZQ7;Q9H115;M0QZM9;M0QZN5;M0R031	7.51112	7.24216	7.15296	7.48829	7.55062	7.37277	6.9917	7.59004	-0.121965	-1.141	-2.70563	-1.74873	-0.11742	-1.3417	-2.03853	-1.77858	-0.0859663	-0.0679418	-0.310943	0.192042
PDIA6	Protein disulfide-isomerase A6	Q15084	8.35692	7.84746	7.832	7.66455	8.40756	7.97965	7.68493	7.62915	-0.143544	-0.551298	-2.46712	-1.83313	-0.196526	-1.2777	-2.08425	-1.78242	0.00198914	0.208417	0.159608	0.205211
TST	Sulfurtransferase;Thiosulfate sulfurtransferase	Q53EW8;Q16762;B4DVZ4;B1AH48	7.36475	7.09811	7.06764	6.66109	7.35817	7.16343	6.77423	6.60504	-0.319539	-0.739569	-2.7483	-1.94114	-0.0561838	-1.04458	-1.82063	-1.78467	-0.0940964	-0.0388756	-0.48009	-0.0368472
SMPD4	Sphingomyelin phosphodiesterase 4	Q9NXE4;B1PBA3;H7C1Q6;H7C0W5;H7C2J2;H7C235;C9J647;B4E0A6;B4E3P9;B4DEV6;F8WF03;F2Z2I0;F2Z2W5;B4DTS0	6.83128	5.93457	6.24128	5.83333	6.82257	5.95399	6.11326	5.81028	-0.309165	-0.340348	-1.84629	-1.73901	-0.373815	-1.12246	-1.73679	-1.78475	-0.0276164	0.174873	0.335835	0.173516
PSMB3	Proteasome subunit beta type-3	P49720;A0A087WUL2;A0A087WXQ8;A0A087WY10	7.80397	7.0716	7.96408	7.62864	7.79371	7.09632	7.74099	7.5967	0.0425632	-1.17158	-1.40661	-1.91107	0.170686	-1.19197	-0.908365	-1.78494	-0.278447	-0.350405	-0.112572	0.114592
HNRNPDL;HNRPDL	Heterogeneous nuclear ribonucleoprotein D-like	A0A087WUK2;A0A024RDF6;O14979;B4DTA2;B4DGN3;REV__Q9ULL8	8.05784	8.01634	7.8543	7.66368	8.07355	8.04156	7.83985	7.51008	-0.132716	-0.578218	-2.35703	-2.24456	-0.0709778	-0.687775	-1.37332	-1.78737	-0.165701	-0.254584	-0.5325	-0.184904
EIF2S3;EIF2S3L	Eukaryotic translation initiation factor 2 subunit 3;Putative eukaryotic translation initiation factor 2 subunit 3-like protein	P41091;Q2VIR3;F8W810;H7BZU1	7.91646	7.51104	7.66613	7.27331	7.98372	7.50326	7.47511	7.18493	0.023851	-0.829318	-1.91811	-2.04092	-0.111447	-1.23653	-1.37124	-1.78765	0.0486081	0.018255	-0.0759949	-0.0267803
TPT1	Translationally-controlled tumor protein	A0A0P1J1R0;P13693;J3KPG2;Q5W0H4;A0A0B4J2C3;A0A024RDY2;B4DKJ4;E9PJF7;H0YCX0;Q9UP43;B4DLD6;Q9HAU6;Q56UQ5;Q86YH5	7.24395	7.43694	7.9647	7.51209	7.15927	7.30077	7.70336	7.3312	-0.269901	-1.41238	-1.85445	-2.00559	-0.158368	-0.992017	-1.03434	-1.78781	-0.225454	-0.843673	-0.386069	0.148121
SERPINB6	Serpin B6	A0A024QZX3;A0A024QZX5;A0A087X1N8;P35237;Q8IXH2;A0A024QZT8;C9JTJ8	7.61042	6.22871	7.28069	6.92059	7.67828	6.34728	7.11753	6.77354	0.0270472	-0.958882	-2.16725	-2.19175	0.0163379	-1.34069	-1.48826	-1.78891	-3.29597e-17	0.11727	-0.295049	-0.230719
PTGR1;LTB4DH	Prostaglandin reductase 1	Q14914;A0A024R172;F2Z3J9;Q5JVP2;F6XGT7	8.10348	7.28352	8.03993	7.87803	8.18014	7.3243	7.84907	7.73877	0.145421	-1.00832	-1.65859	-1.94183	-0.0282914	-1.02169	-1.25782	-1.78934	0.0345704	-0.302868	-0.041061	0.0756679
SDF4	45 kDa calcium-binding protein	A0A024R084;Q9BRK5;H0Y3T6;G3V1E2	6.69153	7.49765	6.25741	5.88957	6.5555	7.51108	5.92297	5.67716	-0.245787	-0.858258	-2.50683	-2.44616	0.113606	-0.983998	-1.72217	-1.791	-0.383006	-0.308482	-0.204295	-0.425419
LSM3	U6 snRNA-associated Sm-like protein LSm3	B2R5H5;P62310	8.13482	6.96183	7.87361	7.94273	8.16627	6.87892	7.63658	8.01888	-0.0464712	-1.47248	-1.57143	-2.0299	0.0214732	-1.42602	-0.925477	-1.79115	-0.0844013	-0.677149	-0.220258	-0.0600445
hCG_2001986;SQRDL	Sulfide:quinone oxidoreductase, mitochondrial	A0A024R5X2;Q9Y6N5;Q9UHS8;B2R7T6;Q53HW7;H3BNX3;H3BMS6;H3BNP9;A0A1B0GXB4;H3BV36;H3BUD7	7.603	7.45357	7.49552	7.21882	7.61819	7.50928	7.26361	7.32776	-0.463562	-0.443429	-2.07579	-1.3678	-0.261288	-0.738588	-1.7654	-1.79277	-0.153855	-0.0306402	0.128112	0.56946
PON2	Serum paraoxonase/arylesterase 2	A0A0J9YXF2;A0A0J9YYG4;B4DW02;Q15165;G3XAK4;A0A0J9YXU7;A0A0J9YYJ1;Q6PJZ2;A0A0J9YYF3;A0A0J9YYF0;A0A0J9YXM1	7.89005	7.4878	7.52544	7.30126	7.95289	7.59272	7.3395	7.28016	-0.301949	-0.940447	-2.45235	-1.73293	-0.333148	-1.22378	-1.93136	-1.79372	-0.0857138	-0.0264331	-0.081241	0.20043
ACOT13	Acyl-coenzyme A thioesterase 13;Acyl-coenzyme A thioesterase 13, N-terminally processed	Q9NPJ3	7.82636	7.65179	7.9261	7.98565	7.83401	7.69928	7.70547	7.92351	-0.201633	-0.711765	-1.90174	-1.77175	-0.0972292	-0.906658	-1.26089	-1.7947	-0.127817	-0.195235	-0.193237	0.150371
MRPS36	28S ribosomal protein S36, mitochondrial	P82909;D6R941	7.22635	7.20122	6.72854	7.114	7.16175	7.21219	6.44526	7.10886	-0.152084	-0.678115	-2.15784	-1.96834	-0.041254	-0.698937	-1.2742	-1.79526	-0.212524	-0.527851	-0.539286	-0.191334
HERC4	Probable E3 ubiquitin-protein ligase HERC4	A0A024QZN8;Q5GLZ8;A8K9U4;H0Y6K7;D6RCL5;Q9Y4U2	7.21816	5.49894	6.61134	6.0456	7.30338	5.64365	6.49527	6.35675	0.0170586	-1.09728	-2.02893	-2.00852	-0.0880098	-1.60959	-1.65898	-1.79587	0.0466099	0.287916	0.128313	0.0662271
EIF3S3;EIF3H	Eukaryotic translation initiation factor 3 subunit H	Q6IB98;B3KS98;O15372;Q5BKY2;A0A087WZK9;Q53HR0;E5RJT0;E5RGU4;B4DJN9;E5RFH0;E5RFW7	7.50739	7.19436	7.35783	6.95727	7.52094	7.16629	7.19944	6.86239	-0.256105	-1.29403	-1.83876	-2.06992	-0.201788	-1.41997	-1.3315	-1.79782	-0.094418	-0.226884	-0.0336937	-0.0965034
DYNLRB1;DYNLRB2	Dynein light chain roadblock-type 1;Dynein light chain roadblock-type 2	Q9NP97;B4DFR2;B1AKR6;A0A140VJH9;Q8TF09;H3BNG9;H3BPA0;Q7Z4M1;H3BQI1	8.0284	7.10083	7.58477	7.36118	8.03503	7.14946	7.39856	7.30988	-0.207156	-1.05496	-1.68328	-1.99095	-0.0226257	-1.3379	-1.01948	-1.79908	-0.153236	-0.319808	-0.275079	0.141274
IDH3B	Isocitrate dehydrogenase [NAD] subunit, mitochondrial;Isocitrate dehydrogenase [NAD] subunit beta, mitochondrial	A0A087WZN1;O43837;A0A087X2E5;L0R875;B4DU38;A0A0D9SG66;Q9UIC5;Q99855	7.65117	7.42042	7.33135	7.25114	7.62843	7.43366	7.13848	7.09954	-0.00900263	-0.661379	-2.09653	-2.27588	0.172888	-0.861414	-1.54016	-1.79946	-0.260088	-0.171923	-0.182076	-0.404054
PSMB6	Proteasome subunit beta type;Proteasome subunit beta type-6	Q6IAT9;P28072;A0A087X2I4;I3L3X7	7.98878	7.025	7.91387	7.37685	8.0171	7.21699	7.641	7.21369	0.0985758	-0.952882	-1.90665	-2.36075	0.0899673	-1.05333	-1.06158	-1.80235	-0.0562815	-0.34975	-0.448736	-0.434245
HINT1	Histidine triad nucleotide-binding protein 1	P49773;D6REP8;D6RE99;D6RD60;D6RC06;A4D2H4	7.55	7.59173	7.59008	6.7698	7.58595	7.64831	7.34888	6.65642	-0.0508278	-0.905767	-1.73542	-1.84092	-0.0792793	-1.04808	-0.848525	-1.80245	-0.0224479	-0.429743	-0.236367	0.0576593
WDR77	Methylosome protein 50	A0A024R0H7;Q9BQA1;H0Y711;B4DJP0	7.51821	5.99603	7.06521	6.87323	7.57538	6.09463	6.84412	6.80516	0.0194735	-0.997326	-2.17644	-1.87201	-0.110821	-1.08229	-1.61892	-1.80314	-0.0407117	-0.0324142	-0.161448	0.0708039
RPL3;rpl3	60S ribosomal protein L3	P39023;Q8TBW1;G5E9G0;B3KS36;Q96QL0;Q9NY85;Q9BT63;Q49AJ9;H7C422;B5MCW2;H7C3M2;B4DN06;F8WCR1;B2R7Y3;Q92901	8.00476	7.42967	7.51075	7.1382	8.03468	7.46738	7.36199	7.06532	-0.139854	-0.829334	-1.83377	-1.97588	-0.0795366	-0.949954	-1.38474	-1.80411	-0.147394	-0.147775	-0.0724076	-0.0254001
DDX39A;DDX39	ATP-dependent RNA helicase DDX39A	O00148;B4DX78;A0A024R7H0;K7EQN7;K7EPJ3;A0A0D9SEM9;K7EN69;K7ENP6;K7EL56;K7EIL8;Q69YT6;B4DF34	7.70405	7.2786	7.01394	7.06828	7.68089	7.2798	6.83846	6.97363	-0.0658146	-0.953921	-2.18695	-2.21581	0.152903	-1.01429	-1.51201	-1.80628	-0.232276	-0.224588	-0.284862	-0.378847
RAB1B	Ras-related protein Rab-1B	Q9H0U4;Q6FIG4;E9PLD0;Q9H1C9;Q92928;Q92927	6.88792	6.92319	6.52847	6.39656	6.91868	6.98941	6.36298	6.4059	-0.0112909	-0.841988	-2.1674	-1.68389	0.0715733	-1.21121	-1.45292	-1.8079	-0.120286	-0.0545135	-0.271828	0.232426
SDCBP	Syntenin-1	A0A024R7Z5;O00560;B4DQ93;B4DHN5;E9PBU7	8.2366	7.35227	7.92892	7.90931	8.20951	7.40531	7.70969	7.82737	-0.0924079	-1.17333	-2.2052	-1.90241	-0.0664533	-1.35374	-1.5045	-1.80808	-0.0814921	-0.17665	-0.228951	0.0623484
HIBADH	3-hydroxyisobutyrate dehydrogenase;3-hydroxyisobutyrate dehydrogenase, mitochondrial	A0A024RA75;P31937;H7BZL2	6.58898	7.06568	6.81706	7.23883	6.76406	7.17521	6.66028	7.07103	-0.0436272	-1.17339	-2.27223	-2.1424	-0.00097936	-1.48754	-1.74118	-1.81052	-0.0431276	-0.0596574	-0.0397546	-0.252884
ATL3	Atlastin-3	Q6DD88;F5GWF8	7.39842	7.27362	7.02098	6.64727	7.42131	7.33736	6.81585	6.53211	0.0484939	-1.09618	-2.13423	-1.97443	0.0109622	-1.24788	-1.73048	-1.81052	-0.0759775	-0.15169	0.0100259	-0.0444755
IARS2	Isoleucine--tRNA ligase, mitochondrial	Q9NSE4;A8K5W7	7.53519	7.50315	7.33827	7.45607	7.56644	7.57909	7.21399	7.36933	0.0185928	-0.722547	-1.83873	-1.96655	0.0768895	-1.189	-1.52492	-1.81156	-0.154749	0.0219391	0.0394337	0.00434899
TMED7-TICAM2;TMED7	Transmembrane emp24 domain-containing protein 7	A0A0A6YYA0;Q9Y3B3;B4E2C1;Q3B7W7;G3V2Y2	7.39309	6.90399	6.81792	6.67357	7.46176	7.03008	6.73698	6.74567	0.0423388	-0.537562	-2.03715	-1.44491	-0.141155	-0.888617	-1.837	-1.81299	0.092546	0.422132	0.199133	0.368697
ACO2;ACON	Aconitate hydratase, mitochondrial	Q99798;B4DZ08;B2RBW5;A0A0K0K1H7;A2A274;B4DJW1;B4DEC3;O75944	7.26998	7.06423	6.72771	6.80467	7.1766	7.20056	6.60251	6.74242	-0.160377	-0.950827	-2.16319	-1.95194	-0.0847734	-1.50706	-1.91457	-1.81397	-0.139249	0.2582	0.167325	-0.0328566
ARL8B	ADP-ribosylation factor-like protein 8B	B4DQT8;A0A024R2D4;Q9NVJ2;B4E1J8	7.25048	7.24334	6.77731	6.54325	7.26075	7.32354	6.5103	6.45487	-0.122276	-0.420575	-2.16031	-1.91399	-0.0718697	-0.696556	-1.54768	-1.81406	-0.0976073	-0.0424259	-0.148123	0.0281409
HNRPF;HNRNPF	Heterogeneous nuclear ribonucleoprotein F;Heterogeneous nuclear ribonucleoprotein F, N-terminally processed	A0A024R7T3;P52597;B4DKS8;A0A1B0GW42	7.89043	8.07625	8.00917	7.63822	7.86515	8.07443	7.78463	7.49277	-0.09312	-0.76204	-2.36761	-2.22702	-0.0529778	-0.869071	-1.61604	-1.81604	-0.178459	-0.30558	-0.307547	-0.174993
ITPR3	Inositol 1,4,5-trisphosphate receptor type 3	Q14573;Q59ES2;A6H8K3;Q59H91;B7ZMI3;B4DJU3;B4DGH1	6.09962	5.68025	5.57036	5.59291	6.1769	5.97446	5.40375	5.46574	-0.236329	-0.939454	-1.98416	-2.02106	-0.276792	-1.39661	-1.76875	-1.81639	0.0186025	0.279947	-0.056798	0.0348434
FAM127A;FAM127C	Protein FAM127A;Protein FAM127C	A6ZKI3;Q17RB0	7.50816	6.43399	7.33282	6.76719	7.33176	6.44868	7.11571	6.66832	-0.185065	-0.531196	-1.32251	-2.11863	-0.168683	-0.710612	0.17275	-1.81887	-0.0702026	-0.362929	-0.981183	-0.189147
RPS21	40S ribosomal protein S21	Q8WVC2;Q6FGH5;P63220;Q9BYK1;Q9BYK2	8.31231	7.45465	8.06405	8.01107	8.34155	7.44557	7.91068	7.94871	-0.00800714	-0.835827	-1.50215	-1.94507	0.0394562	-0.521612	-1.1902	-1.8206	-0.0998341	-0.71486	0.028941	-0.0284064
MTPAP	Poly(A) RNA polymerase, mitochondrial	Q9NVV4;Q5T852;Q5T851	6.80281	6.40415	6.49239	5.99008	6.82892	6.47543	6.35745	5.82238	-0.174507	-0.382319	-2.59609	-2.41494	-0.124113	-0.560002	-2.07288	-1.82214	-0.0858272	-0.146237	-0.125105	-0.277285
NNMT	Nicotinamide N-methyltransferase	Q6FH49;P40261	7.84741	6.09454	7.60176	7.17764	7.89839	6.06881	7.43502	7.21815	-0.028556	-1.13674	-2.48394	-1.69385	-0.165006	-1.12282	-1.76059	-1.82347	0.046341	-0.580851	-0.213986	0.245053
MRFAP1	MORF4 family-associated protein 1	B3KQA0;Q9Y605;B4E1T3;A0A087WTY9;A0A075DDR2;B4DTJ7;Q96HT8	7.71766	7.69774	7.75932	7.66634	7.71724	7.72706	7.55494	7.47958	0.0482383	-1.0646	-2.12318	-2.38788	0.209566	-1.10524	-1.44335	-1.82392	-0.252528	-0.372275	-0.284757	-0.335863
CECR5	Cat eye syndrome critical region protein 5	Q9BXW7;B3KVW8;A8MYZ9	7.00284	6.63835	6.55919	6.5274	7.01979	6.60008	6.37209	6.60459	0.0193583	-0.362268	-2.23465	-1.97451	0.0524112	-0.380301	-1.6747	-1.82439	-0.0954724	-0.315754	-0.282882	-0.141369
TOP1	DNA topoisomerase 1	P11387;B9EG90;Q9BVT2;D3DWJ7;Q6PK95;Q6NWZ5;E5RJ95;E5RFS0;E5RJ33;H0YBR3;Q8TBP3;H0YAR3;H0YC03;E5RGE7;E5RGR4;E5RFE3;E5RGR2	7.82279	7.51838	7.47009	7.24508	7.86114	7.53707	7.36353	7.12226	-0.434588	-0.95873	-2.33585	-1.74943	-0.375655	-1.16046	-1.97137	-1.82511	-0.0555201	-0.168007	0.0491438	0.238115
FMR1	Fragile X mental retardation protein 1	X5DQX7;Q06787	6.98806	6.453	6.79186	6.68132	7.07296	6.46693	6.67247	6.73416	-0.0325009	-1.00934	-2.35725	-1.52297	0.0795709	-1.19828	-1.75014	-1.82535	-0.190524	-0.184693	-0.159474	0.489938
MEMO1	Protein MEMO1	Q9Y316;A8K3Y8;A0A1S5UZ25;Q2VIM3;B5MCI6	7.61436	6.08644	7.1936	6.8788	7.68084	6.02108	6.93747	6.75303	0.0893308	-0.670355	-1.4436	-1.9803	-0.0273902	-0.602134	-0.840402	-1.82554	-0.00534513	-0.310874	-0.186977	-0.134787
NFS1	Cysteine desulfurase, mitochondrial	Q5QP19;Q53FP3;Q9Y697;B2R5S3;B4DNL7;F2Z2E7;A2A2M1;F8WER8;F8WB23;B4DXH0;B4DHP7;Q8WV90;H7C0I5;H0YGN5	6.9219	6.70512	6.78684	6.50235	6.89132	6.89578	6.50164	6.38177	-0.212995	-0.780085	-2.31283	-2.34185	-0.00283839	-1.30865	-1.59659	-1.82647	-0.292151	0.0236925	-0.287209	-0.318665
DDOST	Dolichyl-diphosphooligosaccharide--protein glycosyltransferase 48 kDa subunit	A0A0C4DGS1;A0A024RAD5;P39656;U3KQ84	7.7431	6.97708	7.11893	6.82283	7.88989	7.08443	7.10928	6.81374	-0.0313946	-0.248208	-1.86208	-1.66302	-0.180358	-0.790427	-1.88197	-1.82708	0.098639	0.101259	0.47505	0.251788
NDUFS5	NADH dehydrogenase [ubiquinone] iron-sulfur protein 5	Q6IBA0;O43920	7.13437	7.7014	7.54347	7.20389	7.07471	7.7084	7.43644	7.41478	-0.286712	-0.696581	-1.34654	-1.56205	-0.247827	-0.707276	-1.17762	-1.82769	-0.146298	-0.311337	0.19881	0.386988
CYCS	Cytochrome c	C9JFR7;G4XXL9;P99999;Q6LER6;CON__P62894	8.10595	7.81854	8.04248	7.66185	7.97614	7.84455	7.84845	7.58505	-0.176395	-0.70361	-1.60112	-2.0286	0.34635	-0.805625	-1.06528	-1.82813	-0.606953	-0.254438	-0.147171	0.0513346
MYO1B	Unconventional myosin-Ib	E9PDF6;B0I1S9;O43795;B3KQI2;E7EQD9;Q05CR5;C9JYW1;H7C2Y7;C9JUP5;A0A0U1RRI3;Q14777;Q13871	7.74477	7.04174	7.26045	6.98183	7.79925	7.16507	7.24137	7.01555	0.409613	-0.673804	-1.67142	-1.7693	0.322563	-1.20232	-1.71998	-1.82851	0.0112296	0.180162	0.466988	0.216031
ACAD9	Acyl-CoA dehydrogenase family member 9, mitochondrial	Q9H845;Q9H9W4;H0Y8Z9;Q9BUX5;Q59FN3;B4DGH4;D6RCD8	6.82339	6.07677	6.44096	5.95497	6.90861	6.26435	6.38474	5.94066	0.0226327	-1.12245	-1.62705	-1.68114	-0.0193021	-0.505602	-1.5866	-1.8308	0.0121848	-0.14933	0.265621	0.0939029
UGGT1	UDP-glucose:glycoprotein glucosyltransferase 1	Q9NYU2;A8KAK1;H7BZG0;F8WCI2;F8WCE6	7.12082	6.85289	6.83323	6.94825	7.1826	6.9896	6.49337	7.02356	-0.188423	-1.07711	-2.24613	-1.86186	-0.267774	-1.5695	-2.13614	-1.83235	0.0490672	0.294618	0.396012	0.210606
TAF9	Transcription initiation factor TFIID subunit 9	Q16594;D6RIE8;D6RGK3;D6RIV9;D6RIY1;D6RHW1	6.79845	6.6367	6.91028	6.74621	6.80022	6.58958	6.6209	6.68319	-0.0786272	-0.877922	-1.81727	-2.09765	0.0780397	-0.998738	-1.00612	-1.83302	-0.228035	-0.105724	-0.359474	-0.05143
POF1B	Protein POF1B	Q8WVV4	6.71457	6.22229	6.10433	6.69406	6.7943	6.03358	5.93171	6.93826	0.353702	-1.78784	-2.58033	-1.88981	0.0778217	-1.81738	-2.32682	-1.83729	0.17519	-0.224705	0.186372	0.165719
RPL17;hCG_24487;RPL17-C18orf32	60S ribosomal protein L17	A0A087WXM6;J3QQT2;J3KRX5;A0A024R261;A0A0A6YYL6;P18621;J3QLC8;A0A0A0MRF8;J3KRB3;A0A087WWH0;J3QS96;A0A087WY81;J3KSJ0;A4D1R6;A4D1R5	8.28669	8.13076	8.00209	8.08769	8.19432	8.10719	7.87155	7.98432	-0.237629	-0.6323	-1.62646	-2.07307	0.113476	-0.589491	-1.20659	-1.84005	-0.466539	-0.467109	0.0712568	-0.0876
USP39	U4/U6.U5 tri-snRNP-associated protein 2	Q53GS9;A0A087X1B2;B9A018;B7Z7L9;B3KPG7;B3KMG1;C9JIU2;F8WC91;A0A087WW31;C9J0X5	7.23342	6.56825	6.74083	6.51499	7.2494	6.67576	6.85552	6.36405	0.0612038	-0.427143	-1.56543	-1.73173	0.170253	-0.911987	-1.34301	-1.84072	-0.0739121	0.0763357	0.237322	0.0139382
PPIH	Peptidyl-prolyl cis-trans isomerase;Peptidyl-prolyl cis-trans isomerase H	Q6FH36;O43447;Q6FH57;C9JQD4;H0YEL5;A6NM32	7.02103	6.39066	6.90906	6.91994	7.01615	6.47709	6.72202	6.74282	0.0866977	-0.480939	-1.56886	-2.24026	0.101192	-0.765765	-1.04991	-1.8411	-0.228799	-0.00646522	-0.204177	-0.27329
POMP	Proteasome maturation protein	Q9Y244;A0A1W2PS02	7.53567	6.77297	7.68159	7.42287	7.53227	6.70808	7.48623	7.24101	-0.148584	-1.21692	-1.69764	-2.084	0.0392489	-1.02972	-0.989083	-1.84138	-0.149356	-0.536684	-0.304699	-0.0641131
CTSB	Cathepsin B;Cathepsin B light chain;Cathepsin B heavy chain	A0A024R374;P07858;A8K2H4;B4DL49;E9PKQ7;E9PNL5;E9PHZ5;E9PLY3;E9PSG5;E9PQM1;B4DMY4;B3KUJ8;E9PR54;E9PJ67;E9PCB3;E9PS78;Q5HYG5;Q6LAF9;E9PL32;E9PKX0;R4GMQ5;E9PIS1;Q8TAC7	7.66426	7.76004	7.42057	7.31646	7.68083	7.82935	7.18612	7.30384	-0.545646	-0.986182	-2.47148	-2.0413	-0.48387	-1.24242	-1.71973	-1.84145	-0.12916	-0.140772	-0.335117	-0.152547
HEL-S-39;PPIB	Peptidyl-prolyl cis-trans isomerase;Peptidyl-prolyl cis-trans isomerase B	V9HWC6;P23284	8.885	8.28268	8.49632	8.212	8.93148	8.37671	8.27248	8.13561	-0.323463	-0.917639	-2.16832	-1.94725	-0.358244	-1.1998	-1.60249	-1.84282	-0.0351287	-0.0851671	-0.176217	0.0734676
HTATIP2	Oxidoreductase HTATIP2	Q9BUP3;E9PI87	8.09649	7.86452	7.75357	7.42867	8.13241	7.71705	8.7801	7.37369	-0.0695427	-0.761939	-2.14257	-1.9874	-0.0966027	-0.98589	-1.57071	-1.84344	-0.064273	-0.16699	-0.174448	0.0309322
GLUD1	Glutamate dehydrogenase;Glutamate dehydrogenase 1, mitochondrial	B4DMF5;E9KL48;P00367;Q53GW3;B4DMG8;B4E0N9;B3KT18;Q59FQ4;Q9UQV0	7.64043	7.56594	7.28558	7.31707	7.66999	7.68385	7.25691	7.20139	-0.0954923	-0.762593	-2.07979	-2.02987	-0.0458337	-1.23873	-1.85147	-1.84459	-0.127703	0.139958	0.134637	0.0227526
ARF4	ADP-ribosylation factor 4	P18085;C9JPM4;C9JAK5;U3KQF2;F8WDB3	7.60618	7.22037	7.49131	6.77246	7.6479	7.24982	7.34647	6.87563	-0.157385	-0.886183	-2.13298	-2.01681	-0.272643	-1.03515	-1.49796	-1.84483	-0.0400331	-0.265483	-0.269289	0.0445483
MCTS1	Malignant T-cell-amplified sequence 1	Q9ULC4	7.58664	6.33576	7.37006	7.60632	7.64466	6.20839	7.09908	7.35972	-0.0939453	-0.966459	-1.87466	-2.25418	-0.0816361	-1.1333	-1.10587	-1.84494	-0.103596	-0.398441	-0.367044	-0.193234
API5	Apoptosis inhibitor 5	Q9BZZ5;G3V1C3;H0YER7	7.62099	7.12523	7.33329	6.85816	7.69749	7.25775	7.15455	6.83916	-0.107879	-1.18052	-2.1795	-2.01074	-0.338833	-1.40382	-1.8295	-1.84577	0.0810635	-0.0148422	0.0685278	0.0645536
RPN2	Dolichyl-diphosphooligosaccharide--protein glycosyltransferase subunit 2	P04844;B2RE46;B4DJL0;Q5JYR7;Q5JYR4;F2Z3K5;Q5JYR3	7.32623	7.07227	6.76186	6.50595	7.41888	7.2246	6.77909	6.55458	0.086342	-0.53572	-2.07596	-1.74149	-0.0748065	-1.43196	-2.24129	-1.84882	0.0557957	0.226965	0.48085	0.309339
SUMO1	Small ubiquitin-related modifier 1	A0A024R3Z2;B8ZZN6;P63165;B8ZZJ0;B8ZZ67;B9A032;G2XKQ0	7.91365	7.83755	8.08013	7.33486	7.95318	7.90644	7.95302	7.3464	0.0561851	0.0680244	-1.65998	-1.77176	0.261453	-0.42096	-1.31476	-1.85193	-0.0209883	-0.0574261	-0.179086	0.270164
CGGBP1	CGG triplet repeat-binding protein 1	Q9UFW8;C9JUJ0	7.67811	6.85981	7.47142	6.92552	7.69682	6.84943	7.27913	7.10849	0.0683832	-1.19439	-1.73123	-1.44641	0.0265008	-1.23115	-1.2239	-1.85221	0.00449499	-0.371733	-0.172045	0.449113
ACOT9	Acyl-coenzyme A thioesterase 9, mitochondrial	Q9Y305;H7C5Q2;Q96EA2;C9J7L8;Q9H2R8	7.39904	7.53519	7.19206	6.94675	7.38021	7.58105	7.023	7.02696	-0.24715	-0.811463	-1.76504	-2.02064	-0.0888158	-0.953974	-1.42935	-1.85233	-0.202766	-0.209628	-0.000195126	-0.0333926
RSU1	Ras suppressor protein 1	Q15404;Q32Q10;B0YJ73	7.43993	6.41476	7.03768	6.62868	7.52792	6.48714	6.79979	6.46748	-0.212064	-0.930809	-2.15231	-2.07005	-0.560364	-1.16842	-1.57968	-1.85242	0.105297	-0.0344288	-0.319682	0.190203
GNAS;GSA	Guanine nucleotide-binding protein G(s) subunit alpha isoforms short;Guanine nucleotide-binding protein G(s) subunit alpha isoforms XLas	A0A0S2Z3H8;P63092;Q5JWF2;B0AZR9;Q14455;O60726;A0A0A0MR13;S4R3E3;Q8N2B4;A8K1Y9;P38405;B4DHG7;Q5JWE9;H0Y7F4;O75633;O75632;S4R3V9;K7EQ80;K7EPE2;Q5JWD1;H0Y7E8	8.22992	7.55071	7.76165	7.70345	8.29042	7.62466	7.58773	7.71547	-0.0120378	-0.687948	-2.09525	-1.9126	-0.0651657	-0.814418	-1.5168	-1.85347	0.013886	-0.108425	-0.161568	0.128222
RPL21	60S ribosomal protein L21	Q6IAX2;P46778;Q59GK9;G3V1B3;M0R181;M0R3I5	7.96704	8.00055	7.86747	7.65846	7.91161	7.96726	7.74904	7.55624	-0.0909123	-0.501613	-1.54158	-1.92767	0.128481	-0.537417	-1.24154	-1.8544	-0.287297	-0.401553	0.144429	-0.00557638
HEL-S-156an;PNP	Purine nucleoside phosphorylase	V9HWH6;Q8N7G1;P00491;G3V5M2;G3V2H3;G3V393	7.65907	6.61093	7.42307	7.33132	7.61276	6.56017	7.21164	7.10936	-0.122573	-1.16544	-2.04702	-2.51165	0.0698032	-0.791481	-1.28631	-1.85549	-0.292517	-0.546758	-0.438096	-0.448623
VPS26A	Vacuolar protein sorting-associated protein 26A	O75436;B4DLT1;S4R3Q6;A8K3C1;S4R2Y3	7.81062	6.8878	7.44254	6.95308	7.84564	6.9043	7.29334	6.85121	-0.175629	-0.650976	-1.82569	-2.03321	-0.115998	-0.770596	-1.43423	-1.85916	-0.0851066	-0.289049	-0.0910246	-0.0999473
RPN1	Dolichyl-diphosphooligosaccharide--protein glycosyltransferase subunit 1	Q6IBR0;P04843;Q53EP4;Q96HX3;B4DL99;B7Z4L4;B4DNJ5;F8WF32	7.99256	7.34073	7.3892	7.42506	8.05303	7.57556	7.39163	7.35619	-0.0457749	-0.72521	-2.14679	-1.83173	-0.132433	-1.26085	-2.03152	-1.85932	0.0327917	0.247087	0.294017	0.178099
HAX1	HCLS1-associated protein X-1	A0A0S2Z591;O00165;A0A0S2Z565;E9PIQ7;Q5VYD6;A0A0S2Z519	7.02537	6.74386	6.80778	6.30006	7.02324	6.72854	7.0891	6.30796	0.0258295	-0.320572	-1.51914	-1.51461	0.0321306	-0.302676	-0.648064	-1.86205	-0.0704836	-0.291769	0.457679	0.356471
HNRNPH1	Heterogeneous nuclear ribonucleoprotein H;Heterogeneous nuclear ribonucleoprotein H, N-terminally processed	G8JLB6;P31943;E9PCY7;D6RBM0;H0YB39;D6RIU0;Q68DG4;H0YBD7;E5RGV0;D6RFM3;D6RIT2;E7EN40;D6RAM1;D6R9T0;D6RDU3;D6RJ04;D6RIH9;E7EQJ0;D6RDL0;E5RGH4;H0YBG7;D6RF17;B4DP51;D6R9D3;H0YAQ2;E5RJ94;H0YBK1	8.21519	8.1537	8.19315	7.94974	8.22372	8.19357	8.05142	7.78639	-0.16043	-0.764032	-2.31165	-2.33769	-0.0625876	-0.980342	-1.66601	-1.86279	-0.156309	-0.125955	-0.121154	-0.217557
NDUFB1	NADH dehydrogenase [ubiquinone] 1 beta subcomplex subunit 1	A0A024R6G6;O75438;Q3MHU6	7.80958	7.80202	7.68445	7.35741	7.53165	7.84929	7.51069	7.22588	-0.00405359	-0.670949	-1.7794	-2.06398	-0.265327	-0.931279	-1.04181	-1.86496	0.308065	-0.537773	-0.31353	0.00530023
NUDCD2	NudC domain-containing protein 2	E5RFP0;Q8WVJ2	6.70374	6.28634	6.56092	6.56561	6.80487	6.28578	6.3662	6.46791	-0.0972579	-0.645704	-1.60454	-1.88372	-0.259924	-0.447009	-1.22819	-1.86587	0.125854	-0.40625	-0.00319105	0.117297
PHLDA1	Pleckstrin homology-like domain family A member 1	A2BDE7;A0A024RBB0;R4GND3;Q8WV24;B4E2D4	7.13697	6.99965	7.10311	7.32144	7.16536	7.1173	6.99358	7.23436	-0.217629	-1.19982	-2.12691	-1.79549	-0.272609	-1.80209	-2.24313	-1.86652	0.0279292	0.226575	0.497023	0.160204
RPL26;hCG_26523	60S ribosomal protein L26	Q6IBH6;P61254;J3QRI7;J3QQQ9;J3QQV1;J3QRC4;J3KTJ8;A0A024RBF6;J3KSS0	8.40161	8.29634	8.27527	7.89301	8.37202	8.2483	8.08869	7.87681	-0.192709	-0.484069	-1.56615	-1.83495	-0.0180385	-0.343718	-1.09831	-1.86659	-0.282935	-0.52915	-0.0577184	0.201592
SMS	Spermine synthase	P52788;B4DE40;H7C2R7	7.63241	6.81853	7.23365	6.98806	7.68414	6.2474	7.04877	6.84967	-0.00208531	-1.22239	-1.59711	-2.04347	0.00598566	-1.17452	-1.09033	-1.86688	-0.0826335	-0.310447	-0.0334391	0.0367604
UBLCP1	Ubiquitin-like domain-containing CTD phosphatase 1	Q8WVY7	7.42479	6.25078	7.11602	6.61261	7.47133	6.14402	6.8817	6.55804	-0.158713	-1.1886	-2.43063	-2.32725	-0.171859	-0.762133	-1.671	-1.86848	-0.0784006	-0.955136	-0.458228	-0.386917
EML4;EML4-ALK variant 7;EML4-ALK;EML4-ALK variant 6	Echinoderm microtubule-associated protein-like 4;Tyrosine-protein kinase receptor	Q9HC35;B5MBZ0;A6P4V4;B6EXY3;C1PHA1;J7MA22;A6P4T4;C1PHA0;B3XZL9;B3XZM0;A9YLN7;B6EXY4;B6EXY5;I1X3U7;B4DIT9	7.31457	5.92155	6.82904	6.67419	7.38382	6.10872	6.8034	6.66809	0.252763	-1.46097	-2.0169	-1.89917	0.152279	-1.61959	-2.02965	-1.86852	0.0664332	-0.257505	0.260683	0.0570774
TIMP1	Metalloproteinase inhibitor 1	Q5H9A7;Q6FGX5;B3KQF4;P01033;Q58P21;H0Y789;Q5H9B5;Q5H9B4;B4DJK3	7.29759	7.23752	6.50134	7.04277	7.38128	7.24416	6.16757	7.02741	-0.255969	-1.09269	-1.97626	-2.01306	-0.394045	-1.27409	-1.24873	-1.86898	-0.0481486	-0.39804	-0.412064	-0.032016
ANTXR1;ANTXR1/NNG1 fusion	Anthrax toxin receptor 1	Q9H6X2;Q53FL1;Q508I8;Q508I6;Q508I5;Q508I7;D6W5F9;H0YC24;J3KPY9;A4FUA5;P58335	7.46787	6.96779	7.10119	6.47733	7.44604	6.98717	6.86491	6.27911	-0.263881	0.087943	-2.96602	-2.58769	-0.0717888	-0.134499	-1.90976	-1.86921	-0.243113	-0.195755	-0.604015	-0.525357
SPTLC1	Serine palmitoyltransferase 1	A0A024R277;O15269;Q6NUL7;Q59EQ4;B4DR90	7.17001	7.12935	6.50326	6.48407	7.19184	7.24588	6.43047	6.43702	-0.0849176	-0.648268	-2.05248	-2.14097	-0.205787	-1.1646	-2.03232	-1.86986	-0.0241854	0.177617	0.467101	-0.0805496
MRPS18B	28S ribosomal protein S18b, mitochondrial	B0S7P4;Q9Y676;A0A1U9X819;A0A0G2JIC6;B4DFG6	7.08106	6.96775	7.32688	6.60793	7.12395	6.99414	7.34379	6.51555	-0.0296408	-0.578395	-1.83424	-1.94953	-0.0156149	-0.660922	-1.31818	-1.8708	-0.0390037	-0.295373	-0.156736	0.0529463
DTYMK	Thymidylate kinase	Q6FGU2;P23919;Q53F55;H7C312;H7BZ20;G5E9E9;H7C3A4	8.08277	6.60718	7.81186	7.19497	8.14118	6.55667	7.39118	7.06026	0.235882	-0.705773	-2.05183	-2.26027	0.126694	-1.00507	-1.08474	-1.87098	0.0518924	-0.1551	-0.491773	-0.161155
SRP68	Signal recognition particle subunit SRP68	Q9UHB9;B4DVI7;Q96K98;Q96K97	7.32846	6.64267	6.76037	6.57318	7.36584	6.734	6.80138	6.63546	-0.0339543	-0.797538	-1.77281	-1.74214	-0.116909	-0.955748	-1.69341	-1.87135	-0.0107539	-0.0423612	0.336289	0.179898
HAUS6	HAUS augmin-like complex subunit 6	Q7Z4H7;Q5VY60;Q5SYF9;REV__A0A024RCY1	6.76366	5.52236	6.329	6.35202	6.79135	5.5862	6.07439	6.03194	-0.234985	-1.45832	-1.65512	-2.68345	-0.0605384	-1.51298	-1.93573	-1.87172	-0.218198	-0.0199633	-0.259454	-0.721795
POFUT1	GDP-fucose protein O-fucosyltransferase 1	Q9H488;B4DZS3;B4DUV4	6.95934	7.01477	6.57069	6.42045	6.89261	7.05963	6.45885	6.34302	-0.284384	-0.888189	-2.45354	-2.1376	-0.075824	-1.38857	-2.13041	-1.87378	-0.251054	0.164529	0.131619	-0.0472904
ATRX	Transcriptional regulator ATRX	P46100;A4LAA3;B4DHH8;B4DLE1;A0A096LNW1;B4DLW1;A0A096LNN3;H0Y3T0;B7Z1D8;A0A096LNL6;Q5JX93;A0A087WWG0;A0A096LNX6;Q86U63;A0A068A261;A0A096LNR8;A0A096LNL7;A0A068A230;Q5H9A3;A0A096LP59	6.34368	6.26855	5.37665	5.83552	6.28521	6.39098	5.37981	5.85466	-0.382711	-1.25451	-2.85558	-2.4672	-0.199323	-2.17999	-2.92986	-1.87419	-0.0326867	0.364435	0.33784	-0.184084
TMSB4X	Thymosin beta-4;Hematopoietic system regulatory peptide	A2VCK8;P62328;Q0P5T0;Q0P5U7;Q0P5Q0;Q0P5P4;Q0P5N8	7.41475	7.48883	5.97316	6.42376	7.52814	7.38244	5.67358	6.25811	-0.220599	-1.75768	-1.99994	-2.15184	-0.476337	-1.41254	-1.1255	-1.87572	0.195021	-0.788613	-0.410706	0.0543374
RPL7A;RP-L7a	60S ribosomal protein L7a	P62424;Q9BY74;Q5T8U2;Q5T8U3	8.3031	8.04636	7.77779	7.75656	8.35125	8.09638	7.5795	7.68438	-0.139571	-0.823822	-1.74128	-2.07704	-0.177021	-0.979408	-1.12619	-1.87583	-0.0312119	-0.205585	-0.164698	0.00793154
MPDU1;HBEBP2BPA	Mannose-P-dolichol utilization defect 1 protein	J3QS48;I3L295;Q96N63;Q96K24;J3KT75;B4DMY7;J3QW43;J3QRD5;Q9H3L2;B2RB74;A0A291FGE0;A0A291FGC8;A0A0S2Z4W8;B4DLH7;Q1HDL3;O75352;I3L1D2;A0A0S2Z4T4;J3KTK8;J3QQZ4;J3KSI4;I3L405;I3L261;I3L4E0	8.08063	7.12011	7.47083	7.4559	8.16027	7.22691	7.37347	7.448	-0.0430295	-1.07302	-2.06821	-1.73497	-0.150305	-1.45429	-1.88254	-1.87647	0.0807587	-0.028264	0.17733	0.28867
USP10	Ubiquitin carboxyl-terminal hydrolase 10	Q14694;Q6P2I0;J3KT19;H3BQP1;B4DDR4;H3BQC6;H3BNA1;H3BVF1;H3BNL0;Q68D90;H3BNS8	7.25785	6.58627	6.79659	6.71709	7.29819	6.41887	6.58949	6.65612	-0.142591	-1.15687	-2.37326	-2.05206	-0.147785	-0.93732	-1.66535	-1.87685	-0.0982019	-0.469757	-0.297817	0.0277311
NDUFA9	NADH dehydrogenase [ubiquinone] 1 alpha subcomplex subunit 9, mitochondrial	Q9BTT5;Q16795;A8K4V2;H3BRM9;F5H0J3;F5GY40	7.49638	7.46944	7.21641	6.91148	7.55412	7.53393	6.93623	7.00404	-0.068099	-0.597502	-1.70144	-1.61516	-0.113277	-0.959455	-1.39557	-1.8769	0.0273523	-0.103187	0.0147008	0.378068
ARPC5	Actin-related protein 2/3 complex subunit 5	O15511;B1ALC0;B3KTE1;Q6IPM3	7.74869	6.87168	7.39695	7.23518	7.76523	6.89906	7.14372	7.1818	-0.228622	-0.78804	-1.91982	-1.91777	-0.217559	-0.763003	-1.29987	-1.87746	-0.0773903	-0.322779	-0.250433	0.120894
RPL8	60S ribosomal protein L8	P62917;E9PKZ0;E9PKU4;G3V1A1;B4DVG7;E9PP36	8.14194	7.8665	7.3264	7.06261	8.18007	7.95116	7.18627	7.0325	-0.0269272	-0.562706	-1.68136	-1.96369	-0.0440104	-0.891456	-1.28165	-1.87967	-0.0442948	-0.083763	-0.00321518	0.101351
ARHG;RHOG	Rho-related GTP-binding protein RhoG	Q6ICQ8;P84095	7.04727	7.09693	6.32462	6.25032	7.06517	7.19411	6.1654	6.13896	-0.0512072	-0.946037	-2.05825	-1.94449	-0.0773854	-1.36756	-1.67993	-1.88094	0.0267436	-0.0682348	-0.126853	0.0585467
KCT2	Keratinocyte-associated transmembrane protein 2	B4DPV8;Q8NC54	7.32595	6.91746	6.70141	6.35864	7.2479	6.61648	6.40257	6.33693	-0.722148	-0.968049	-2.37982	-1.77498	-0.602327	-1.02007	-1.54189	-1.88314	-0.196494	-0.245843	-0.418002	0.229889
HEL117;ERLEC1	Endoplasmic reticulum lectin 1	V9HWD3;Q96DZ1	6.84432	6.70814	6.40002	6.43071	6.85964	6.6696	6.17382	6.40727	-0.153103	-0.762413	-2.1373	-1.7528	-0.0341787	-0.837142	-1.43733	-1.88405	-0.248192	-0.205422	-0.253924	0.183825
UFL1	E3 UFM1-protein ligase 1	O94874;B7ZAY8	6.66006	6.37318	6.17503	6.04778	6.76888	6.52125	6.28068	5.96654	-0.196679	-0.739016	-1.97447	-1.82153	-0.357318	-1.27089	-1.99852	-1.88409	0.0922631	0.185655	0.394107	-0.00973607
EIF5A;EIF5AL1	Eukaryotic translation initiation factor 5A-1;Eukaryotic translation initiation factor 5A;Eukaryotic translation initiation factor 5A-1-like	P63241;I3L397;I3L504;Q6IS14;F8WCJ1;C9J7B5;C9J4W5;Q9GZV4	9.15861	8.5088	8.93544	8.64101	9.24279	8.60783	8.61408	8.42277	-0.0589065	-1.04066	-2.06457	-2.50249	-0.115101	-1.11496	-1.06556	-1.88442	-0.042986	-0.327564	-0.582098	-0.407634
RAN	GTP-binding nuclear protein Ran	B5MDF5;P62826;J3KQE5;F5H018;H0YFC6;B4DV51;A0A087X0W0	8.631	7.835	8.31995	7.89789	8.65377	7.8648	8.07813	7.76488	-0.0974408	-1.05377	-1.91527	-2.26468	-0.230794	-1.25448	-1.22472	-1.88622	0.0387561	-0.285361	-0.221935	-0.146724
BANF1	Barrier-to-autointegration factor;Barrier-to-autointegration factor, N-terminally processed	A0A024R5H0;O75531;B2R4V4	7.62246	7.93235	7.31511	7.2871	7.72231	7.99837	7.06746	7.25488	-0.0779689	-0.595401	-1.41541	-1.99035	-0.213458	-0.841977	-0.95837	-1.88632	0.0867181	-0.214281	-0.241244	0.0213978
HEL-S-162eP;GAPDH	Glyceraldehyde-3-phosphate dehydrogenase	V9HVZ4;P04406;Q2TSD0;E7EUT5;Q0QET7;A4UCT1;A0A0K0K1K1;O14556	8.68706	8.1193	8.66475	8.21373	8.71	8.08751	8.49537	8.07283	-0.0143533	-1.39439	-1.71999	-2.28244	-0.0382112	-1.28279	-1.30252	-1.88755	-0.0500873	-0.511462	-0.0792497	-0.0569393
SURF4	Surfeit locus protein 4	Q5T8U5;Q5T8U7;O15260;B7Z8F3;B7Z7A8;B7Z605;B7Z1G8	7.86445	7.68282	7.50122	7.25122	7.93545	7.7964	7.20464	7.24305	0.107177	0.0969281	-2.63719	-1.811	-0.0039215	-0.381914	-2.3727	-1.88818	0.0898915	0.10268	0.117988	0.330035
RDH10	Retinol dehydrogenase 10	A0A024R7X6;Q8IZV5;E5RK48	6.72932	6.69444	6.3703	6.81572	6.80902	6.81878	6.20623	6.76163	-0.249197	-1.04166	-1.85795	-1.875	-0.316431	-1.58739	-1.59475	-1.88828	0.155915	0.224661	-0.0556653	-0.0389131
MSI2	RNA-binding protein Musashi homolog 2	B4DHE8;Q96DH6;J3KTC1;B4DM51;J3QKT5;H0YHB7;O43347	7.32277	6.78006	7.39607	7.054	7.32563	6.73802	7.06909	6.8374	0.175523	-0.530185	-2.10953	-2.54932	0.195826	-0.824126	-1.55692	-1.8888	-0.108149	-0.119996	-0.200249	-0.459916
NUTF2	Nuclear transport factor 2	A0A024R6Y2;P61970;H3BRV9;B4DEQ2	7.9755	6.64445	7.61148	7.41853	8.04002	6.58117	7.29532	7.21205	-0.0222121	-0.87949	-2.45804	-2.58008	-0.103367	-0.762091	-1.53913	-1.89081	0.00110111	-0.64137	-0.391672	-0.540224
OTUB1;DKFZp564E242	Ubiquitin thioesterase OTUB1	F5GYN4;J3KR44;Q96FW1;F5H6Q1;B4DPD5;Q659F9;F5GYJ8;B4E053;B3KUV5;F5H3F0	7.93636	6.69104	7.47292	7.17733	8.02158	6.71167	7.29783	7.08384	0.0452504	-0.993644	-1.93016	-2.00407	-0.156051	-1.20123	-1.40746	-1.89104	0.111375	-0.25247	-0.0359597	0.0206927
HEL-S-26;IDH1;HEL-216	Isocitrate dehydrogenase [NADP];Isocitrate dehydrogenase [NADP] cytoplasmic	V9HWJ2;O75874;V9HW78;B2R5M8;Q6FI37;Q6FIA4;Q0QER2;B4DXS4;C9J4N6;C9JLU6;C9JJE5;A0A0A0U6N4	7.28544	7.11966	7.70672	7.581	7.35398	7.13221	7.54536	7.49052	0.207839	-1.0146	-2.1624	-2.28317	0.175426	-1.30929	-1.62332	-1.89202	0.0464718	-0.418426	-0.020195	-0.207788
RPL4	60S ribosomal protein L4	P36578;Q59GY2;B4DMJ6;Q53G74;H3BM89;B4DFI6;B4DMJ2;H3BTP7;H3BU31;B4DP82	8.25989	7.96696	7.53346	7.43114	8.22239	8.02809	7.34746	7.27586	-0.300267	-0.873722	-1.72085	-1.9182	-0.185361	-1.0966	-1.20906	-1.89227	-0.215675	-0.138212	-0.101132	0.0936562
TECR	Very-long-chain enoyl-CoA reductase	B3KM97;Q9NZ01;B3KSQ1;M0R3C3;M0QXM3;M0R329;B4DR74	8.07083	7.36535	7.34611	6.83308	8.14533	7.51794	7.26205	6.87106	0.265729	-0.575826	-2.2079	-1.66741	0.117243	-1.23437	-2.12148	-1.89228	0.0104047	0.136154	0.265134	0.40619
SSBP1	Single-stranded DNA-binding protein;Single-stranded DNA-binding protein, mitochondrial	Q567R6;A4D1U3;Q04837;A0A0G2JLD8;E7EUY5;B7Z268;C9K0U8;C9J8J0	7.1902	7.87729	7.23863	6.65443	7.24626	7.88711	7.09682	6.54158	-0.197287	-0.612684	-1.54359	-1.875	-0.178579	-0.676361	-0.842784	-1.89267	-0.047773	-0.263474	-0.2787	0.12973
AGPS	Alkyldihydroxyacetonephosphate synthase, peroxisomal	O00116;B7Z3Q4;A0A1B0GWA2;Q53SG6;B7ZAC5;Q53SN7;B8ZZ81;Q53S12	7.39575	7.13772	6.98507	6.63622	7.40807	7.23396	6.89213	6.59279	-0.0154653	-0.728828	-1.95114	-1.98669	0.0359742	-1.12116	-1.72254	-1.89413	-0.0520627	0.130716	0.160393	-0.021427
RBBP6	E3 ubiquitin-protein ligase RBBP6	Q7Z6E9;H3BSK8;B4DZQ0;H3BUN0;I3L3Y2;A0A087WY32	6.21197	5.85355	5.49495	5.94356	6.29332	5.85493	5.35772	5.86006	-0.227442	-0.744176	-2.32347	-2.01042	-0.288791	-0.466571	-1.87361	-1.89487	-0.118472	-0.682236	0.0287471	0.0199631
UCHL5	Ubiquitin carboxyl-terminal hydrolase;Ubiquitin carboxyl-terminal hydrolase isozyme L5	Q5LJA5;Q5LJA9;Q9Y5K5;B2RB07;Q5LJB0;B4DW59;B7Z9U9;H0Y6Y4;H0Y4E0;H0Y636;H0Y4K0;B4DKB3	7.32347	6.77677	7.2998	6.84331	7.34706	6.76515	7.1033	6.71431	-0.0281685	-0.777053	-1.90187	-2.39256	0.114452	-0.926863	-1.36748	-1.89492	-0.131114	-0.267685	-0.194158	-0.242759
NUDCD1	NudC domain-containing protein 1	Q96RS6;E5RGX7	7.17456	5.75946	6.65811	6.437	7.26229	5.81325	6.6006	6.53055	-0.433703	-1.04367	-2.12275	-1.71653	-0.520681	-0.966902	-2.17869	-1.89515	0.118102	-0.705441	0.319277	0.542628
TBCA	Tubulin-specific chaperone A	E5RIW3;Q6FGD7;E5RJD8;O75347;E5RHG6;E5RIX8	7.63302	7.25702	7.96982	7.70657	7.71815	7.20261	7.67411	7.54657	-0.242806	-1.3751	-1.84657	-2.28358	-0.295869	-1.2241	-0.96624	-1.8954	0.0759122	-0.593328	-0.5271	-0.168524
PPP2R4;DKFZp781M17165	Serine/threonine-protein phosphatase 2A activator	A6PVN5;Q15257;F6WIT2;B4DZF8;Q5T949;Q5T948;A6PVN9;B4DLX5;Q68CR8;A6PVN6;B7ZBQ0;A6PVN8;C9IZ76;A6PVN7;H0Y6E5;B7ZBP9;B7ZBP7;H0Y562;B4DDQ6	7.5496	6.41074	7.82349	7.42274	7.64264	6.52696	7.55312	7.26958	0.22764	-1.24693	-2.36533	-2.31678	0.139283	-1.2847	-1.94263	-1.89542	0.0138882	-0.159668	-0.0833596	-0.14171
TWF1	Twinfilin-1	Q12792;F8VS81;F8W1Q9;F8VRG3;F8W645	7.61655	6.49785	7.11399	6.84688	7.70058	6.58911	6.87641	6.79967	-0.10252	-0.978535	-2.13484	-2.15198	-0.17174	-1.43817	-1.44482	-1.89691	0.0493517	-0.105513	-0.210303	0.00579104
XPO1	Exportin-1	O14980;B7ZB16;B3KWD0;B4DR01;C9JKM9;C9J673;C9IZS4;C9JQ02;C9JV99;F8WF71;C9IYM2;C9JF49;H7BZC5	7.80492	7.26249	7.45141	7.14883	7.84559	7.33664	7.37394	7.12268	0.00453314	-1.02889	-1.91078	-1.98797	-0.0336299	-1.32815	-1.72397	-1.89711	0.00359599	-0.00798041	0.229016	0.100609
ANXA3	Annexin A3;Annexin	P12429;D6RA82;D6RFG5;D6RCA8;D6RAZ8;D6RFJ9	7.96783	6.80479	7.74383	7.11115	8.01229	6.63153	7.54933	7.07216	0.305284	-1.10331	-1.68604	-2.09789	0.0943633	-0.804816	-0.873187	-1.89807	-0.00304483	-0.822082	-0.380582	-0.0927483
LGALS1	Galectin-1	P09382;F8WEI7;A0A0B6XK00	8.23492	7.63978	7.59428	7.27479	8.29032	7.75778	7.30434	7.21635	-0.0751234	-0.67206	-2.24191	-2.05577	-0.202393	-0.992125	-1.39599	-1.89942	0.052689	0.0261191	-0.394172	0.112036
ACTC1	Actin, alpha cardiac muscle 1	P68032;A8K3K1	8.01757	8.10387	8.15981	8.14973	7.97475	8.10662	8.02623	7.97651	-0.294911	-0.920584	-1.55844	-2.24085	0.0108325	-1.00003	-1.30255	-1.89949	-0.293116	-0.288564	0.139395	-0.406806
CUL2	Cullin-2	A0A140VKB1;A0A0A0MTN0;Q13617;Q5T2B5;B7Z1Y1;Q5T2B7	7.26726	6.19382	6.59669	6.59718	7.30605	6.28157	6.487	6.52605	-0.164207	-0.525686	-2.17088	-1.94503	-0.159308	-0.817963	-1.83001	-1.90245	-0.0907019	-0.0450739	0.060547	0.221434
SFXN3	Sideroflexin;Sideroflexin-3	A0A0A0MS41;A0A1P0AYU5;B4DRS6;Q9BWM7;S4R3N9	7.26615	7.22862	6.85543	6.57467	7.31217	7.20286	6.7191	6.48708	-0.289075	-0.321336	-2.03315	-1.97509	-0.373844	-0.823386	-1.76419	-1.90399	0.0825042	0.0430343	0.144048	-0.0617476
ZNF185;DKFZp686B22130	Zinc finger protein 185	O15231;Q6MZQ8;H7BZT5	6.5256	5.5563	5.24469	5.91816	6.55881	5.74821	4.93545	5.47931	-0.460715	-1.17224	-2.96445	-2.24645	-0.435829	-2.04315	-2.42564	-1.90494	-0.177891	0.536743	0.121701	-0.328599
FAHD2A;FAHD2B;hCG_2002650	Fumarylacetoacetate hydrolase domain-containing protein 2A;Fumarylacetoacetate hydrolase domain-containing protein 2B	A0A024RE27;Q96GK7;Q6P2I3;C9JGM0;D3DXG4;D3DXG5;B4DHE4;C9J5B6	7.04337	6.45355	6.92822	7.1911	7.09932	6.3409	6.67786	6.94543	-0.137722	-0.865407	-2.20868	-2.16384	-0.00699306	-0.666959	-1.44617	-1.9052	-0.19683	-0.341988	-0.366137	-0.130694
BLVRA	Biliverdin reductase A	A0A140VJF4;P53004	7.80375	6.48104	7.59795	7.18124	7.91485	6.57253	7.42724	7.13179	0.170227	-1.16285	-2.05615	-2.08997	0.0111184	-1.40019	-1.49917	-1.90558	0.0845189	-0.272601	-0.100799	-0.00750517
TPM1		H7BYY1;F5H7S3;B7Z596;Q1ZYL5;B7Z722;D9YZV7;H0YK48;Q59GR8;H0YN06;Q07413	6.29631	6.52314	5.39924	5.66865	6.34269	6.65816	5.06577	5.61282	-0.0693928	-0.779444	-2.65888	-2.16253	-0.0544363	-1.03819	-1.85044	-1.90679	-0.055578	-0.0235872	-0.228243	-0.126566
PWP2	Periodic tryptophan protein 2 homolog	A0A0B4J2E5;Q15269;Q59FM2;C9J544;A0A0J9YX21	6.76011	6.13919	5.47068	5.9083	6.80958	6.2272	5.54331	5.70514	-0.125699	-0.869155	-1.814	-2.27626	-0.223213	-1.03732	-1.95952	-1.90699	0.0634974	-0.00289717	0.48425	-0.481961
TMED9	Transmembrane emp24 domain-containing protein 9	A0A024R7M0;Q9BVK6;B2R8A2;B4DPP4	7.6424	7.32051	7.06706	7.01046	7.66607	7.32335	6.8912	6.95556	-0.103273	-0.836928	-2.46648	-1.81282	-0.0620112	-1.17139	-1.77352	-1.90839	-0.0550512	0.00742617	-0.158567	0.14217
ACTR2	Actin-related protein 2	P61160;F5H6T1;Q8IY98;B4DHK9;A0A1B0GWD0;A0A1B0GWH0	8.05702	7.23948	7.88075	7.61982	8.03873	7.15219	7.70364	7.5006	0.0191276	-1.0092	-1.81473	-2.25301	0.018096	-0.999494	-1.25953	-1.91428	-0.0666873	-0.363478	-0.149902	-0.0818432
MRPS7	28S ribosomal protein S7, mitochondrial	A0A024R8L0;Q9Y2R9;J3QLS3;J3QQS1;J3QKW2;J3KSI8;Q96Q63	7.45773	7.40582	7.42133	7.35112	7.32748	7.39684	7.16859	7.23347	-0.336582	-0.893579	-2.14535	-2.60523	-0.0717064	-0.933157	-1.3676	-1.91491	-0.420205	-0.352062	-0.417278	-0.355732
PSMB2	Proteasome subunit beta type-2;Proteasome subunit beta type	A0A140VJS6;P49721;B7Z478;Q59FJ0;A0A087WVV1	8.05896	7.00202	7.44197	7.06528	8.10052	7.00885	7.24262	6.98689	0.076066	-0.739225	-1.92529	-2.15811	0.0663449	-1.08475	-1.35321	-1.91541	-0.0686827	-0.137001	-0.222224	0.0202709
RPL30	60S ribosomal protein L30	A0A024R9D3;P62888;E5RI99;A0A0C4DH44;A0A0B4J213;E5RJH3	8.32966	8.41948	8.29908	8.08919	8.2891	8.40677	8.1424	7.97466	-0.172502	-0.760958	-1.75747	-1.88268	0.0326492	-0.68237	-1.19358	-1.91568	-0.304191	-0.339317	-0.0516054	0.204812
HSU53209;TRA2A	Transformer-2 protein homolog alpha	Q549U1;Q13595	7.56674	7.21608	6.58097	6.84342	7.59696	7.2902	6.70927	6.79776	-0.0535436	-0.332921	-1.82973	-2.03289	-0.0648336	-0.625832	-2.02159	-1.91768	-0.0749874	-0.0644841	0.700501	0.0659907
ARPC2	Actin-related protein 2/3 complex subunit 2	Q53R19;O15144;A0A024R408;Q9BXV5;H7C3F9;C9JTV5;G5E9J0;G5E9S7	7.945	7.01134	7.61107	7.35646	7.97035	6.98236	7.40134	7.28931	-0.0973708	-0.649568	-2.04726	-2.12266	-0.061994	-0.579773	-1.43333	-1.91821	-0.13758	-0.319965	-0.224887	-0.0161677
ADSL	Adenylosuccinate lyase	A0A1B0GWJ0;A0A1B0GTJ7;X5D8S6;Q71UA4;P30566;B4DP46;A0A0A6YY92;A0A1B0GWF8;A8K4X6;X5DP48;X5D2Z4;A0A1B0GTG9;A0A096LNY6;B4DUM2;A0A096LNY5;A0A096LNY4;A0A096LP92;B4DEP1;A0A096LPA2;A0A096LP72;X5D7W4;X5D7V4;A0A096LP76;A0A1W2PRX2;V9GY96;A0A096LNT0	6.92517	6.11912	7.13479	6.82695	6.90905	6.07159	6.94613	6.67813	0.096621	-1.05405	-1.7703	-2.36509	0.204008	-0.876718	-1.00471	-1.92229	-0.165558	-0.587541	-0.307162	-0.227068
UBR7	Putative E3 ubiquitin-protein ligase UBR7	Q8N806;Q05DA8;B2RDC9;H0YJM2;E9PCJ7;H0YJY4;H0YJA0;G3V336;G3V3Q6;G3V2G3;G3V253	6.57737	5.9663	6.44232	6.36337	6.61264	6.07325	5.97809	6.15138	-0.115998	-1.11326	-3.17151	-1.91839	-0.08635	-1.46076	-2.26609	-1.92341	-0.0588232	0.221357	-0.371932	0.071167
HNRNPL	Heterogeneous nuclear ribonucleoprotein L	Q6NTA2;P14866;M0QXS5	7.9281	7.9621	7.84271	7.82511	7.93167	8.10157	7.69099	7.68357	-0.154458	-0.698018	-2.27335	-2.25127	-0.0825665	-1.12881	-1.92495	-1.9236	-0.1302	0.0298144	0.0722733	-0.15213
MRPL53	39S ribosomal protein L53, mitochondrial	Q96EL3;B9A051	7.40426	7.38486	7.17716	7.23183	7.35474	7.42997	7.02336	7.15412	-1.28183	-0.752208	-3.41285	-1.96448	-1.25876	-0.909375	-2.81124	-1.92404	-0.406204	-0.168183	-0.251227	0.0747056
hCG_2005638;DDX39B	Spliceosome RNA helicase DDX39B	A0A024RCM3;Q13838;Q5STU3;A0A0G2JJZ9;B4DP52;F6WLT2;A0A140T9X3;A0A140T9X9;A0A140T996;F6UJC5;A0A140TA18;Q59G92;A0A0A0MT12;F6TRA5;F6S4E6;B4DIJ6;B4DIZ8;A0A140T973;A0A140T9K1;A0A140T9L4;F6QYI9;A0A0G2JJL7;F6R6M7;H0YCC6;H0Y400;Q7KYK3;A0A140T9K2;A0A140T9N3;F6U6E2;A0A0G2JHN7;F6S2B7;A0A286SD52;F6SXL5;B4DH55;A0A286SD68;A0A286SD67;A0A286SD65;A0A286SD64;A0A286SD63;A0A286SD59	8.37156	8.00984	7.9733	7.77406	8.39825	8.05731	7.75712	7.64858	0.00492517	-0.808028	-2.30667	-2.24212	0.0650366	-1.02361	-1.68609	-1.92471	-0.126589	-0.0838508	-0.177154	-0.157982
HEL-S-112;PDLIM1	PDZ and LIM domain protein 1	V9HW92;O00151	8.15681	7.3276	7.80539	7.83046	8.20959	7.36973	7.62673	7.82555	0.178315	-1.21499	-2.10915	-1.78847	0.124387	-1.54711	-1.5928	-1.92545	-0.0168289	-0.0521791	-0.14412	0.318074
PLS1	Plastin-1	Q14651;C9JAM8;C9J359;C9J0F3;C9JAM3;C9JVY2;C9JU08	7.25007	6.37507	6.6553	6.94925	7.33528	6.47701	6.45219	6.83453	0.379034	-1.83879	-2.39446	-2.29044	0.294039	-2.40188	-1.98719	-1.9263	0.0325959	0.0754701	-0.0382613	-0.145432
HADH	Hydroxyacyl-coenzyme A dehydrogenase, mitochondrial	B2RB06;A0A140VK76;E9PF18;Q16836;A0A0A0MSE2;B3KTT6;A0A0D9SFP2;A0A1W2PNM1;A0A1W2PQV5;A0A1W2PQ78;A0A1W2PQC2;A0A1W2PRT2;A0A1W2PP40;A0A1W2PQ55	7.33953	7.15586	6.86006	7.53227	7.30746	7.27124	6.97279	7.02916	-0.0366424	-1.22938	-1.73678	-1.92634	-0.0535938	-1.43679	-1.58407	-1.92716	-0.16894	0.0335255	0.239733	0.067718
RPS24	40S ribosomal protein S24	E7ETK0;A0A087WUS0;P62847	8.02013	7.71318	7.7497	7.76441	7.96636	7.69516	7.76378	7.80336	-0.107925	-0.485339	-0.851013	-1.62205	0.243291	-0.47548	-1.05919	-1.92803	-0.413562	-0.392487	0.57734	0.514134
GULP1	PTB domain-containing engulfment adapter protein 1	B3KN52;Q9UBP9;Q59EC1;H0Y6R1;B8ZZL1;H7BZV7	6.80502	6.82556	6.68127	6.5211	6.75681	6.9546	6.52676	6.40508	0.169072	-0.939747	-2.27339	-2.24016	0.323525	-1.13313	-1.73032	-1.92921	-0.138792	-0.12123	-0.107878	-0.184617
CST3	Cystatin-C	A0A0K0K1J1;P01034	7.86318	7.57795	7.66943	7.79578	7.94369	7.61004	7.43528	7.74663	-0.285622	-1.38278	-2.43965	-2.06139	-0.196278	-1.34671	-1.55204	-1.92955	-0.232031	-0.253852	-0.62702	-0.093592
EIF4A2	Eukaryotic initiation factor 4A-II;Eukaryotic initiation factor 4A-II, N-terminally processed	Q14240;E7EQG2;Q9NZE6;Q96B07;B4DJX6;J3KSN7;D3DSD6	7.08696	6.46139	6.62451	6.32259	7.10655	6.49362	6.46776	6.37468	-0.306248	-1.36069	-2.13576	-2.42279	-0.373496	-0.908703	-1.53543	-1.92998	-0.0666333	-0.20619	-0.310346	-0.156222
SEC62;TLOC1	Translocation protein SEC62	F8WF48;A0JLN5;R9WWI7;Q99442;F8WCJ7;Q3KR08;D3DNQ1	7.53554	7.47547	6.81096	6.51656	7.5635	7.55097	6.88901	6.492	-0.0273049	-0.845113	-2.18596	-1.96833	0.0442757	-1.42146	-2.03388	-1.93049	-0.114245	0.0907178	0.119634	0.150478
TCEB1	Transcription elongation factor B polypeptide 1	A0A024R7Y5;Q15369;E5RHG8;R4GMY8	8.25836	7.54011	8.25415	7.76579	8.29248	7.55929	7.97272	7.62985	-0.201736	-0.933093	-1.89146	-2.23414	-0.0933932	-1.0602	-1.05652	-1.93095	-0.130334	-0.175323	-0.392884	-0.0961519
DHRS7;DKFZp564H1664	Dehydrogenase/reductase SDR family member 7	A0A087X0Z7;H0YJ66;Q9Y394;Q659E8;H0YJR8;H0YJE4	6.7747	6.80021	6.45963	6.02806	6.77328	6.92384	6.38562	6.12761	-0.532797	-1.08	-2.31091	-2.05532	-0.504066	-1.59302	-2.30406	-1.93236	-0.0979819	-0.0796859	0.310031	0.0992261
SET;SETSIP	Protein SETSIP	B2RCX0;A0A024R895;A0A0C4DFV9;A0A087X027;P0DME0	7.47269	7.20423	7.34873	5.94908	7.50092	7.23149	7.11068	5.81831	-0.126147	-1.29403	-2.28374	-2.24842	-0.154449	-1.39266	-1.46534	-1.93364	-0.0493128	-0.238908	-0.338822	-0.0343984
PPP2CA	Serine/threonine-protein phosphatase;Serine/threonine-protein phosphatase 2A catalytic subunit alpha isoform	B3KUN1;P67775;Q6I9T8	7.37308	6.9081	6.99197	6.85866	7.39986	6.94853	6.78792	6.5348	-0.0470988	-0.893482	-2.12081	-1.99878	0.000877625	-1.00851	-1.59679	-1.93579	-0.0870197	-0.329084	-0.0775479	-0.101993
FAM177A1	Protein FAM177A1	Q8N128;G3V583;G3V3Z5	7.65264	6.99681	7.30505	7.34027	7.65356	7.15023	7.08146	7.36232	-0.236651	-1.1676	-1.73311	-1.68083	-0.148863	-1.31078	-1.44477	-1.93618	-0.137726	-0.155319	-0.141364	0.464889
TBCB	Tubulin-folding cofactor B	Q99426;K7EP07;K7EK42;K7EL99;K7EQH0;K7ER04	7.59329	6.6362	7.40207	6.8323	7.66946	6.67625	7.12203	6.73167	0.0357812	-1.2253	-2.09462	-2.08951	-0.10364	-1.25661	-1.30702	-1.93651	0.120673	-0.350924	-0.260432	0.0418023
NPLOC4	Nuclear protein localization protein 4 homolog	A0A024R8R4;Q8TAT6;B4DG89;I3L4U9;A0A0D9SFI9;I3L3I1;I3L283;I3L281	7.37253	6.9611	6.93508	6.55336	7.37988	6.97757	6.85855	6.56284	-0.186154	-1.08452	-2.1498	-1.93245	-0.0969305	-1.57485	-1.87612	-1.93733	-0.0986371	0.0767588	0.134382	0.0890144
KIF14	Kinesin-like protein KIF14	Q15058	6.56995	5.79521	6.12558	5.97726	6.59845	5.93215	5.84292	5.77207	-0.00943414	-0.903704	-2.71969	-2.59153	-0.090422	-1.40818	-2.08142	-1.93775	0.043166	0.378668	-0.235865	-0.378307
NELFCD;TH1L	Negative elongation factor C/D	X6RLT1;H0UI80;Q8IXH7;B4E2K1	6.56189	6.0793	5.88169	6.33303	6.5946	6.11352	5.9002	6.38234	-0.127317	-0.904551	-2.25825	-1.9796	-0.13064	-1.07958	-2.12424	-1.9384	-0.00610248	-0.0736613	0.323968	0.182055
RECQL	ATP-dependent DNA helicase Q1	A0A024RAV2;P46063;F8WA66;F8WD97;F5H2L2;F5H4P4;F5H3W0;F5GYB7	7.44542	7.04546	7.20556	7.46653	7.50197	7.1092	7.27198	6.86467	-0.204316	-0.942344	-2.09181	-2.07366	-0.210701	-1.13498	-1.81069	-1.93979	-0.0130067	-0.104235	0.208211	0.093031
GALNT7	N-acetylgalactosaminyltransferase 7	Q86SF2;Q4W5F7	6.81468	6.73845	6.31095	6.3284	6.88019	6.87602	6.23215	6.17385	-0.312458	-1.14269	-2.56782	-2.09927	-0.292738	-1.58443	-2.19514	-1.94039	-0.00677006	0.158701	0.0623682	-0.0243476
RPS20	40S ribosomal protein S20	P60866;E5RJX2;G3XAN0;E5RIP1	8.69458	7.91261	8.47354	8.06476	8.69793	7.8537	8.30785	8.02242	-0.017701	-1.02076	-1.7013	-1.94892	0.0120559	-0.673861	-1.29132	-1.94107	-0.165956	-0.541765	0.00283841	0.182939
DRG1	Developmentally-regulated GTP-binding protein 1	Q9Y295;Q9UFA5;F8WEE0;H0YI06;D6W526	7.37572	6.54172	6.8229	6.17643	7.48697	6.66092	6.6146	6.4914	0.0392148	-0.840074	-2.16373	-2.15384	-0.0820073	-0.903795	-1.84376	-1.94183	0.0985232	-0.0627554	0.109896	-0.164544
COQ5	2-methoxy-6-polyprenyl-1,4-benzoquinol methylase, mitochondrial	Q5HYK3;F8VVX6;B4DP72;F8VP53;F8VVW7;F8VVD5	7.08681	6.62149	6.60316	6.51117	7.1487	6.70131	6.48302	6.52538	-0.294973	-0.650241	-2.07311	-2.19267	-0.0906206	-0.978446	-1.73369	-1.94232	-0.0922597	-0.0452622	-0.0388979	0.0989757
TCEB2	Transcription elongation factor B polypeptide 2	Q15370;B8ZZU8;I3L0M9;A0A0B4J296	8.06264	7.44823	7.91843	7.56801	8.10921	7.4461	7.69859	7.47724	-0.206139	-1.14744	-1.89784	-2.16377	-0.246097	-1.29883	-1.01724	-1.94242	-0.0163862	-0.307799	-0.367901	-0.0170129
PSMB5	Proteasome subunit beta type-5	P28074;A0A140VJS7;H0YJM8;G8JLC2;G3V3K3	7.76513	6.61494	7.5327	6.74371	7.81449	6.58095	7.25256	6.75646	0.0250187	-0.927268	-2.12058	-1.81459	-0.0048553	-1.03894	-1.27947	-1.94252	-0.0693735	-0.172955	-0.504529	0.22688
SRSF9	Serine/arginine-rich splicing factor 9	Q13242;A8K3M9;H0YIB4;S4R3G0;B4DFT9	7.73493	7.73695	7.38049	7.41428	7.7675	7.76979	7.20642	7.45887	-0.119544	-0.533087	-1.51711	-1.82617	-0.0680987	-0.668098	-0.956475	-1.94272	-0.167861	-0.217737	-0.0588775	0.154017
SMCHD1	Structural maintenance of chromosomes flexible hinge domain-containing protein 1	A6NHR9;J3KTL8;J3QSH1;J3KRK8	6.74581	6.26675	6.13346	6.21094	6.76428	6.22786	6.08737	6.17022	0.0429942	-0.872398	-2.4097	-1.90859	-0.0022961	-1.43873	-2.1112	-1.94311	-0.077158	0.0949493	-0.112371	0.261416
MRPS5	28S ribosomal protein S5, mitochondrial	P82675;B4DIW8	6.97637	6.34529	5.61524	5.62132	6.97729	6.37896	5.45245	5.64575	-0.091204	-0.74483	-1.99068	-2.02012	0.0475865	-0.891279	-1.56271	-1.94412	-0.146704	-0.0673535	-0.0631475	0.0273591
ETHE1	Persulfide dioxygenase ETHE1, mitochondrial	A0A0S2Z5B3;O95571;A0A0S2Z580;M0QXB5;B2RCZ7;A0A0S2Z5N8;M0QY80;M0QX80	7.64044	7.00689	7.33223	6.93487	7.60666	7.09547	7.06181	6.98685	-0.151838	-0.903264	-2.57007	-1.93236	-0.130583	-1.26362	-1.83271	-1.94538	-0.0549354	0.0303797	-0.290483	0.258805
PGAM5	Serine/threonine-protein phosphatase PGAM5, mitochondrial	Q96HS1;F5GXG4	7.08421	6.9596	6.44766	6.34141	7.09075	7.02	6.40073	6.37137	-0.000305503	-0.605065	-2.25857	-2.06154	-0.144557	-1.07065	-2.10569	-1.94595	-0.0627808	0.146969	0.291415	0.0106474
PHB2	Prohibitin-2	Q99623;J3KPX7;F5GY37;B4DW05;F5GWA7;F5H3X6;F5H0C5;F5H2D2;Q9BXV3;U3KPZ5	7.91905	7.53596	7.55195	7.60878	7.95481	7.59754	7.32802	6.8213	-0.231244	-0.611331	-2.20175	-2.2299	-0.164026	-1.05864	-1.67056	-1.94663	-0.0888778	-0.118592	-0.170648	-0.156329
LMAN2	Vesicular integral-membrane protein VIP36	A8K7T4;Q12907;B4DWN1;D6RBV2;D6RDX1;D6RIU4;D6RBH1	7.97006	7.64107	8.12592	7.38548	7.98023	7.72963	8.06772	7.24391	-0.0473494	-0.91723	-2.41676	-2.16556	0.0244371	-1.09966	-1.83248	-1.94679	-0.134911	-0.0754217	-0.195428	-0.0890257
SMBP;TM9SF3	Transmembrane 9 superfamily member 3	Q96JZ5;A0A024QYS2;Q9HD45;Q8WUB5;Q5TB53;Q8NCC4;B4DN13;Q96K55	7.43079	7.10831	7.06454	6.72407	7.48239	7.1576	7.05857	6.72402	-0.0447135	-0.940566	-2.00862	-1.89237	-0.17581	-1.3291	-2.02503	-1.94753	-0.0704567	-0.159723	0.413575	0.328765
COL4A2	Collagen alpha-2(IV) chain;Canstatin	A0A024RDW8;P08572;B4DH43	6.29524	5.60645	5.54652	5.8496	6.40306	5.70574	5.34129	5.985	-0.278431	-0.977226	-3.85716	-2.32521	-0.856916	-1.08394	-3.25872	-1.94774	0.506662	0.183067	0.040432	0.487425
TMBIM6;TEGT	Bax inhibitor 1	F8VQW0;F8VX73;F8VPI1;F8W201;F8W086;F8VR05;B7Z984;F8VQQ5;F8VSI7;F8VVJ4;B7Z5Y9;B3KWE3;A0A024R0Z5;P55061;F8W1G3	8.50565	7.80747	7.91947	7.73614	8.44233	7.87975	7.57988	7.50353	-0.132967	-1.06974	-2.90561	-2.64605	-0.100043	-1.41085	-1.65448	-1.94866	-0.0788058	-0.11829	-0.773651	-0.467362
HEL-S-80p;PPP1CB	Serine/threonine-protein phosphatase;Serine/threonine-protein phosphatase PP1-beta catalytic subunit	V9HW04;P62140;B4DJ75;B7ZB67;E7ETD8;B4E163;C9JP48;C9J9S3	6.35004	6.81186	6.91832	6.49897	6.4296	6.90916	6.84201	7.07297	-0.0529791	-0.391393	-2.2876	-1.29788	-0.0936109	-0.740346	-1.68953	-1.94933	-0.0975059	-0.0147581	-0.163426	2.12378
CRYZ	Quinone oxidoreductase	Q08257;A6NP24;C9JH92	7.87978	7.28349	7.64284	7.25031	7.92448	7.35825	7.4683	7.2042	0.0141622	-1.09072	-2.17293	-2.06876	-0.0471627	-1.36974	-1.60926	-1.94958	0.00533768	-0.0564714	-0.16112	0.062202
IMPDH;IMPDH1;DKFZp781N0678	Inosine-5-monophosphate dehydrogenase;Inosine-5-monophosphate dehydrogenase 1	B4DNJ7;Q6ZNB1;P20839;C9J381;B3KRZ3;Q5H9Q6;A0A024R725;C9K0R9;C9J029;H7C5T1;H7C511	7.21936	5.78031	6.77801	6.78575	7.24145	5.5337	6.58537	6.73517	0.314921	-1.2054	-2.40497	-2.67438	0.351236	-0.975717	-1.23805	-1.94981	-0.0253338	-0.764698	-0.7056	-0.502196
CRAT	Carnitine O-acetyltransferase	P43155;B7ZBP5;A6PVN3;H0Y4Z7	6.66845	5.79565	6.37236	6.1493	6.64227	5.94584	6.38142	6.04858	-0.0629686	-1.05556	-1.75545	-2.21664	0.0778299	-1.18066	-1.82468	-1.95022	-0.211081	0.101513	0.273267	-0.148153
MRPL37	39S ribosomal protein L37, mitochondrial	Q9BZE1;S4R369	7.28286	6.74128	6.87226	6.7374	7.28889	6.80647	6.81533	6.78332	-0.169506	-0.565154	-1.90875	-1.95655	-0.0669889	-0.740518	-1.4583	-1.95164	-0.146884	-0.18351	-0.0502855	0.129925
TWF2	Twinfilin-2	Q6IBS0;D6RG15;H0Y858;B4E0A1;H7C5I2	7.31958	6.00166	6.62249	6.04915	7.41837	6.11831	6.47706	5.95514	-0.104834	-1.03995	-2.54959	-2.15297	-0.284712	-1.03372	-2.24924	-1.95171	0.0827216	-0.252118	0.15187	-0.0390291
2019-09-02	Septin-2	Q15019;B5MCX3;C9J2Q4;C9JB25;C9J938;H7C2Y0;C9IY94;C9IZU3;H7C310;C9JQJ4;C9JZI2;B5MD47;A0A1B0GXJ2;C9JFT1;F8WB65;C9JT15;C9JSE7;H7C1T1	8.08316	7.43324	7.81144	7.75472	8.13459	7.44154	7.53628	7.6086	-0.0562852	-1.16615	-2.13263	-2.23924	-0.0937656	-1.22909	-1.43915	-1.95225	-0.00542011	-0.272512	-0.321297	-0.207828
PIGT	GPI transamidase component PIG-T	A0A1W2PNP0;Q969N2;A0A1W2PP57;A0A1W2PPC3;A0A1W2PPS0;A0A1W2PPR6;A0A1W2PQN1;B7ZAP3;B7Z1N3;F6W983;B7Z3L1;B7Z1F1;A0A1W2PRZ8;A0A1W2PP53;A0A1W2PPQ7;A0A1W2PR92;A0A1W2PQY1;A0A1W2PRH2;A0A1W2PPK4;H7C2Y2;A0A1W2PQ29;A0A1W2PPI8;A0A1W2PQ52;A0A1W2PP13;A0A1W2PSC5;A0A1W2PRG1;A0A1W2PNW9;A0A1W2PRV7;A0A1W2PR73;A0A1W2PRH8;A0A1W2PPU8;A0A1W2PP91;A0A1W2PR22;B7Z7C5;A0A1W2PP03;A0A1W2PNZ5;A0A1W2PNS2;A0A1W2PP98;A0A1W2PQL3;A0…	6.83824	6.11706	6.06548	5.57742	6.88111	6.32557	5.94282	5.49027	-0.172509	-0.798182	-2.41703	-1.95428	-0.147451	-1.73891	-2.18464	-1.95295	0.0399531	0.146555	0.146682	0.17399
VBP1	Prefoldin subunit 3	D3DWY7;P61758;Q6FH24;B4DWR3	7.66653	6.55436	7.47617	7.30453	7.67995	6.57255	7.41374	7.29895	-0.0473242	-0.836826	-1.69826	-2.25382	0.0366375	-0.833696	-1.13696	-1.95313	-0.177627	-0.384167	-0.180009	-0.0921564
IDH3G;hCG_2004980	Isocitrate dehydrogenase [NAD] subunit gamma, mitochondrial;Isocitrate dehydrogenase [NAD] subunit, mitochondrial	P51553;D3DWV9;G5E9Q7;E7EQB8;E9PF84;O15384;H7C1W2;Q2Q9S4;O15385;H0Y5Q7;Q59GA3;Q2Q9C5	7.34951	7.20973	6.779	7.13338	7.33985	7.27275	6.64456	7.08155	-0.197833	-0.815781	-2.32885	-2.23797	0.099024	-1.2367	-1.77978	-1.95381	-0.248368	-0.0691631	-0.0774526	-0.0600498
COMMD4	COMM domain-containing protein 4	Q9H0A8;A0A0B4J287;H3BM91;H3BQF2;H3BRX0;B4DEN0;H3BTV9;H3BPG2	7.0341	6.47549	7.0769	6.64683	7.13709	6.53632	6.80106	6.77625	-0.154498	-1.20091	-2.19749	-2.39024	-0.325045	-1.20401	-1.44969	-1.95435	0.0592419	-0.196253	-0.370259	-0.266148
NIFK	MKI67 FHA domain-interacting nucleolar phosphoprotein	Q9BYG3;C9J808;C9J6C5;B4DSM4;H7BZL0	6.77921	6.49259	6.56444	6.20734	6.76679	6.55519	7.11186	6.09533	-0.0768399	-0.731553	-0.0352207	-2.21565	0.0701572	-1.02753	-1.61264	-1.95714	-0.148129	-0.0736373	1.81874	-0.120978
MRPL45	39S ribosomal protein L45, mitochondrial	A0A087X2D5;B4DEF8;Q9BRJ2;A0A0G2JMS5;A0A087WU62;Q3MHC5	7.42831	7.48677	7.15165	6.84379	7.43573	7.54322	6.94205	6.76369	0.0720663	-0.771701	-2.23705	-2.3711	-0.0111179	-0.947767	-1.57761	-1.95745	-0.167529	-0.14863	-0.200056	-0.183076
ACADSB	Short/branched chain specific acyl-CoA dehydrogenase, mitochondrial	A0A0S2Z3P9;P45954	6.87826	6.61639	6.47034	6.73966	6.6768	6.69764	6.4815	6.63616	-0.252994	-0.825	-1.87664	-2.26603	0.101297	-0.98785	-1.62965	-1.95756	-0.434615	-0.00920981	0.014705	0.0410958
RAB10	Ras-related protein Rab-10	P61026;Q53T70;Q53SX4;Q9UL28;G5ELZ6;G5ELZ5	8.25072	7.72082	7.70657	7.50032	8.29339	7.87914	7.52214	7.4485	0.0817148	-0.694774	-2.12542	-2.02333	0.106818	-1.09304	-1.40248	-1.95832	-0.0405701	-0.00690168	-0.263142	0.10728
NME1-NME2;NME2;NME1	Nucleoside diphosphate kinase;Nucleoside diphosphate kinase B	Q32Q12;J3KPD9;Q6FHN3;P22392;E7ERL0;E5RHP0;F6XY72;C9K028	8.79971	7.88953	8.57213	8.43262	8.84952	7.87208	8.26655	8.28694	-0.0489944	-1.23453	-2.06952	-2.31212	-0.0837794	-1.07926	-1.19004	-1.95843	-0.0529702	-0.523695	-0.458851	-0.0885098
IARS;DKFZp686L0869;DKFZp686L17145	Isoleucine--tRNA ligase, cytoplasmic	Q59G75;P41252;A0A0A0MSX9;Q7Z3U5;J3KR24;Q7Z355;Q6P0M4;B4DVX2;Q7L4K8;Q5TCD1;Q9P1N9;Q5TCC6;Q5TCC9	7.8601	7.12118	7.52778	7.25057	7.91254	7.2068	7.48835	7.21543	0.0671294	-1.09138	-1.89409	-2.02411	-0.0631433	-1.3854	-1.79395	-1.95855	0.00479839	-0.170161	0.307916	0.081931
CS	Citrate synthase;Citrate synthase, mitochondrial	B4DJV2;A0A024RB75;O75390;B3KTN4;A0A0C4DGI3;B7Z1E1;Q0QEL2;F8VPA1;H0YH82;H0YIC4;F8VRI6;F8VPF9;F8W1S4;F8VRP1;F8VX68;F8W4S1;F8VZK9;F8VX07;F8VR34;F8VTT8;F8VWQ5;F8W642;F8VU34;F8W0J2	8.23277	7.9637	8.24406	7.3619	8.28549	8.05051	8.28975	7.25091	-0.133478	-0.535475	-2.00162	-2.08842	-0.12803	-1.03136	-1.55088	-1.9586	-0.128935	4.65421e-05	0.026244	-0.000965659
MGAT2	Alpha-1,6-mannosyl-glycoprotein 2-beta-N-acetylglucosaminyltransferase	B4DDK9;Q10469	6.82294	6.01906	6.59565	6.00894	6.84548	6.06007	6.17498	6.27299	0.00459045	-0.541079	-2.01814	-0.951576	0.226672	-0.581187	-1.40661	-1.95907	-0.203959	-0.236862	-0.142826	0.681704
PSMA2	Proteasome subunit alpha type;Proteasome subunit alpha type-2	A0A024RA52;P25787;Q53GF5;C9JCK5;Q6MZI6;H3BT36;H7C402	7.78867	7.09356	7.48515	7.43017	7.79735	7.10389	7.25135	7.40317	-0.144152	-1.08869	-1.79351	-2.09937	-0.0656343	-1.07419	-1.22747	-1.9597	-0.161459	-0.318994	-0.142772	0.122516
NLN	Neurolysin, mitochondrial	Q9BYT8;A8K9T8;B3KU23;E9PCB6;Q9BQD0;H0YAK4;Q96K48;Q8NDD9;H0YAF7	7.4625	7.12294	7.41289	7.33082	7.46557	7.13305	7.23	7.28129	-0.0367872	-0.847075	-2.06596	-2.29314	0.0830846	-0.903017	-1.63777	-1.96002	-0.18693	-0.240783	-0.0652842	-0.117387
SLC27A4	Long-chain fatty acid transport protein 4	A0A024R8D2;Q6P1M0;B3KNH1;B3KQE8;Q9BTA1;Q96DY3	7.24254	5.99635	6.10017	6.29421	7.29555	6.07805	5.94421	6.77468	-0.263881	-0.543704	-2.42894	-1.72885	-0.367641	-0.761482	-2.44946	-1.9636	-0.015543	-0.0351185	0.272346	0.343209
GNB2L1	Guanine nucleotide-binding protein subunit beta-2-like 1;Guanine nucleotide-binding protein subunit beta-2-like 1, N-terminally processed	E9KL35;P63244;J3KPE3;D6RAC2;H0Y8W2;D6REE5;H0YAF8;D6R9Z1;H0YAM7;D6R9L0;D6RFX4;H0Y8R5;D6RF23;H0Y9P0;D6RHJ5	8.33154	7.96646	8.2028	7.72219	8.36573	7.96538	7.98344	7.64014	-0.0896136	-1.07605	-1.80079	-1.9943	-0.145984	-1.14088	-1.18384	-1.96399	-0.0435603	-0.274439	-0.14307	0.179644
PSMB7	Proteasome subunit beta type;Proteasome subunit beta type-7	Q86U62;Q6IBT1;E9KL30;Q99436;B2RAQ9;Q5TBG5;Q9UM79	7.81573	7.08415	7.56431	6.88016	7.83212	7.06564	7.42367	6.81885	-0.0873438	-1.01625	-2.02877	-2.47646	-0.0105754	-1.13281	-1.16157	-1.96444	-0.203786	-0.272614	-0.30099	-0.168719
SARAF	Store-operated calcium entry-associated regulatory factor	B7Z307;A0A140VK59;Q96BY9;E5RHW0;H0YBH7;H0YAZ1;E5RFJ9;H0YAN9;B3KSV1	6.65129	6.37321	6.15041	5.71574	6.79191	6.559	6.04015	5.64537	-0.248629	-1.19581	-2.00043	-1.96917	-0.483172	-1.61475	-1.70291	-1.96484	0.0123483	0.141214	0.00834754	0.0809125
DNPEP	Aspartyl aminopeptidase	A0A024R442;Q53SB6;E7ETB3;B7Z7F0;Q9ULA0;Q9BSS9;E7EMB6;A0A024R443;C9JBE1;Q9HAC6;F8WAN0;B7Z822;B9ZVU2;E7EPX3;E5RJ35;C9J1E2;C9JRG3	7.32444	5.81791	6.64508	6.78536	7.32319	5.80032	6.53333	6.72538	0.0515736	-1.11325	-2.22394	-1.77365	-0.0198312	-1.13518	-1.79891	-1.96485	0.00299572	-0.307783	-0.102946	0.333323
NT5E	5-nucleotidase	Q6NZX3;Q53Z63;B2RBH2;P21589;B3KQK1;H0Y7R7;H0Y3X5	7.24804	6.49284	6.65773	6.68047	7.28435	6.60476	6.50878	6.77691	-0.804423	-0.948528	-3.0577	-1.61454	-0.758904	-1.32014	-2.36623	-1.96552	-0.113478	0.0497678	-0.430527	0.492221
HIBCH	3-hydroxyisobutyryl-CoA hydrolase, mitochondrial	A0A140VJL0;Q6NVY1;B9A058;B8ZZZ0;F8W8A6;H7C126;H7C1A5;H7C400;H7BYI7	7.2743	6.5625	6.68312	6.8368	7.33368	6.68119	6.58471	6.65249	-0.144736	-0.705185	-2.23934	-1.96282	-0.11454	-0.842728	-1.78552	-1.96628	0.0101578	-0.0260086	-0.0469481	0.181239
PYGL	Alpha-1,4 glucan phosphorylase;Glycogen phosphorylase, liver form	E9PK47;P06737;B2R825;Q6P1L4	7.10085	6.14989	6.83531	6.70907	7.14127	6.20293	6.85729	6.68749	-0.275342	-1.11112	-2.15392	-2.25191	-0.275187	-1.5639	-1.97393	-1.96863	-0.0342615	-0.084122	0.19709	0.0976042
ATP5C1	ATP synthase subunit gamma;ATP synthase subunit gamma, mitochondrial	Q8TAS0;P36542;B4DL14;B4DFE6	8.09933	7.35574	7.71849	7.51206	8.074	7.3851	7.54822	7.42708	-0.0816349	-0.715449	-2.03998	-2.09608	0.124094	-0.854522	-1.42879	-1.96891	-0.224035	-0.0741056	-0.211888	0.0524957
ANKFY1;DKFZp686M19106	Rabankyrin-5	Q9P2R3;B3KPZ0;Q5H9P4;B4DZ21;I3L1Z9;K7EPT2	7.1837	6.09156	6.68546	6.76204	7.27267	6.2038	6.60404	6.79014	-0.119367	-1.23378	-2.39772	-1.59071	-0.270298	-1.56467	-2.55677	-1.96911	0.0556935	0.0288423	0.546662	0.482857
TOMM40	Mitochondrial import receptor subunit TOM40 homolog	O96008;K7EJ57;K7EKG4	7.94782	7.54336	7.29178	7.09412	7.95765	7.62093	7.17082	7.02198	-0.134011	-0.700163	-2.11428	-2.05391	0.0708393	-0.966951	-1.87638	-1.96973	-0.243514	-0.0576872	0.177934	0.0790877
VRK1	Serine/threonine-protein kinase VRK1	Q99986;A8K245;H0YJ50;H0YJJ9;H0YJF7	7.44512	6.85427	7.02254	7.01528	7.41986	6.87851	6.79502	6.58512	-0.0216143	-0.831495	-2.56805	-2.37203	0.038671	-1.22996	-1.81231	-1.97062	-0.233151	-0.199315	-0.421433	-0.176113
SYBL1;VAMP7	Vesicle-associated membrane protein 7	A0A024R061;P51809;B2R6P4;A0A024R074;B4DE96;B4DMB4;E5RH06	7.13497	6.64671	6.34712	6.59567	7.16835	6.69982	6.47687	6.60065	-0.0609995	-0.817562	-0.894726	-1.90682	-0.152301	-0.994537	-1.17893	-1.97064	-0.0613384	-0.227453	0.563483	0.251395
HEL-S-22;GSTP1	Glutathione S-transferase P	V9HWE9;P09211;A8MX94;A0A087X2E9;Q5D6A5	8.13304	7.27055	7.66291	6.82882	8.22075	7.27973	7.44183	6.85667	-0.0940721	-0.852275	-2.27659	-2.26032	-0.415927	-0.741102	-1.63541	-1.97309	0.224865	-0.419079	-0.297422	-0.0993989
RHOC;hCG_2043376	Rho-related GTP-binding protein RhoC	Q5JR08;A0A024R0I3;P08134;E9PQH6;Q5JR07;Q5JR05;U3KQA9;U3KQV3;Q5JR06;E9PN11;E9PLA2	8.0875	7.08913	7.72705	7.44359	8.1521	7.09454	7.53256	7.35558	0.0344227	-0.980425	-2.03619	-2.20588	-0.201579	-1.26772	-1.26815	-1.97314	0.0417621	-0.0828243	-0.433744	0.0387408
PEPD	Xaa-Pro dipeptidase	J3K000;A0A140VJR2;P12955;K7ES25;V9GYE4;V9GY89;V9GYL0	7.63335	6.74492	7.69333	7.42519	7.66329	6.67236	7.48715	7.24653	-0.193775	-0.945052	-2.39635	-2.33778	-0.225019	-0.980813	-1.87246	-1.97378	-0.0419608	-0.366414	-0.0936218	-0.131977
SRP9;DKFZp564M2223	Signal recognition particle 9 kDa protein	P49458;Q6P2S0;Q659G3;E9PE20;A0A024R3P3;Q8WVW9	8.17569	8.11263	8.09453	7.909	8.19175	7.85145	7.79093	7.78635	-0.0623499	-1.13116	-2.28269	-2.26017	0.11645	-1.11586	-1.40174	-1.97409	-0.276281	-0.324664	-0.439402	-0.233541
		H3BN98;H3BPJ2;A0A024QYV7;Q15041;B7Z6R9;A8K522;H3BTX6;H3BS91	8.32334	7.86512	7.96357	7.66902	8.30715	7.88507	7.9343	7.67034	-0.0612997	-0.665435	-1.48264	-1.93673	0.171046	-0.693584	-1.39573	-1.97489	-0.283608	-0.294676	0.399109	0.182509
HK1	Hexokinase;Hexokinase-1	B4DG62;A8K7J7;P19367;A0A024QZK7;Q59FD4;B3KXY9;B3KRA9;B1AR63;B1AR62;B1AR61;Q53QX9;Q71V75	7.44063	7.15539	7.05743	7.0055	7.43134	7.2225	7.0247	6.96801	-0.0238597	-0.507413	-1.94746	-1.77781	0.0416546	-0.78399	-1.74934	-1.97512	-0.130024	-0.0625025	0.152447	0.301173
ITGB5	Integrin beta;Integrin beta-5	L7RT22;P18084	7.52404	7.19409	6.95515	7.05866	7.52808	7.25558	6.70043	7.05787	-0.0332405	-0.956894	-2.85029	-2.2331	0.0928979	-1.2826	-1.81922	-1.97664	-0.19766	-0.0661905	-0.667224	-0.130726
PYGB	Glycogen phosphorylase, brain form;Alpha-1,4 glucan phosphorylase	P11216;B4DSD8;H0Y4Z6;Q8TDG6	7.89113	6.91338	7.51792	7.36878	7.94615	6.98977	7.45915	7.32632	0.154643	-1.07801	-1.87099	-2.07917	0.0260962	-1.50453	-1.78627	-1.97672	0.0227091	-0.0217716	0.331507	0.118223
	Glucose-6-phosphate isomerase	B4DVJ0;K7EIL4	7.78885	6.85887	7.19811	7.57267	7.84975	6.91605	7.07735	7.4155	0.0201284	-1.65104	-1.99373	-2.30618	0.0174981	-1.83819	-1.66159	-1.97681	-0.142355	-0.231901	0.0333007	-0.154182
RAP1GDS1	Rap1 GTPase-GDP dissociation stimulator 1	P52306;B3KNU0;B7Z2V8;B7Z4M5;Q6U7G8;H0Y8M2;D6RHH8;D6REZ0;D6RB97;D6RBC6;D6RHZ7	7.04926	5.41459	6.51533	6.65528	7.13969	5.21637	6.25088	6.25034	-0.0129134	-1.69676	-2.69934	-2.45789	-0.170905	-1.73763	-1.99912	-1.97726	0.102221	-0.225937	-0.272391	-0.700189
WBSCR22	Probable 18S rRNA (guanine-N(7))-methyltransferase	O43709;Q75ME3;F8WD87;F8WD67;E9PCQ7;B4DK37;H7C170;H7C0G4;F8VZ18;B3KR83;F2Z3D9	7.16063	6.81773	6.99075	6.81035	7.14791	6.94942	6.81706	6.93698	-0.188172	-1.12622	-2.36949	-2.21748	-0.265507	-1.39596	-1.52675	-1.97929	-0.000462217	-0.0771393	-0.37999	-0.0994418
SNRPD2	Small nuclear ribonucleoprotein Sm D2	P62316;K7ERG4;K7EJB5	8.01709	7.53376	7.93535	7.85706	8.06801	7.55513	7.72377	7.69476	-0.0213999	-1.08991	-1.99298	-2.20132	0.0625648	-1.08195	-1.47711	-1.98011	-0.0946159	-0.294403	-0.125054	-0.133099
RPL14	60S ribosomal protein L14	Q6IPH7;P50914;A8K3Q9	8.72233	8.40254	8.57382	8.31383	8.71768	8.43134	8.53201	8.26643	-0.148276	-0.657809	-1.59709	-1.95739	0.0103799	-0.799436	-1.27927	-1.9803	-0.306626	-0.266559	0.134082	0.147746
UBA3;UBE1C	NEDD8-activating enzyme E1 catalytic subunit	B2RBP3;Q8TBC4;J3JZZ9;F8W8D4;B7Z5F6;F8WF86	7.22155	5.56531	6.90103	6.73947	7.25742	5.61746	6.66563	6.67849	-0.0874796	-2.16935	-2.18952	-2.2037	-0.0268497	-2.2222	-1.59497	-1.98067	-0.0708836	-0.232532	-0.22328	-0.059172
ICT1	Peptidyl-tRNA hydrolase ICT1, mitochondrial	J3KS15;Q14197;J3QRF8	7.14634	7.30025	7.3878	7.17671	7.15544	7.3619	7.16364	7.10839	-0.128198	-0.557212	-1.98583	-2.03705	-0.023418	-0.818966	-1.19279	-1.98091	-0.152	-0.141532	-0.374435	-0.0392459
MVP	Major vault protein	X5D2M8;Q14764;B4DXN0;X5D7K9;X5DNU0;X5D7S8;X5DP24;H3BQK6;X5DP17;X5D7R7;H3BRL2;H3BUK7;H3BNF6	7.77248	6.80234	7.1876	7.38392	7.82551	6.97423	7.12862	7.31526	-0.113227	-1.74867	-2.97662	-2.03764	-0.428719	-2.25364	-2.82369	-1.98109	0.193177	0.112872	0.268754	0.107988
		Q9NXW1	7.63893	6.62704	7.23231	7.59978	7.65507	6.55206	6.98159	7.53687	-0.292895	-0.799685	-2.04148	-2.04337	-0.264456	-0.988933	-1.11901	-1.98118	-0.141994	-0.305387	-0.302252	0.0121228
COPS2	COP9 signalosome complex subunit 2	Q53HJ0;P61201;B2R6N0;Q59EL2;B4DIH5;H0YKU5;H0YM03;H0YMC2	7.5108	6.59747	7.06616	6.96491	7.54039	6.5141	6.86817	6.69576	-0.103155	-1.05362	-2.20635	-2.30827	0.0515141	-1.09921	-1.68757	-1.98266	-0.0803932	-0.115152	-0.180152	-0.241971
PGAM1;hCG_2015269	Phosphoglycerate mutase;Phosphoglycerate mutase 1	Q6FHU2;Q53G35;P18669;Q6P6D7;Q0D2Q6;Q6FHK8;B4DKL5;B4DMJ7;B7Z9E5;B4DJA4;P15259;A4D2J6;B7ZW15	7.87625	7.41484	7.81369	7.24074	7.92839	7.38828	7.58866	7.16008	-0.0156948	-1.07699	-2.32087	-2.27216	-0.188952	-0.813174	-1.52237	-1.98446	0.0497303	-0.565611	-0.42299	-0.142139
GPI	Glucose-6-phosphate isomerase	P06744;B4DE36;A0A0A0MTS2;A0A1W6AYU6;K7EQ48;A0A0J9YXP8;A0A0J9YYH3;A0A0J9YX90;K7EP41;K7EPY4;K7ELR7;K7ERC6;K7ENA0;K7ERK8;Q59F85	7.99621	7.32303	7.85713	7.86574	8.0142	7.362	7.73722	7.72501	0.0570324	-1.18214	-2.08312	-2.3176	0.0834189	-1.53251	-1.69245	-1.98508	-0.0562208	-0.226204	0.1126	-0.15371
HDAC2	Histone deacetylase 2;Histone deacetylase	Q92769;B3KUJ5;H3BM24;E5RH52;E5RG37;E5RFI6;E5RJ04;E5RGV4;E5RHE7;E5RFP9;E5RK19;Q59GB9	7.57315	7.01741	7.12512	6.90888	7.56571	7.0237	6.88727	6.81625	-0.110494	-0.850697	-2.36955	-2.49697	0.101088	-1.15739	-1.84471	-1.98616	-0.254223	-0.127244	-0.190849	-0.123161
DDX54	ATP-dependent RNA helicase DDX54	Q8TDD1;F8VRX4;H0YHH7;H0YHZ9	7.2956	6.74442	6.38066	5.81851	7.33401	6.83637	6.14192	5.81657	-0.131136	-0.84502	-2.55685	-2.16128	-0.227212	-1.41931	-1.85677	-1.98632	-0.00965355	0.290907	-0.270123	-0.077134
STOM	Erythrocyte band 7 integral membrane protein	B4E2V5;B4DZK8;A0A024R882;P27105;F8VSL7;B4E310	7.90706	7.30925	7.25832	6.84232	7.73553	7.35363	7.17754	6.89547	0.476212	-0.659984	-1.81832	-1.69556	0.538951	-1.01113	-1.46281	-1.98822	-0.140954	0.0441987	-0.0219005	0.415152
MRPS33	28S ribosomal protein S33, mitochondrial	A4D1T3;Q3KRB4;Q9Y291;C9JBY7	7.4175	6.75182	7.40602	7.19627	7.54405	6.78262	7.21982	7.21319	-0.272688	-0.675961	-1.50399	-1.82374	-0.220008	-0.72244	-1.19179	-1.98943	-0.110497	-0.373809	0.0717341	0.373224
JMJD6	Bifunctional arginine demethylase and lysyl-hydroxylase JMJD6	B2WTI3;B2WTI4;K7EJU9;A0A0S2PZM4;Q6NYC1	7.31291	6.09389	6.57844	6.33026	7.37122	6.15597	6.56	6.09413	0.00242402	-0.930034	-2.13471	-2.17587	-0.241028	-1.18656	-2.75425	-1.99028	-0.00403785	-0.288487	1.02842	0.0306546
YWHAH	14-3-3 protein eta	A0A024R1K7;Q04917;B2R6N6;Q9H4N8;A2IDB2;F8WEB6;A2IDB1	7.09884	7.06563	6.82534	6.22614	7.1401	7.09071	6.63637	6.17656	-0.0281116	-1.49391	-2.0464	-2.28038	-0.0902026	-1.58843	-1.64168	-1.99032	-0.0300909	-0.155862	-0.0784889	-0.0153966
MRRF	Ribosome-recycling factor, mitochondrial	A0A024R850;Q96E11;X6RDS5;A0A024R855	7.20082	7.03704	6.96132	6.87167	7.1994	7.10744	6.75564	7.27722	-0.165607	-0.865438	-2.27449	-0.258592	0.0863214	-1.04006	-1.74073	-1.99047	-0.291352	-0.198437	-0.271356	2.00004
SEC23A	Protein transport protein Sec23A	F5H365;Q15436	7.25316	6.63744	6.88672	6.85026	7.32235	6.65116	6.7522	6.84151	-0.105193	-0.882203	-2.31699	-2.13574	-0.0790979	-1.06442	-1.90521	-1.99381	-0.129426	-0.270463	-0.0454337	0.079215
NUDT9	ADP-ribose pyrophosphatase, mitochondrial	Q96KB3;A0A024RDI6;Q9BW91;Q8NG26;D6RAW2;H7C386;D6R8Z6	7.32343	6.0599	6.41355	6.82733	7.38267	6.16187	6.25474	6.66564	-0.119827	-0.971053	-2.11826	-2.21564	-0.233633	-1.66291	-1.73196	-1.9944	0.0568988	0.0660737	-0.344405	0.0133701
MGME1	Mitochondrial genome maintenance exonuclease 1	Q9BQP7;Q5QPE8;Q5QPE7	7.27226	6.96506	6.94551	6.81493	7.30234	6.94617	6.61617	6.58607	0.0547059	-0.854398	-2.30658	-2.50812	-0.0426055	-0.876228	-1.24652	-1.99482	-0.0902982	-0.391003	-0.577182	-0.520748
RPL22L1	60S ribosomal protein L22-like 1	C9JYQ9;H0Y8C2;Q6P5R6	7.60403	7.16933	7.32739	6.87765	7.74373	7.17162	7.20525	6.87188	0.155248	-0.285011	-1.07595	-2.02295	-0.0396303	-0.309118	-0.720284	-1.99492	0.0777459	-0.398297	0.0559236	0.174713
GDI2	Rab GDP dissociation inhibitor beta	Q6IAT1;B4DLV7;P50395;Q5SX87;Q8TB95;B3KVE3;V9GYF8;Q5SX90;Q5SX91;V9GYJ7	8.47178	7.59409	8.28257	8.044	8.51167	7.50952	8.07139	7.92609	-0.0124747	-1.27692	-2.18533	-2.21185	-0.105717	-1.24994	-1.46573	-1.99553	0.00967755	-0.366466	-0.275064	-0.0267345
GART	Trifunctional purine biosynthetic protein adenosine-3;Phosphoribosylamine--glycine ligase;Phosphoribosylformylglycinamidine cyclo-ligase;Phosphoribosylglycinamide formyltransferase	Q59HH3;P22102;Q3B7A7;B4DJ93;Q15374;F8WD69;C9JBJ1;C9JTV6;C9JZG2;C9JKQ7;A0A140TA71;O14660;Q71VH3;H7C366	7.65049	6.40524	7.11377	7.04088	7.68836	6.4411	7.02381	6.93208	-0.0685929	-1.7621	-2.25157	-2.32619	-0.188577	-1.7586	-2.10754	-1.99579	0.0806616	-0.120404	0.264882	-0.023365
PSMA3	Proteasome subunit alpha type;Proteasome subunit alpha type-3	Q6IB71;A0A140VK43;P25788;G3V3W4;G3V5N4;H0YJ03	7.93611	6.99891	7.7621	7.40439	7.95117	7.43504	7.54338	7.23888	-0.135576	-1.46747	-2.26458	-2.27737	-0.077792	-1.24975	-1.55581	-1.99597	-0.130354	-0.197501	-0.33638	-0.129831
MRPS11	28S ribosomal protein S11, mitochondrial	Q53GJ8;Q53FX9;P82912;H0YL99	7.63565	6.79477	7.13495	6.95702	7.62719	6.9125	6.94904	6.87665	-0.279496	-0.976675	-1.9986	-2.0543	-0.203472	-1.35996	-1.17625	-1.99616	-0.130892	0.0377099	-0.346602	0.0619645
SEC61B	Protein transport protein Sec61 subunit beta	P60468;Q53FA5;S4R3B5	7.53067	7.62364	6.92738	6.92923	7.57709	7.73134	6.6368	6.89032	-0.0650669	-0.412576	-1.91238	-1.98045	-0.147647	-0.643241	-1.24602	-1.99718	-0.0360731	-0.244511	-0.261895	0.160449
SERPINB9	Serpin B9	A0A024QZT4;P50453;Q6N0A8	7.07107	5.74492	6.79886	6.88682	7.17131	5.82255	6.68286	7.04828	0.520265	-1.16412	-2.24404	-1.60666	0.233038	-1.25286	-2.15918	-1.99777	0.126872	-0.0659971	0.239999	0.645523
PRKDC	DNA-dependent protein kinase catalytic subunit	P78527;B4DL41;F5GX40;H0YG84	7.59757	7.39942	7.44616	7.205	7.64115	7.5185	7.46365	7.24997	-0.0705945	-0.610622	-1.38281	-2.02961	-0.164639	-0.732831	-1.54827	-1.99798	0.0363139	-0.0502123	0.578448	0.13953
EEF1B2;LOC392793	Elongation factor 1-beta	A0A024R3W7;P24534;A4D1M6;C9JZW3;F2Z2G2;F8WF65	8.17363	7.5481	7.94806	7.59836	8.23967	7.52884	7.73136	7.61107	-0.099303	-1.2217	-1.99065	-1.86605	-0.198941	-1.43503	-1.31677	-1.99817	-0.0422018	-0.185311	-0.112296	0.392598
HEL-S-25;CBR3	Carbonyl reductase [NADPH] 3	V9HW40;O75828;Q53F60	7.5643	6.54868	7.39933	7.11404	7.66613	6.57681	7.1431	7.15043	0.145861	-1.40647	-2.4339	-1.58741	0.0200458	-1.03316	-1.75613	-1.99916	0.102443	-0.471743	-0.352192	0.43332
SRP54	Signal recognition particle 54 kDa protein	P61011;B4DDS7;G3V4F7;G3V480;G3V346;A0A0D9SFN7;G3V3L9	7.3423	7.29951	7.21552	7.39584	7.39914	7.36573	7.07329	7.25225	-0.127305	-1.13242	-2.20482	-2.31513	-0.268475	-1.3875	-1.70732	-2.00115	-0.0231453	-0.199612	-0.0948721	-0.073744
OCIAD1	OCIA domain-containing protein 1	A0A024R9U3;Q9NX40;D6RG39;D6RIT9;D6RBN5;D6RDI5;D6RA54;D6RC55;D6RDK6;D6R918;D6RBC5;D6RF07;D6RIV2;D6R9T5;D6RI08;D6RDK1;B4DND1;D6RF01	7.82393	7.68266	7.51228	7.70639	7.86796	7.77782	7.29375	7.62311	-0.192234	-0.714203	-2.14288	-2.1771	-0.230526	-1.11181	-1.66096	-2.00137	-0.0810425	0.0257044	-0.165053	-0.0117923
DNAJB6	DnaJ homolog subfamily B member 6	O75190;A0A0J9YX62;C9J2C4;B4DNN5;E9PH18;B4DMJ9;A7UJ17;B4DVN1;C9J2P2;B4DNF1;C9JDX6;F8WCZ4;C9JDR7;C9JB42;C9JN01;Q49A72;Q75MP3;A0A140VJI2;Q8WWF6;Q8NHS0;B4DJY6	6.87164	6.21123	5.05558	6.47916	6.92028	6.2958	4.93576	6.33903	-0.209119	-0.877998	-2.49668	-2.71053	-0.679481	-1.42564	-2.54665	-2.00145	0.0421854	-0.169851	0.565447	-0.379834
SCP2	Non-specific lipid-transfer protein	P22307;B2R761;B4E0J3;H0YF61;E9PLD1;Q59HG9;H0YCB0;H0YD06	7.32118	7.32953	7.15503	7.10218	7.33852	7.42922	6.90115	7.02345	-0.187324	-1.22893	-2.55928	-2.1964	-0.160031	-1.52553	-1.86728	-2.00195	-0.0130958	0.040757	-0.186329	0.0344708
ME1	NADP-dependent malic enzyme;Malic enzyme	P48163;A8K168;B4DX99;Q8WVX2	7.28764	6.75848	7.23197	7.14742	7.31108	6.79765	7.12236	7.06886	0.335969	-1.12356	-1.63048	-2.0126	0.448466	-1.16646	-1.33993	-2.00202	-0.105002	-0.258942	0.0938919	0.178566
FKBP8	Peptidyl-prolyl cis-trans isomerase FKBP8;Peptidyl-prolyl cis-trans isomerase	B2R8G6;A0A024R7P2;Q14318;B7Z6M0;M0R2K9;A0A0A0MTJ1;U3KQ64;M0R2Q6;M0R1Q0;M0R1S6;U3KQI1	6.99531	6.96236	7.11823	6.05232	7.0429	7.07328	7.07384	6.01299	-0.162742	-0.903894	-2.34	-2.04935	-0.220516	-1.27646	-2.0417	-2.00274	-0.0946672	0.126474	0.183073	0.0266167
DARS2	Aspartate--tRNA ligase, mitochondrial	A0A024R8Z9;Q6PI48;A8K4A8;Q9H9J7;Q9NVT8	7.40339	7.11304	6.9477	6.87701	7.42542	7.18175	6.8913	6.84338	0.144793	-0.44396	-1.77484	-1.94469	0.0401331	-0.872505	-1.70128	-2.00306	-0.0150539	0.176028	0.208498	0.186001
PARP4	Poly [ADP-ribose] polymerase 4	Q9UKK3	7.09228	6.25267	6.70371	6.86215	7.09259	6.42202	6.80053	6.77484	-0.063848	-1.65108	-2.66769	-1.995	-0.121694	-2.01157	-2.42627	-2.00384	0.0147444	0.195449	0.154568	0.169231
HEL-75;GSR	Glutathione reductase, mitochondrial	V9HW90;P00390;E5RI06;H0YC68;Q03504	8.34643	7.43925	7.97252	7.96307	8.4	7.4854	7.81239	7.91553	0.299098	-1.15154	-2.23336	-2.30476	0.234482	-1.54141	-1.94075	-2.00392	-0.0159966	-0.128344	0.0323517	-0.103978
KPNB1	Importin subunit beta-1	Q14974;B2RBR9;B7Z752;J3KTM9;B7Z5M1;J3QR48;J3QKQ5;J3QRG4;J3KS06	7.80917	7.56401	7.64895	7.3297	7.88664	7.6769	7.65958	7.36548	-0.0622768	-0.914949	-1.99831	-1.9671	-0.207376	-1.24279	-2.07008	-2.00396	0.0732602	0.0609486	0.526823	0.202149
RPL9	60S ribosomal protein L9	Q53Z07;P32969;D6RAN4;H0Y9V9;B4E1M5;E7ESE0;B4DLV8;H0Y9R4;Q2NKY6	7.9958	7.77081	7.8901	7.59231	7.97082	7.80923	7.76251	7.55872	-0.317868	-0.532301	-1.47007	-1.99332	0.0582156	-0.516408	-1.26994	-2.00417	-0.364515	-0.384463	0.177148	0.173909
NDUFS4	NADH dehydrogenase [ubiquinone] iron-sulfur protein 4, mitochondrial	A0A0S2Z433;O43181;H0Y9M8	7.79845	7.31985	7.66637	7.2284	7.84825	7.40088	7.3454	7.05367	-0.215843	-0.768533	-2.53875	-2.45413	-0.266761	-0.980248	-1.50682	-2.0063	-0.0429388	-0.0296743	-0.61222	-0.29321
RHOA;ARHA	Transforming protein RhoA	A0A024R324;P61586;B4DKN9;C9JNR4;C9JX21;Q9BVT0;A0A0B6XK12;C9JRM1	8.73636	7.92207	8.52851	8.17378	8.81283	7.9419	8.25311	7.97208	-0.0852646	-1.04343	-2.3195	-2.41042	-0.147236	-1.08249	-1.22584	-2.00674	0.0312393	-0.287313	-0.699798	-0.324907
RAB7A	Ras-related protein Rab-7a	A0A158RFU6;P51149;B4DPH9;C9J592;C9J8S3;C9J4V0;C9J4S4;C9IZZ0;C9J7D1	8.30709	7.88868	8.20158	7.77916	8.36362	7.92998	7.97912	7.68571	-0.152917	-0.895404	-2.35546	-2.17453	-0.159635	-1.08269	-1.53169	-2.00713	-0.0966646	-0.179148	-0.326795	-0.00277585
ATP6V1A	V-type proton ATPase catalytic subunit A	P38606;B7Z2V6;C9JA17;C9JVW8	7.31071	6.69322	7.15928	6.99329	7.32986	6.74983	6.98473	6.75997	-0.249791	-1.14807	-2.12493	-2.5724	-0.188302	-1.32173	-1.64867	-2.00826	-0.149686	-0.12583	-0.0337899	-0.363653
RPS3A	40S ribosomal protein S3a	Q6NXR8;P61247;A8K4W0;D6RAT0;B7Z3M5;E9PFI5;D6RG13;H0Y9Y4;H0Y8L7;D6RB09;D6R9B6;D6RAS7;D6RED7;D6RI02;A4D1I1	7.98751	8.11959	8.26992	8.00442	7.90442	8.0054	8.13199	7.92345	-0.191853	-0.723017	-1.76599	-2.20779	0.151209	-0.710433	-1.32663	-2.00855	-0.438182	-0.561187	0.0219696	0.0138142
KYNU	Kynureninase	Q16719;A8K4D5;A8K7T0;Q53F63;Q53SX6;Q53SY0;A0A087X297;B8ZZA3;A0A087WYM2;A0A087WYQ7	7.65527	7.03044	7.43666	7.14781	7.71426	7.01338	7.41457	7.05047	-0.181581	-1.47879	-2.08134	-2.06294	-0.396872	-1.56987	-1.79376	-2.00875	0.184278	-0.162247	0.12687	0.134065
SAMM50	Sorting and assembly machinery component 50 homolog	Q9Y512	7.42357	7.13693	6.97248	6.6742	7.46098	7.22502	6.92833	6.63943	-0.0773626	-0.606841	-1.97423	-2.07043	-0.169763	-1.07417	-1.6292	-2.00916	0.0274023	-0.0213484	0.0531488	0.111895
ANP32E	Acidic leucine-rich nuclear phosphoprotein 32 family member E	Q53F20;Q9BTT0;E9PPH5;Q5TB19;B4E0D5;E9PLC4;E9PI45;Q5TB25	7.0247	6.51142	7.26208	7.13831	7.08568	6.64806	7.14861	6.99916	-0.21135	-0.970099	-2.14271	-2.06862	-0.26823	-0.950452	-1.54185	-2.01548	-0.117835	-0.405867	-0.0692793	0.133126
DHPS	Deoxyhypusine synthase	A0A024R7D0;P49366;A0A087WZK0;A0A024R7G5;A0A024R7E9;Q5J8M5;M0R264;M0R253;M0QX43;B4E3M2;B4DU50;M0R1T2;M0R0V2;M0R0J4;M0QYZ7;M0R1T4;M0QZT3	7.04493	5.6652	6.56981	6.49809	7.0812	6.08874	6.29309	6.3269	-0.107634	0.114128	-2.40994	-2.39056	-0.182123	-1.27564	-1.54771	-2.01556	-0.0781867	0.985266	-0.369149	-0.147537
PTGES3	Prostaglandin E synthase 3	A0A024RB32;A0A087WYT3;B3KUY2;Q15185;B4DDC6	8.46601	7.74558	8.36753	8.01585	8.52213	7.81886	8.12048	7.91344	-0.107702	-1.01431	-1.93713	-2.19306	-0.100093	-0.91527	-1.24695	-2.01583	-0.0217684	-0.337294	-0.29834	-0.0364495
NXF1	Nuclear RNA export factor 1	Q9UBU9;E9PIN3;Q59E96;B4E227;Q68CW9;B4E3J0;E9PLA7;A0A024R5A9;E9PQA4;H0YDU0	6.96045	6.67732	6.05787	6.25138	6.95037	6.63781	6.09232	6.06694	-0.159024	-0.89388	-2.29531	-2.24242	-0.122169	-1.41351	-1.93084	-2.01786	-0.05322	0.0491164	0.0691296	-0.109524
PDCL3	Phosducin-like protein 3	Q9H2J4;B7Z6S0;H7BZP2;C9JST4	7.87353	6.4355	7.3492	6.96502	7.92958	6.44362	7.05603	7.10655	0.072858	-0.751406	-2.1832	-2.39399	-0.0305797	-0.964373	-1.40199	-2.01806	-0.00870941	0.174147	-0.461116	-0.218113
SSB	Lupus La protein	B5BUB5;P05455;E7ERC4;Q14730;E9PGX9;E9PFL9;Q9UMH5;Q9UMH6;Q9UMH7;Q2F832	7.86354	7.43105	7.53896	7.3818	7.93654	7.49359	7.34006	7.4107	-0.0305764	-1.10625	-2.2593	-2.03575	-0.144109	-1.35587	-1.57077	-2.01824	0.0522361	-0.105103	-0.149206	0.21711
ALDH4A1	Delta-1-pyrroline-5-carboxylate dehydrogenase, mitochondrial	A0A024RAD8;P30038;Q5TF55	6.57168	5.68158	6.17044	6.18257	6.55181	5.888	6.07711	6.14715	0.0644291	-0.826612	-2.28292	-2.3056	0.067479	-1.65072	-2.20545	-2.01847	-0.089387	0.393474	0.205122	-0.151732
NT5DC3	5-nucleotidase domain-containing protein 3	Q86UY8;H7C193;H7C3S8	6.39152	5.87189	5.90158	5.9338	6.44201	5.83267	5.87246	5.80791	0.0219282	-1.16726	-2.16687	-2.50854	0.000602739	-0.699727	-1.80587	-2.01873	-0.0781103	-0.13982	0.00280973	-0.399151
NDUFB9	NADH dehydrogenase [ubiquinone] 1 beta subcomplex subunit 9	Q9Y6M9;E9PH64;B7Z7N1;E7EWZ0;E9PF49;Q5JVG7;Q9UQS5	6.65693	7.29757	6.9027	6.41008	6.62048	7.41013	6.73234	6.37055	-0.17815	-0.661932	-1.36645	-2.30907	-0.0298673	-0.62457	-0.786708	-2.01917	-0.207154	-0.401222	-0.265694	0.0949431
RPL11	60S ribosomal protein L11	Q5VVD0;P62913;Q08ES8;Q5VVC8;Q5VVC9	8.13596	7.87049	8.01853	7.53767	8.15395	7.88744	7.81489	7.48577	-0.12151	-0.483722	-1.74376	-2.04386	-0.0946317	-0.52942	-1.30155	-2.01965	-0.095107	-0.270224	-0.079817	0.236111
LRRC54;TSKU	Tsukushin	A0A024R5J8;Q8WUA8;B3KRF9;E9PLG7	7.23632	7.127	6.44783	6.85592	7.28176	7.16549	6.36257	6.81732	-0.0671351	-0.805287	-2.02219	-1.78642	-0.135575	-0.891245	-2.19346	-2.02005	-0.0434219	-0.167938	0.50589	0.411554
B4GALT4	Beta-1,4-galactosyltransferase 4;N-acetyllactosamine synthase;Lactotriaosylceramide beta-1,4-galactosyltransferase	B3KM35;B2RAZ5;O60513;C9J3R8;E7ETS9;C9J4S5;C9J5S0;C9JE00;C9JA31	7.50022	6.90947	6.8504	7.1386	7.54146	6.98407	6.6185	7.13578	0.524473	-1.13156	-2.45352	-2.16343	0.574214	-1.36165	-1.80773	-2.02176	-0.0434137	-0.175347	-0.206674	0.0728055
PCID2;RP11-98F14.6	PCI domain-containing protein 2	A8K097;Q5JVF3;A0A024RE04;A0A024RDZ9	7.10857	6.4144	6.96274	6.07419	7.15561	6.52749	6.84695	6.7859	0.0241674	-0.259864	-2.01091	-2.09024	0.0395194	-0.782185	-1.58989	-2.02211	-0.0730974	0.0607088	-0.0539233	0.0144826
RRBP1	Ribosome-binding protein 1	A7BI36;A0A0A0MRV0;Q9P2E9;A0A087WVV2;F8W7S5;A0A087WU26;Q32NB1;A2A2S5	6.98652	6.9662	6.16247	6.6935	7.11012	7.14512	6.12998	6.74884	-0.112613	-1.54314	-3.06242	-1.4313	-0.512357	-2.5044	-3.13784	-2.02263	0.360077	0.574508	0.41604	0.78989
ARSE	Arylsulfatase E	B7Z6V4;B2R7S0;F5H324;A1L484;F5GYY5;P51690;B7Z1M0;C9J5G7	6.85443	6.98816	6.42682	6.64941	6.93146	7.00855	6.36456	6.64904	0.029562	-0.900497	-2.72968	-2.33721	-0.199801	-1.47171	-2.40477	-2.02282	0.106578	0.158853	0.14442	-0.0502506
OGDH	2-oxoglutarate dehydrogenase, mitochondrial	Q02218;A0A0D9SFS3;E9PCR7;E9PDF2;B4DH65;B4DF00;B4DZ95;B4E3E9;E9PFG7;B4DK55;A2VCT3;A2VCT2;A0A140VJQ5;Q9ULD0;C9J4G7;A5XEI1	7.22286	7.19975	7.06417	6.79754	7.27658	7.3424	7.26572	6.73314	-0.0568172	-0.82918	-2.28205	-2.0455	-0.144326	-1.35713	-2.11822	-2.02299	0.00563469	0.175906	0.188338	0.0486194
MICU1	Calcium uptake protein 1, mitochondrial	F6XEV2;A0A0U1RRK1;A0A286YF11;Q9BPX6;E9PQV6;S4R3W3;S4R3V1	6.81261	7.05089	6.77681	6.25551	6.82664	7.23731	6.59283	6.15945	-0.0614051	-0.978708	-2.34296	-2.25978	0.0160966	-1.33132	-1.84996	-2.02301	-0.154045	-0.0217486	-0.235245	-0.322497
LOC51064;GSTK1	Glutathione S-transferase kappa 1	Q6FII1;Q9Y2Q3;Q2NLC8;E9PFN5;C9JNT3;B3KTA6	7.4343	7.30892	7.31921	6.9173	7.48217	7.33186	7.11365	6.85797	-0.33678	-0.901542	-2.22371	-1.99937	-0.239358	-1.09215	-1.39627	-2.02321	-0.176487	-0.0968685	-0.464347	0.0341653
ARL1	ADP-ribosylation factor-like protein 1	P40616;F8VYN9;B4DZG7;B4DR16;F8VP99;F8W1Z8;F8VP63	7.80752	7.35673	7.59413	7.03672	7.87016	7.27195	7.39623	7.00008	-0.10308	-0.99784	-1.77917	-2.13898	-0.293156	-0.978184	-1.3302	-2.0238	0.134031	-0.301077	-0.121246	0.194707
ITFG1	T-cell immunomodulatory protein	Q8TB96;B4DSA2;F5GXC5;B4DXC2;H3BUJ1;B4DHQ9	7.11044	6.70368	5.96693	6.73368	7.11421	6.69974	5.8702	6.83757	-0.0973037	-1.48191	-2.3495	-2.14862	-0.030188	-1.38212	-2.1128	-2.02429	-0.15204	-0.215186	0.194892	0.177153
IPO4	Importin-4	Q8TEX9;B3KQ33;Q59FI4;H0YN14;D3DS63;B3KTB3;B3KT38;B3KPS9;B3KPY9;Q6I9Y8;B3KSQ4;Q59H62;B4DXR7;H0YMR4;H0YN07;H0YLV0;H0YL92;H0YKG5;H0YK93	7.3713	6.10702	6.87499	7.09487	7.54402	6.11496	6.91164	6.92097	-0.0186478	-1.14645	-2.20732	-1.97069	-0.395904	-1.66243	-2.31768	-2.02466	0.316558	0.295337	0.512336	0.162638
PTGES2	Prostaglandin E synthase 2;Prostaglandin E synthase 2 truncated form	Q9H7Z7;B3KPZ2;A6NHH0;B4DWP1;X6RJ95	6.75035	6.92541	6.72392	6.78292	6.73035	7.04458	6.3889	6.81179	0.0209492	-0.373072	-2.27935	-2.04089	0.06886	-0.948662	-1.7246	-2.02511	-0.1568	-0.0220988	-0.252009	-0.0867515
H2AFY	Core histone macro-H2A.1;Histone H2A	O75367;B4DJC3;Q59FH0;D6RCF2	8.03898	7.55126	7.467	7.12585	8.08382	7.65673	7.34014	7.09063	-0.118954	-1.04883	-2.33002	-2.01533	-0.200289	-1.49863	-1.97305	-2.02556	0.0205897	0.0423807	0.04896	0.266251
NDUFS1	NADH-ubiquinone oxidoreductase 75 kDa subunit, mitochondrial	E5KRK5;P28331;A0A291FIZ5;B4DJ81;Q9P1A0;C9JPQ5;F8WDL5	7.69921	7.52281	7.58519	7.52177	7.68819	7.60306	7.63868	7.44403	0.0746667	-0.798051	-2.54318	-2.28434	0.13492	-1.18556	-2.00009	-2.02589	-0.121496	0.0417408	-0.138561	-0.157174
IGBP1	Immunoglobulin-binding protein 1	P78318;A0A1W2PR95	7.29309	6.30963	7.20387	7.16255	7.32107	6.39647	7.01535	7.06625	-0.121459	-1.14333	-2.22254	-2.23816	-0.131053	-1.18475	-1.66822	-2.02631	-0.082168	-0.190692	-0.243887	0.0690758
ANAPC2	Anaphase-promoting complex subunit 2	B4DGH7;Q9UJX6;B4DJR9	6.81654	5.64129	6.09231	6.30174	6.86622	5.67091	5.9814	6.25823	0.035072	-1.04217	-3.18852	-2.23569	0.0842807	-1.21793	-2.64093	-2.02779	-0.0460641	-0.218552	-0.139857	-0.00401232
THSD4	Thrombospondin type-1 domain-containing protein 4	Q6ZMP0;B4E1J6	6.16185	5.85759	5.45426	6.10442	6.22381	5.89482	5.34304	5.97205	-0.0311582	-1.53778	-2.39647	-2.31521	-0.176305	-1.7429	-2.19138	-2.02845	0.0257767	-0.0520503	0.158058	-0.146682
MIS18BP1	Mis18-binding protein 1	Q6P0N0;G5E9K5;H7C1S6;C9J2Q8;H0YJM1	6.51856	6.11843	6.2175	6.04213	6.52086	6.12229	5.94539	5.83913	-0.276749	-1.01545	-2.46824	-2.56896	0.0317401	-1.19953	-1.61844	-2.02969	-0.342773	-0.228202	-0.435889	-0.466047
ERAL1	GTPase Era, mitochondrial	O75616;J3QRV9;J3QSB2;J3QT61;K7EQJ8	7.3562	7.01724	7.10252	7.02155	7.33747	7.13936	6.76308	6.83315	0.141861	-0.759237	-2.42858	-2.6226	0.273807	-0.978015	-1.48505	-2.02975	-0.177966	-0.166938	-0.613528	-0.357935
NDUFB10	NADH dehydrogenase [ubiquinone] 1 beta subcomplex subunit 10	A8K761;O96000;H3BPJ9;H3BV16;Q96RX5	8.056	7.73441	7.43	7.79502	7.99773	7.77663	7.28166	7.69861	-0.263589	-0.831075	-1.93844	-2.3774	-0.23936	-0.789612	-1.26043	-2.02994	-0.354833	-0.320348	-0.255691	-0.0981297
ITM2B	Integral membrane protein 2B;BRI2, membrane form;BRI2 intracellular domain;BRI2C, soluble form;Bri23 peptide	Q9Y287;Q9NX12;Q7Z528	7.44678	6.91118	6.88369	6.92184	7.48026	6.91789	6.6601	6.8858	0.129397	-1.41504	-2.47831	-1.8202	0.0880714	-1.38717	-1.71694	-2.03013	-0.117799	-0.306148	-0.348877	0.399883
ERH	Enhancer of rudimentary homolog	A0A024R6D4;P84090;G3V279	6.98959	8.12451	7.06274	6.05762	6.96111	8.19237	6.75094	5.95857	-0.195854	-0.789606	-2.41582	-2.28207	-0.0410107	-1.04107	-1.44289	-2.03013	-0.24661	-0.0966513	-0.559698	0.167877
CAPN1	Calpain-1 catalytic subunit	A0A024R5A3;A0A024R580;P07384;B2RDI5;B4DWH5;B4DS85;E9PRM1;E9PLX0;E9PJJ3;E9PLC9;E9PMC6;E9PJA6;E9PSA6;E9PL37;E9PQB3;E9PIA9	7.43762	6.30902	7.07249	6.61911	7.63639	6.47555	7.03932	6.56634	-0.143887	-0.914166	-2.04824	-2.01866	-0.250236	-1.35073	-2.12768	-2.03058	0.0350488	0.106007	0.445787	0.126226
ACAT1	Acetyl-CoA acetyltransferase, mitochondrial	A0A140VJX1;P24752;H0YEL7;E9PRQ6;E9PKF3	7.98544	7.62523	7.46855	7.66747	7.96412	7.67575	7.27319	7.5464	-0.0671825	-0.959528	-2.36292	-2.34474	0.146406	-1.15232	-1.80614	-2.03131	-0.237545	-0.17242	-0.131179	-0.0896223
ALDH3A2;DKFZp686E23276	Fatty aldehyde dehydrogenase	P51648;Q59H65;J3QRD1;Q68D64;I3L1M4;J3QS00;J3QKK9;J3KTG1;C9JGJ2;I3L0X1;I3L2W1;K7EN73	7.60744	7.85532	7.39681	7.1697	7.64227	7.98737	7.19198	7.17329	0.0546487	-0.800854	-2.27848	-2.30305	0.0402168	-1.21937	-1.72923	-2.03146	-0.121866	0.0431393	-0.0578846	0.0202675
HEL-S-77p;CSNK1A1;CSNK1A1L	Casein kinase I isoform alpha;Casein kinase I isoform alpha-like	V9HW00;P48729;B4E1D9;D6REM4;Q05DL3;E7ETM0;B4DER9;Q6PJ06;H0Y9X2;U3KQK7;B4DFH4;Q8N752;U3KPX3;U3KQ83;E5RG27;D6RGE5	7.52198	7.01758	6.96486	6.694	7.4984	6.95653	6.70752	6.56801	-0.182167	-0.892039	-2.35273	-2.23505	0.0112031	-0.884279	-1.38337	-2.03198	-0.251622	-0.435148	-0.606051	-0.11329
SLC25A13	Calcium-binding mitochondrial carrier protein Aralar2	Q9UJS0;Q53GR7;B7Z2E2;Q75KX8;R4GN64	7.73191	7.06132	7.34472	7.07748	7.75741	7.22477	7.23231	7.02413	-0.127375	-1.01559	-2.21195	-2.10281	-0.127238	-1.4884	-1.96538	-2.03217	-0.071372	0.101538	0.0695322	0.114595
SLC25A6	ADP/ATP translocase 3;ADP/ATP translocase 3, N-terminally processed	Q6I9V5;P12236;Q59EI9;O75961	8.48092	8.3182	8.16031	7.72292	8.53674	8.42537	8.12995	7.71841	-0.156239	-0.862084	-2.08763	-1.99587	-0.207852	-1.05434	-1.74913	-2.03261	-0.0412477	0.030888	0.0662701	0.212585
EIF3K	Eukaryotic translation initiation factor 3 subunit K	Q9UBQ5;B4DVD7;K7ERF1;K7ES31;K7EQM4;U3LUI4;A0A087WVB9;B4DQ48;K7EK53	6.85616	7.14983	7.74307	6.88226	6.92143	7.05105	7.52376	6.7983	-0.109774	-1.35734	-1.82501	-2.36646	-0.11563	-1.3229	-1.07786	-2.03348	-0.082839	-0.395791	-0.378536	-0.0961405
RPL27	60S ribosomal protein L27	A0A024R1V4;P61353;E4W6B6;B2R4D8;K7ELC7;K7EQQ9;Q6LCU2;K7ERY7	8.87411	8.64876	8.82462	8.47119	8.91104	8.68494	8.63314	8.42183	-0.100024	-0.790465	-1.79705	-2.10427	-0.126635	-0.864347	-1.25083	-2.03364	-0.0353552	-0.206463	-0.0990262	0.121065
SNRPD3	Small nuclear ribonucleoprotein Sm D3	P62318;H3BT13	7.908	7.23578	8.01898	7.89943	7.89511	7.29877	7.76678	7.71835	-0.177141	-1.02047	-2.16787	-2.43706	-0.002233	-1.22795	-1.40144	-2.03396	-0.220592	-0.329184	-0.303762	-0.26079
UBE1L2;UBA6	Ubiquitin-like modifier-activating enzyme 6	A0A024RDB0;A0AVT1;B3KSS1;H0Y8S8	7.06204	5.16995	6.53428	6.68277	7.13578	5.44853	6.5276	6.6788	-0.268971	-1.32646	-2.32765	-2.02046	-0.368635	-2.06256	-2.17894	-2.03442	0.0481965	0.0658797	0.140039	0.175146
IDH3A	Isocitrate dehydrogenase [NAD] subunit, mitochondrial;Isocitrate dehydrogenase [NAD] subunit alpha, mitochondrial	B4DJB4;P50213;Q53GF8;H0YL72;B4DSY4;B7Z9J8;H0YMU3;H0YLI6;H0YKD0;H0YNF5;H0YM46;H0YM64	8.22081	7.75413	7.80861	7.70388	8.21574	7.79899	7.66647	7.59088	-0.0204957	-0.584489	-2.33453	-2.2533	0.0889165	-0.898844	-1.76658	-2.03487	-0.123983	-0.0935658	-0.18121	-0.00318242
GALNT1	Polypeptide N-acetylgalactosaminyltransferase;Polypeptide N-acetylgalactosaminyltransferase 1;Polypeptide N-acetylgalactosaminyltransferase 1 soluble form	A0A024RC48;Q10472;A8KAJ7;Q05BM8;K7EJV8;Q68VJ7;H7C2I5	7.08779	6.92275	6.71458	6.65747	7.03852	6.90431	6.7342	6.63285	-0.29581	-0.656225	-2.18957	-2.34124	-0.0536524	-0.986044	-1.84782	-2.03519	-0.206209	-0.275445	0.126942	-0.0312416
KLF10	Krueppel-like factor 10	Q13118	6.90562	6.25076	6.03733	6.67882	6.94384	6.39392	6.06877	6.62776	-0.217046	-0.502763	-2.35846	-2.55356	-0.234028	-1.02947	-2.16003	-2.03541	-0.0783991	0.0418012	0.220983	-0.421526
SLC25A1	Tricarboxylate transport protein, mitochondrial	Q6LAP8;D9HTE9;P53007;B4DP62	7.54898	7.03631	6.78807	6.48524	7.62787	7.11088	6.77076	6.55143	0.19726	-0.493267	-1.95052	-2.08479	0.177243	-0.77159	-1.80282	-2.03595	-0.0990313	-0.00719182	0.214577	0.348623
SMNDC1	Survival of motor neuron-related-splicing factor 30	O75940	7.50474	7.29633	7.39409	6.71121	7.4986	7.21424	7.19832	6.67794	-0.189726	-0.988395	-2.69778	-2.2625	-0.0355545	-0.958015	-2.27043	-2.03633	-0.240417	-0.461981	-0.0236306	0.0366379
GLDC	Glycine dehydrogenase (decarboxylating), mitochondrial	A0A1J0GNC2;P23378;A0A1W2PP74;A0A1W2PQV3;A0A1W2PPB1;Q9HDA3;A0A1W2PQU6;A0A1W2PPE1;A0A1W2PPK8;A0A1W2PPH6	6.91379	6.16287	6.10045	6.18319	6.91556	6.27413	5.94619	6.11463	0.0617466	-0.0666278	-1.96225	-2.30525	0.202898	-0.607057	-1.63519	-2.03682	-0.0994711	0.00194335	0.263953	-0.144179
ACTR10	Actin-related protein 10	Q05DQ7;B2RDG9;Q9NZ32;Q86TY2;Q53HF6;Q53H79;V9GYX7;G3V2Q5;G3V5Y4;F6S9Y6;G3V524;Q86SY7;G3V4K6;H0YJD9	7.12024	6.08926	6.4197	6.71422	7.1879	6.13262	6.33143	6.79735	-0.0756055	-0.925861	-1.71666	-1.91959	-0.104624	-1.2256	-1.5225	-2.03684	0.00052759	0.0516455	0.201618	0.262917
FAHD1	Acylpyruvase FAHD1, mitochondrial	Q6P587	7.4278	6.79973	7.08629	7.09423	7.40782	6.85078	6.84963	6.91653	-0.232831	-0.518065	-2.28299	-2.33046	0.00149069	-0.611777	-1.56494	-2.03689	-0.300161	-0.225802	-0.28752	-0.114242
MYO1C	Unconventional myosin-Ic	F5H6E2;B7Z3E5;O00159;B7Z9C0;I3L204;I3L501;A1L180;I3L4D4;I3L3Y6;I3L168;I3L3F5	7.61226	7.22342	7.14092	7.17257	7.62701	7.37682	7.15339	7.08908	-0.0303152	-0.697398	-1.96224	-1.98094	-0.158636	-1.01231	-2.02211	-2.03763	0.0490582	0.104303	0.415449	0.197794
TMED10	Transmembrane emp24 domain-containing protein 10	A0A024R6I3;Q53GF9;P49755;B4DZH3;G3V2K7;B4DL12	8.01328	7.49274	7.42783	7.29254	8.04791	7.59182	7.32327	7.24959	-0.215092	-0.634907	-2.21323	-2.04621	-0.251883	-0.913554	-1.85518	-2.0377	-0.103711	-0.0587075	0.0642727	0.153865
ATP6V0D1	V-type proton ATPase subunit d 1	B2R7M1;F5GYQ1;P61421;R4GN72;B7Z6L9;J3QL14;B7Z788;H3BQJ1;H3BQB4;H3BSG7	7.42025	6.7731	7.49956	6.66723	7.21535	7.09369	6.72549	6.57784	-0.268282	-0.605643	-2.21126	-2.47242	-0.213887	-0.633522	-0.984759	-2.03774	-0.075145	-0.231626	-0.828136	-0.318084
UBE2I	SUMO-conjugating enzyme UBC9	P63279;H3BQQ9;A8K503;Q7KZS0;B0QYN7;H3BPC4	8.56721	7.29978	8.29563	7.89349	8.59941	7.42956	7.98353	7.7444	-0.106731	-0.95436	-2.1463	-2.39606	-0.0671619	-1.22629	-1.17653	-2.03778	-0.107615	-0.16276	-0.46891	-0.154339
MST065;TOMM22	Mitochondrial import receptor subunit TOM22 homolog	Q549C5;Q9NS69;Q53GB0	6.8169	7.11012	7.45055	6.42935	6.80116	7.14442	7.17372	6.23768	-0.227237	-0.389355	-1.97237	-2.35702	-0.0380215	-0.533677	-1.31167	-2.03886	-0.171524	-0.180451	-0.307972	-0.279734
NOP9;DKFZp686E1893	Nucleolar protein 9	Q86U38;Q5HYL4;B3KVY3;H0YJP7	6.90906	6.45993	5.80359	6.37015	6.95106	6.54465	5.76513	6.35199	-0.140906	-0.7746	-2.41455	-1.91525	-0.239184	-1.04147	-2.46885	-2.04011	0.0333583	-0.0761078	0.457816	0.249521
PSMF1	Proteasome inhibitor PI31 subunit	Q5QPM7;A0A140VJT2;Q92530;B4DUJ0;B4DFK1;H0Y555;Q5QPM9;F5H4Z3	7.94296	6.33236	7.62051	7.14522	8.01443	6.32388	7.40897	7.15785	-0.0974904	-1.22071	-2.2451	-1.97749	-0.148134	-1.15095	-1.59464	-2.04013	0.0523838	-0.337358	-0.286855	0.236962
TIMM8B	Mitochondrial import inner membrane translocase subunit Tim8 B	Q9Y5J9;G3XAN8;E9PIR3	7.35758	7.01461	6.86898	6.91156	7.41251	7.25464	6.83484	6.53664	-0.15696	-0.78551	-1.54696	-2.40092	-0.38488	-1.26162	-1.63119	-2.04034	0.159235	0.241037	0.444642	-0.36434
TIMM50	Mitochondrial import inner membrane translocase subunit TIM50	Q0VAB1;A0A024R0M6;Q3ZCQ8;M0R2F8;M0R0C3;M0R003;M0R1Y4;M0R2Q2;M0QXC3;M0R2Z3;M0R303;M0R2D2;M0R047	7.30015	7.30943	6.91736	6.97095	7.33433	7.39022	6.73105	6.91807	-0.192521	-0.593608	-2.42467	-2.17609	-0.259071	-1.07007	-1.84009	-2.04078	-0.00523236	0.0370011	-0.203225	0.0124912
LGMN	Legumain	B7Z4S8;Q6I9U9;Q53XC6;A8K669;Q99538;B7Z4A4;Q96CY7;G3V4E4;G3V4P5;H0YJN9;G3V3Z4	7.11443	7.06204	6.55973	7.02316	7.1534	7.08621	6.44493	7.12994	-0.151661	-1.19393	-2.84126	-1.793	-0.120536	-1.68612	-2.64009	-2.04156	-0.10432	0.179874	0.218718	0.489171
XRCC6	X-ray repair cross-complementing protein 6	A0A024R1N4;P12956;B2RDN9;B1AHC9;B4DE32;B4E356;Q6IC76	8.2898	7.88327	8.02933	7.94114	8.30014	7.9553	7.88424	7.83305	-0.0159435	-1.03342	-2.42958	-2.27509	0.0843435	-1.24032	-1.94917	-2.04433	-0.15552	-0.152311	0.0311311	-0.0968838
POLR2L	DNA-directed RNA polymerases I, II, and III subunit RPABC5	P62875	8.17958	7.35032	7.96858	7.69944	8.27989	7.33471	7.71962	7.55786	-0.0294943	-1.08018	-1.81066	-2.49054	-0.139518	-0.938844	-0.984271	-2.04443	0.0455814	-0.33618	-0.471182	-0.215521
PABPN1	Polyadenylate-binding protein 2	Q86U42;B4DEH8;G3V4T2;H0YJH9;B6RF28;A6NDY0	8.59109	7.77575	8.35282	8.22982	8.59732	7.80566	8.27487	8.00628	-0.150315	-0.564543	-2.3376	-2.36521	-0.0142154	-0.741977	-1.36471	-2.04465	-0.187708	-0.259391	-0.532924	-0.144428
RPS3	40S ribosomal protein S3	P23396;Q53G83;E9PL09;E9PPU1;F2Z2S8;H0YCJ7;H0YF32;A7E2S3;Q9NQS8;H0YEU2;E9PQ96;E9PJH4;E9PK82;E9PSF4;E9PQX2;H0YES8;E9PJN9	8.40569	7.95191	8.3295	7.96274	8.43979	7.93145	8.20096	7.84254	-0.0501063	-1.1594	-1.93474	-2.24868	-0.0341792	-1.2857	-1.57997	-2.04509	-0.10069	-0.27652	0.101866	0.00882764
HEL32;DSTN	Destrin	V9HWA6;P60981;F6RFD5;B7Z9M9	8.67061	7.98371	8.48084	8.32108	8.73294	8.04033	8.20389	8.21202	-0.0666138	-1.18735	-2.1569	-2.34927	-0.117283	-1.41613	-1.3713	-2.04558	-0.0485999	-0.181454	-0.353602	-0.188156
FCHO2	F-BAR domain only protein 2	Q0JRZ9;H7BXJ4;H0YAE2;A0JLQ4;B4DEU7	6.77284	5.89908	5.99855	5.96359	6.85818	5.76292	5.91762	5.84312	0.0465776	-1.34498	-2.72194	-2.28794	-0.176517	-1.48815	-2.31124	-2.04582	0.0608974	-0.216236	0.0099736	-0.0730284
SUZ12	Polycomb protein SUZ12	J3QQW9;Q15022;A8K1U9	7.00948	6.83129	6.34371	6.28253	6.99156	6.84355	6.18026	6.16997	0.00877335	-0.872572	-2.31053	-2.47168	0.126997	-1.07349	-1.8384	-2.04592	-0.260829	-0.185342	-0.144256	-0.222559
ALKBH5	RNA demethylase ALKBH5	Q6P6C2;K7ER58	6.63893	6.50257	6.5941	6.70895	6.68458	6.67329	6.34781	6.62747	0.103042	-0.844608	-1.96496	-2.05543	0.0392294	-1.05538	-1.40385	-2.04776	-0.104104	-0.451789	-0.391205	0.117222
EMG1	Ribosomal RNA small subunit methyltransferase NEP1	Q92979;A8K6D2;B4DQC7;V9GYP5;A0A087WWQ2;A0A087WVM7;B4DP65;A0A0U3B3H7	7.0704	6.45872	6.97573	6.98236	7.05839	6.53739	6.71184	6.88135	-0.238866	-0.543231	-2.14778	-2.43476	-0.0956156	-0.670535	-1.55925	-2.0484	-0.210379	-0.333842	-0.236332	-0.273578
HEL-S-69p;PPIA	Peptidyl-prolyl cis-trans isomerase;Peptidyl-prolyl cis-trans isomerase A;Peptidyl-prolyl cis-trans isomerase A, N-terminally processed	V9HWF5;A8K486;P62937;B2RE56;B4DM82;Q71V99;F8WE65;C9J5S7;P0DN26;A0A0H2UH34;A0A0B4J2A2;A0A075B759;Q9Y536;F5H284;E5RIZ5;P0DN37	9.08992	8.14027	8.99285	8.92608	9.18957	8.17641	8.65434	8.7576	0.0236203	-1.25474	-2.32478	-2.62102	-0.0878378	-1.43775	-1.39398	-2.04926	0.0903507	-0.192079	-0.493702	-0.364113
RAB8A;RAB8B	Ras-related protein Rab-8A	A0A024R7I3;P61006;H0YMN7;B3KTE3;Q59EP4;H0YLJ8;H0YL94;M0R257;B2R8W8;Q96E17	7.49146	6.75672	7.3073	6.46234	7.47985	6.79019	7.07983	6.29179	-0.0570449	-0.614639	-2.1207	-2.50134	-0.0352484	-0.779635	-1.52206	-2.04931	-0.0922751	-0.221585	-0.200615	-0.285185
PFKM	ATP-dependent 6-phosphofructokinase;ATP-dependent 6-phosphofructokinase, muscle type	A0A024R0Y5;P08237;A0A0S2Z4A1;Q96I60;A0A0S2Z4I1;B4E162;Q7KYX9;A0A0S2Z4A8;F8VP00;Q7Z683;F8VSL1;F8VX13;F8VNX2;F8VZQ1;P78457;F8W1J8;F8VSF7;F8VW30;F8VUB8;F8VYK8;F8VTQ3;F8VZI0;H0YHB8;F8VVE3	7.06207	5.80305	6.56226	6.65787	7.12096	5.71006	6.50231	6.61989	-0.273374	-0.756513	-2.23761	-2.53556	-0.158207	-0.857803	-2.0755	-2.04937	-0.111033	-0.158234	0.220318	-0.384775
RPS25	40S ribosomal protein S25	P62851	8.88163	7.67134	8.47818	8.35433	8.93626	7.67046	8.2891	8.28954	-0.182553	-1.06626	-1.95029	-2.14557	-0.291855	-1.45383	-1.43876	-2.04959	-0.0164857	-0.207601	-0.115137	0.0828916
APRT	Adenine phosphoribosyltransferase	P07741;H3BQF1;H3BQB1;H3BQZ9;H3BSW3;Q12898	7.87236	6.18127	7.42717	7.07089	7.97432	6.18947	7.17301	6.96092	0.00205108	-1.07207	-2.3261	-2.05683	-0.269743	-1.2253	-1.58597	-2.04998	0.230194	-0.151983	-0.324838	0.0239292
PATL1	Protein PAT1 homolog 1	Q86TB9;B3KXN0;B7Z1D3	6.98027	5.85007	6.40526	6.57047	6.98464	5.84988	6.26959	6.55588	-0.0274271	-0.631927	-2.33142	-2.12649	0.0121313	-0.0827897	-1.92227	-2.05162	-0.113687	-0.563704	0.0248642	0.149624
HARS2	Probable histidine--tRNA ligase, mitochondrial	B2R7G6;P49590;B4DDN8;B4DQ67;B4DSY5;D6RJE6;D6RB22	6.00956	6.39345	6.23274	6.04938	5.98144	6.37764	6.05943	5.94424	-0.232247	-1.11738	-2.40072	-2.33974	-0.157818	-0.791109	-2.18015	-2.05197	-0.125041	-0.433071	0.0513912	-0.172663
HEL-S-165mP;AKR1A1	Alcohol dehydrogenase [NADP(+)]	V9HWI0;P14550;Q5T621;V9GYG2;V9GYP9	7.78353	6.97534	7.36372	6.83707	7.76128	6.97289	7.17943	6.84289	0.0391701	-1.02414	-2.15825	-2.17238	-0.0533888	-1.19922	-1.54133	-2.05244	0.0201821	-0.219333	0.0143637	-0.107357
SYNE2	Nesprin-2	Q8WXH0;A0A0C4DGK3;G3V4T3;G3V3D4	5.1988	4.71836	4.35616	5.68218	5.33191	4.62947	4.46668	5.43317	0.29388	-1.38888	-1.39366	-2.01761	0.130518	-1.93728	-1.71047	-2.05313	0.160724	0.372091	0.904035	0.256049
HNRNPU;HNRPU	Heterogeneous nuclear ribonucleoprotein U	Q00839;B3KX72;B4DLR3;A0A1X7SBS1;A0A1W2PPS1;Q96BA7;Q5RI18;A0A1W2PP35;A0A1W2PPH7;A0A1W2PPL4;Q7Z4Q5;A0A1W2PQL0;A0A1W2PP34;A0A1W2PQ74;A0A1W2PRZ7;A0A1W2PQD4;A0A1W2PRI6;Q9UEL2;A0A1W2PPE9;A0A087WZF3;A0A1W2PNG3;A0A087WVI9;A0A1W2PP22	8.52448	8.13374	8.11082	8.00237	8.57163	8.26545	8.0448	7.96262	-0.145592	-1.06726	-2.37175	-2.08346	-0.214541	-1.65297	-2.27247	-2.05514	-0.0252926	0.176529	0.313296	0.153978
TRMT1L	TRMT1-like protein	Q7Z2T5;B4DXX1;B2R713;X6RK96	7.0814	6.87129	6.85889	6.54755	7.10116	6.90368	6.69825	6.51166	-0.0308283	-0.877108	-2.32221	-0.250185	0.0623611	-1.04669	-1.89139	-2.05586	-0.121756	0.0351605	-0.14677	0.1895
HEATR1	HEAT repeat-containing protein 1;HEAT repeat-containing protein 1, N-terminally processed	B2RWN5;Q9H583;Q5T3Q7;A0A024R3R7;A2VDI1;B4E263;B3KWS1;B7ZAU8;Q8N7L7;Q96ES5;Q6P664	7.20317	6.67125	6.71233	6.46464	7.24279	6.82413	6.73379	6.46952	-0.0780413	-0.892245	-1.8247	-1.84133	-0.159058	-1.44061	-2.01693	-2.05644	-0.000831764	0.215658	0.544652	0.355479
SLC25A5	ADP/ATP translocase 2;ADP/ATP translocase 2, N-terminally processed	P05141;Q6NVC0	8.70708	8.11374	8.34128	8.00972	8.78308	8.24272	8.26778	8.07493	-0.0870767	-0.772717	-2.13731	-2.02726	-0.227175	-1.15215	-1.74451	-2.05674	0.00589586	0.0977171	0.0699363	0.205194
TUBB8	Tubulin beta-8 chain	Q3ZCM7;A0A075B736;Q5SQY0	7.03519	7.13165	7.08026	7.01445	6.93518	7.16054	6.89133	6.85496	0.0946315	-1.36983	-2.30006	-2.25426	0.266544	-1.48081	-2.05129	-2.05728	-0.308192	-0.254472	0.254882	-0.0642629
PIN4	Peptidyl-prolyl cis-trans isomerase NIMA-interacting 4	Q9Y237;H0Y4T6;J3KMW3;H0Y8P6;H0Y610	7.33519	6.77488	7.36914	7.20526	7.33673	6.71772	7.07552	6.97983	-0.488434	-0.960294	-2.27329	-2.80561	-0.211316	-1.24697	-1.48596	-2.05744	-0.151203	-0.202545	-0.430571	-0.568348
TTC37	Tetratricopeptide repeat protein 37	Q6PGP7;D6RCE2;H0Y964	6.36194	5.62271	6.04358	5.71339	6.4159	5.31246	5.92255	5.67047	-0.163909	-1.15278	-2.022	-2.22708	-0.175179	-1.52442	-2.0264	-2.05771	0.0482792	0.17016	0.292693	0.0290031
HEL-S-270;ANXA2;ANXA2P2	Annexin;Annexin A2;Putative annexin A2-like protein	V9HW65;A0A024R5Z7;P07355;H0YN42;H0YMD0;H0YMU9;H0YM50;A6NMY6;B3KRQ1;H0YNP5;H0YKS4;H0YN28;H0YL33;B4DNH8;H0YMM1;H0YNA0;H0YKZ7;H0YLV6;H0YMT9;H0YKX9;H0YMW4;H0YN52;H0YKL9;H0YKV8;H0YMD9;H0YLE2;H0YNB8;H0YKN4	9.35315	8.93322	9.12508	9.02028	9.39108	8.95094	8.8216	8.83449	-0.00956739	-1.09068	-2.51585	-2.52141	-0.0525936	-1.20986	-1.6011	-2.05785	-0.0412741	-0.253364	-0.4741	-0.225135
TNPO3	Transportin-3	B2R6H7;A0A024R794;Q9Y5L0;C9J7E5;E9PFH4;B3KMX1;B3KM69	7.26138	5.63073	6.68672	6.29483	7.31589	5.83952	6.66821	6.28379	-0.149834	-1.12791	-2.19807	-2.11385	-0.268317	-1.85646	-2.25127	-2.05799	0.0907268	0.296245	0.464481	0.12059
AHSA1	Activator of 90 kDa heat shock protein ATPase homolog 1	O95433;G3V438;H0YJG7;H0YJU2;H0YJ63;G3V3W9	7.74534	6.46809	7.42539	6.87727	7.79767	6.42161	7.28412	6.94444	-0.0870487	-1.34249	-1.67984	-2.25171	-0.331424	-1.27877	-1.46187	-2.05904	0.144219	-0.434924	0.0156311	0.00650107
PRPF19	Pre-mRNA-processing factor 19	Q9UMS4;F5GY56;H0YGF3;F5H2I0;H0YGZ5	7.79019	7.0651	7.54865	7.22156	7.8272	7.19953	7.32175	7.18422	-0.0582703	-0.907063	-2.3064	-2.13659	-0.0850592	-1.11136	-1.8853	-2.05928	-0.0852735	-0.150685	-0.0322397	0.0905632
DECR1	2,4-dienoyl-CoA reductase, mitochondrial	A0A024R9D7;Q16698;E5RJG7;Q7LDK6;E5RFV2;E5RJD2;E5RID6;H0YAW3	7.32636	7.00523	6.60833	6.84335	7.33303	7.05722	6.43038	6.85506	-0.359933	-0.799476	-2.25122	-1.89749	-0.37828	-1.13484	-1.75647	-2.05995	-0.0395291	-0.175361	-0.11195	0.244788
SUPT16H	FACT complex subunit SPT16	Q9Y5B9;Q0VGA3;G3V5A4;G3V401;G3V2X0	7.66721	7.33194	7.07344	6.95142	7.66095	7.43341	7.07541	6.83989	-0.0967487	-1.12712	-2.16448	-2.04423	-0.00320138	-1.39759	-2.20092	-2.06017	-0.105614	-0.0563712	0.519102	0.0782831
SHMT2;HEL-S-51e;DKFZp686P09201	Serine hydroxymethyltransferase;Serine hydroxymethyltransferase, mitochondrial	A0A024RB99;V9HW06;P34897;Q53ET4;Q5HYG8;B4DJQ3;B4E1G2;Q5BJF5;B4DP88;B4DW25;B4DWA7;B4DJ63;B4DLV4;H0YIZ0;G3V5L0;G3V2Y4;G3V4W5;G3V540;G3V2W0;G3V241;G3V3Y8;G3V4T0;G3V4X0;G3V2E4;G3V2D2;G3V2Y1;G3V3C6	8.08905	7.59598	7.60415	7.52819	8.0491	7.677	7.52752	7.39269	-0.0932699	-0.63143	-2.52554	-2.31277	-0.0351876	-1.01159	-1.9386	-2.06089	-0.147937	-0.0284451	-0.00760781	-0.0698553
GOT2	Aspartate aminotransferase;Aspartate aminotransferase, mitochondrial	A0A024R6W0;P00505;B3KUZ8;B4DY39	8.0951	7.97133	7.87173	7.66384	8.08751	8.05588	7.7077	7.5731	-0.113807	-0.871778	-2.53888	-2.40048	-0.123664	-1.19793	-2.00947	-2.06177	-0.102955	-0.0623917	-0.0694908	-0.089309
PFDN5	Prefoldin subunit 5	Q99471;H3BPF6;H3BMQ1;F8VNW6;F8VQZ2	7.69636	7.00839	7.76846	7.69043	7.75338	6.96755	7.59254	7.58141	-0.220987	-1.27568	-2.21641	-2.51969	-0.202935	-1.13642	-1.35968	-2.06202	-0.0800493	-0.44334	-0.471342	-0.117756
SEC24C	Protein transport protein Sec24C	A0A024QZM6;P53992;B4DSN3;G5EA31;B7ZAY6;A0A0U1RR49;B4DQ22	7.31968	6.68014	6.96664	7.02023	7.37971	6.75524	6.98328	7.01577	-0.104814	-1.27615	-2.10348	-1.90298	-0.127671	-1.7528	-1.98182	-2.06313	-0.0299259	0.0582461	0.354782	0.269503
OLA1;PTD004	Obg-like ATPase 1	J3KQ32;Q9NTK5;B4DK14;Q53SQ6;Q53SW9;C9JTK6;C9JCJ9	7.84359	6.53494	7.39573	7.25874	7.90149	6.53236	7.14577	7.20127	0.125923	-1.41275	-1.97313	-2.21978	-0.0324886	-1.38499	-1.29886	-2.06418	0.084256	-0.307443	-0.260703	0.0584424
ZNF326	DBIRD complex subunit ZNF326	Q5BKZ1;A0A0A0MRN4;E2QRN4	6.83673	7.27864	6.58001	6.94105	6.83266	7.31778	6.38684	6.74939	0.084968	-0.69672	-2.56118	-2.65062	0.247034	-0.943337	-2.0513	-2.06456	-0.242944	-0.0832498	-0.347125	-0.381569
TOR1AIP1	Torsin-1A-interacting protein 1	A0A0A0MSK5;Q5JTV8;H0Y4R4;H0YD16;H0YDU3	6.97659	6.84773	6.33595	6.49145	7.04881	6.94229	6.12391	6.39254	-0.00442748	-1.03874	-3.11089	-2.23197	-0.209991	-1.43789	-2.58462	-2.06505	0.120893	0.0324509	0.103909	-0.020836
HEL2;YWHAE;YWHAE/FAM22B fusion;YWHAE/FAM22A fusion	14-3-3 protein epsilon	V9HW98;P62258;G9K389;G9K388;B4DJB0;B7ZA86;B4DJF2;I3L3T1;K7EIT4;K7EM20;I3L0W5	7.94635	7.75292	8.09014	7.57602	7.9954	7.79984	7.8456	7.43889	-0.050337	-1.2944	-2.35706	-2.41837	-0.145824	-1.5306	-1.67169	-2.06567	0.00113141	-0.206705	-0.232637	-0.136644
SRPRB	Signal recognition particle receptor subunit beta	Q549N5;Q9Y5M8;H7C4H2;C9J5Z8	7.55984	6.87142	6.4954	6.16042	7.63509	7.03187	6.48274	6.12571	-0.244425	-0.95997	-2.51874	-1.95767	-0.507848	-1.53593	-2.41732	-2.06615	0.094745	0.252183	0.368873	0.220013
PTP4A1	Protein tyrosine phosphatase type IVA 1	A0A024R8J2;Q93096;B5BU78;A0A0D9SGK2	7.36925	6.58434	6.77311	6.86091	7.47693	6.68232	6.82952	6.64445	-0.193244	-0.828785	-1.91509	-2.50777	-0.523436	-1.35469	-2.34064	-2.06651	0.170849	0.352346	0.774256	-0.28253
APEX1	DNA-(apurinic or apyrimidinic site) lyase;DNA-(apurinic or apyrimidinic site) lyase, mitochondrial	Q5TZP7;P27695;G3V3M6;G3V5Q1;G3V3C7;A0A0C4DGK8;G3V359;H7C4A8;G3V5M0;G3V5D9;G3V3Y6	7.66541	7.15016	7.14139	7.07786	7.76377	7.26563	7.00707	7.00455	0.0286307	-1.08007	-2.14795	-2.07241	-0.392968	-1.35836	-1.8602	-2.06682	0.199535	-0.0141756	-0.0145612	0.181551
NDUFA13	NADH dehydrogenase [ubiquinone] 1 alpha subcomplex subunit 13	Q9P0J0	7.26547	7.36623	7.33536	6.96843	7.30576	7.43844	7.28544	6.86234	-0.142921	-0.80502	-1.71612	-2.20222	-0.125286	-1.08155	-1.30857	-2.06687	-0.0871183	-0.0438634	-0.00480133	-0.0112949
HDAC1	Histone deacetylase;Histone deacetylase 1	Q6IT96;Q13547;B5BU61;Q5TEE2;B4DSK9;B4DRG0;B7Z3S4;Q5HYD4	7.65255	7.42939	7.41284	7.30998	7.639	7.45244	7.35164	7.08871	0.0038793	-0.792548	-2.33095	-2.32425	0.190272	-0.905495	-1.56115	-2.06756	-0.254859	-0.171088	-0.269204	-0.213782
RPP30	Ribonuclease P protein subunit p30	P78346;B4DJR3;Q5VU11;Q5VU10	7.53385	6.10605	6.91172	6.67785	7.55865	6.0949	6.77301	6.54346	-0.0815479	-0.920622	-1.97304	-2.31711	-0.0741447	-1.12093	-1.68886	-2.06795	-0.0684204	-0.0955211	0.00415473	-0.0804963
COPS3	COP9 signalosome complex subunit 3	Q9UNS2;H7C3P9;B4DN01;C9JLV5;J3QKR0;K7ES36;J3KTQ1;J3QL22;J3QS85;K7ELN6	6.96535	6.60844	6.81766	6.67376	6.98555	6.60421	6.58804	6.54778	-0.14488	-0.879867	-1.94272	-2.41651	0.0450448	-1.03054	-1.4908	-2.06942	-0.265876	-0.315583	-0.139607	-0.125922
SF3B5	Splicing factor 3B subunit 5	Q9BWJ5	7.7421	6.63398	6.70594	7.19694	7.7442	6.81746	6.5511	7.18282	-0.404476	-0.785884	-2.47911	-2.25326	-0.378668	-1.45943	-1.94097	-2.07202	-0.157993	0.31281	-0.0699031	-0.0682639
RICTOR	Rapamycin-insensitive companion of mTOR	Q6R327;D6R9S6;Q8N6M7	6.21339	5.50117	5.90388	5.55643	6.29468	5.47569	5.87481	5.65391	-0.0720827	-1.20421	-2.28408	-1.67056	-0.25918	-1.47068	-2.47426	-2.07219	0.202572	0.0389137	0.447908	0.298834
MYL1;MYL3	Myosin light chain 1/3, skeletal muscle isoform;Myosin light chain 3	Q53R15;A0A024R2Q5;P05976;P08590	7.36279	7.34491	7.24892	7.26236	7.34879	7.38142	7.00266	7.069	-0.330183	-1.45408	-2.19953	-2.54914	-0.254226	-1.29794	-1.47145	-2.07239	-0.156876	-0.447002	-0.174607	-0.327516
NSUN2	tRNA (cytosine(34)-C(5))-methyltransferase	Q08J23;A0A140T9Y7	7.26977	6.64845	7.16267	6.8864	7.24851	6.67582	6.96544	6.72527	-0.16971	-1.05266	-2.27263	-2.07209	0.00177284	-1.2701	-1.73686	-2.07253	-0.208864	-0.207977	-0.101845	0.17047
PCBP1	Poly(rC)-binding protein 1	Q53SS8;Q15365;F8VTZ0;H3BSP4;C9K0A2;F8WC71;C9IZV9;C9J7A9;C9JSA6;C9J5V4;C9JTY5;C9JZY3;C9J0A4;A0A024R320;P57723	7.11726	7.36559	7.02082	7.01948	7.10717	7.40174	6.83431	6.84968	0.167575	-0.658978	-2.42412	-2.5026	0.325298	-0.732588	-1.62206	-2.0727	-0.189597	-0.278754	-0.187576	-0.205119
TOMM5	Mitochondrial import receptor subunit TOM5 homolog	Q8N4H5;F8W8Z9;H3BUX3;H0YFG9	7.71866	7.96503	7.87983	7.59865	7.74872	8.08016	7.60798	7.50083	-0.228025	-0.715176	-1.7152	-2.14289	-0.144982	-0.712212	-1.00459	-2.07342	-0.125033	-0.309435	-0.274969	0.11338
DARS	Aspartate--tRNA ligase, cytoplasmic	A0A140VJW5;P14868;D3DP78;Q53T60;Q53R85;H7BZ35;C9J7S3;C9JLC1;H7C278;C9JQM9	7.80282	7.04002	7.43007	7.10849	7.8571	7.07803	7.34753	7.11626	0.0852538	-0.93509	-2.08127	-2.14804	0.0153109	-1.11556	-1.85466	-2.07343	0.00247194	-0.0670144	0.16331	0.0403176
RPS4X	40S ribosomal protein S4;40S ribosomal protein S4, X isoform	B2R491;P62701;Q96IR1;Q53HV1;B7Z1M6	8.49223	8.27956	8.32323	8.00783	8.47961	8.26568	8.16311	7.96308	-0.0916717	-0.591471	-1.77384	-2.17149	0.115261	-0.586529	-1.31645	-2.07349	-0.262693	-0.354605	-0.0203619	0.0787379
GNPAT	Dihydroxyacetone phosphate acyltransferase	Q53H08;O15228;Q53FI2;Q59EC9;B2RAG5;Q5TBH8;B3KN78;Q71V38;Q5TBH6	6.48523	6.49989	5.89589	6.13839	6.51945	6.61704	6.1833	6.01158	-0.269717	-0.774292	-2.15847	-2.32263	-0.139955	-1.19314	-2.35006	-2.07384	-0.218239	0.0688413	0.523731	0.114932
CAPZB	F-actin-capping protein subunit beta	B2R7T8;B1AK87;B1AK88;B4DWA6;P47756;B1AK85;Q7L4N0	7.70783	7.48182	7.52721	7.34267	7.72944	7.58379	7.31287	7.31824	-0.194703	-0.725739	-2.31719	-2.29288	-0.173031	-1.01611	-1.55323	-2.07548	-0.053582	-0.116679	-0.180849	-0.0182779
HSD17B10	3-hydroxyacyl-CoA dehydrogenase type-2	A0A0S2Z410;Q99714;Q5H928;A0A0S2Z434	8.09808	7.63641	7.8594	7.68644	8.06171	7.70693	7.6391	7.63045	-0.0673782	-0.637366	-2.4329	-2.31706	-0.0399806	-0.966839	-1.59632	-2.07573	-0.0719434	-0.0323834	-0.428805	-0.118653
ALDH5A1	Succinate-semialdehyde dehydrogenase, mitochondrial	X5DQN2;X5D299;P51649;C9J8Q5;X5D8T4;A8K435;B4DGP6;X5DNC0;Q8N3W7	6.31872	6.05427	6.14531	6.42955	6.38793	6.28046	6.14919	6.12254	-0.0677558	-0.976991	-2.52036	-2.60331	-0.0947839	-1.52883	-2.717	-2.07622	0.0333007	-0.0483391	0.584996	-0.357997
HPRT1	Hypoxanthine-guanine phosphoribosyltransferase	Q6LET3;A0A140VJL3;P00492;A0A0H3YEQ7	7.98995	7.05864	8.03705	7.61008	8.0683	7.12092	7.78282	7.49827	-0.0509525	-0.96798	-1.93332	-2.37559	-0.0284258	-0.887901	-1.11443	-2.07673	-0.0952756	-0.366465	-0.384377	-0.152553
PDHA1;PDHA1/LOC79064	Pyruvate dehydrogenase E1 component subunit alpha;Pyruvate dehydrogenase E1 component subunit alpha, somatic form, mitochondrial	A0A024RBX9;P08559;A5YPB6;Q53GE3;A5PHJ9;Q5JPU3;Q6LCA3;Q5JPU0;Q5JPT9;Q5JPU1;Q9UNV7;Q99725;P78557;P29803;Q99724;Q5JPU2;Q36750	7.86452	7.63775	7.67923	7.68512	7.91745	7.71564	7.53163	7.68469	0.205033	-0.589585	-2.26421	-2.35106	0.290576	-0.937481	-1.70416	-2.07745	-0.122442	-0.0920715	-0.0291458	-0.11352
DHX9	ATP-dependent RNA helicase A	Q08211;Q58F26;Q6PJK6;B3KU66;REV__H0YA90	8.30837	7.91174	7.88019	7.84417	8.38412	8.06573	7.80718	7.81124	-0.0479997	-0.723808	-2.37299	-2.19835	-0.146475	-1.26345	-2.24576	-2.0785	0.0372838	0.221001	0.251284	0.0541995
COPB2	Coatomer subunit beta	P35606;B4E2C9;D6RBT6;H0YAC7;D6R997;H0Y938;D6RBZ7;D6RCL6;D6RBG7	7.55209	6.82835	6.99839	7.04225	7.63154	6.83995	6.97503	6.91489	-0.0949892	-0.716527	-2.11296	-1.88546	-0.252271	-1.4854	-2.01091	-2.07855	0.062388	0.243207	0.331656	0.354926
NCSTN	Nicastrin	Q92542;B4DJN0;B4DR82;H0Y6T7;H0Y3Z4;Q5T205;Q5T209;Q5T210	6.48182	5.94716	5.95015	5.9984	6.5288	5.97456	5.73981	5.76584	-0.357428	-1.77552	-2.91487	-2.46683	-0.626756	-1.94561	-2.81533	-2.07945	0.216274	-0.046182	0.0965633	-0.245365
NDUFA6	NADH dehydrogenase [ubiquinone] 1 alpha subcomplex subunit 6	A0A0C4DGS0;P56556;R4GN43	7.92678	7.67389	7.75114	7.45349	7.91687	7.86326	7.51608	7.3952	-0.124454	-0.838121	-1.58803	-2.14346	0.0364826	-0.913239	-1.01535	-2.0797	-0.267977	-0.289742	-0.190283	0.154979
RTCB	tRNA-splicing ligase RtcB homolog	Q9Y3I0;B4DNG5;B4DXF1	7.64247	7.44657	7.58195	7.34517	7.6115	7.47795	7.44753	7.25843	0.0146213	-0.99869	-1.998	-2.24299	0.312417	-1.15013	-1.72168	-2.08022	-0.339777	-0.148694	0.117432	-0.0463165
SRP14	Signal recognition particle 14 kDa protein	P37108;H0YLA2;H0YLW0	8.0521	7.74097	7.8781	7.59508	8.06109	7.80229	7.6908	7.60386	-0.157875	-0.990221	-2.02946	-1.98694	-0.159224	-1.2467	-1.28478	-2.08074	-0.164426	-0.173915	-0.243695	0.189217
PAPOLA	Poly(A) polymerase alpha	G3XAH6;A0A024R6M3;P51003;B4DHB8;B4DYF4;A0A024R6J7;G3V2A0;A0A0C4DGK1;G3V3I9;H0YJ00;G3V457;B7ZA53;B4DZL2;H0YJL4	7.30945	6.09777	6.89705	6.34049	7.26969	6.1193	6.7524	6.30706	-0.116529	-0.939137	-2.04043	-2.07151	0.0194333	-0.863686	-1.41367	-2.08176	-0.211207	-0.180529	-0.164354	0.183112
YWHAQ	14-3-3 protein theta	P27348;B4DMT8;E9PG15;Q53S41;B4DY04;Q53RR5;Q3YBA8	8.42238	7.72704	8.00378	7.11901	8.49838	7.75521	7.73064	6.95783	0.109421	-1.09595	-2.50463	-2.58801	-0.027367	-1.26604	-1.63933	-2.08184	0.031931	-0.187528	-0.389425	-0.364858
PIGK	GPI-anchor transamidase	Q92643;A6NEM5;B1AK81	6.83731	6.46987	6.5881	6.54555	6.82331	6.56837	6.53103	6.4629	-0.0783993	-0.839863	-2.22037	-2.04088	-0.0704552	-1.17208	-2.04141	-2.08209	-0.0719982	0.00274994	0.212401	0.250314
GLRX5	Glutaredoxin-related protein 5, mitochondrial	Q86SX6	7.35845	6.7512	7.13616	6.72482	7.39664	6.80143	6.87096	6.65885	-0.189783	-0.518698	-1.9864	-2.3681	-0.157432	-0.638384	-1.12739	-2.08212	-0.0441976	-0.219904	-0.474214	0.074965
TEX10	Testis-expressed sequence 10 protein	A0A024R169;Q9NXF1;B4DQR0;B7Z9D5;A0A0A0MSR3;B4E149	6.64582	6.584	5.99625	5.82963	6.88044	6.66972	5.91296	5.8328	-0.00454367	-0.214971	-2.1965	-1.94284	-0.0142677	-0.511817	-1.85896	-2.08226	-0.0989656	-0.0555261	0.182315	0.198056
LACTB	Serine beta-lactamase-like protein LACTB, mitochondrial	P83111;H0YNN5	7.41282	6.83355	6.66737	6.66689	7.40418	6.8904	6.62129	6.4946	-0.351458	-0.707915	-2.28168	-2.07531	-0.22498	-0.926255	-2.20086	-2.0827	-0.174341	-0.0968523	0.333457	0.00759658
SKP1	S-phase kinase-associated protein 1	P63208;E5RJR5;E7ERH2;F8W8N3;E5RGM3	7.92887	7.47083	7.91423	7.45662	7.99238	7.48162	7.75627	7.46694	-0.0859697	-1.26257	-1.93302	-2.16531	-0.219707	-1.42748	-1.23404	-2.08277	0.0591982	-0.156667	-0.190701	0.0675945
EIF3L	Eukaryotic translation initiation factor 3 subunit L	B0QY89;Q9Y262;B4DQF6;B3KPB9;B0QY90;B3KNG0;Q8N7H0;Q7Z5X3;C9JHP4;C9K0Q7;B4DEH4;H7C3A0;H0Y7E6	8.09541	7.12616	7.44511	7.10609	8.13184	7.58915	7.35961	7.08443	-0.0855099	-0.860502	-1.69206	-2.12521	-0.06095	-1.47433	-1.51795	-2.083	-0.0772263	0.168108	0.267469	0.171374
2019-09-10	Septin-10	E7EW69;B5ME97;Q9P0V9;A8K7M3;E7EX04;B7Z371;Q59H84;Q9H9P7;B7Z277;Q9Y3S8;Q9NSH2;C9JEW2;C9JNR7;F5GYV2;F5H1W3;F8WC85;C9JEQ7;F5H1F2	7.39603	6.53444	7.15506	6.9577	7.41329	6.59074	6.9401	6.87042	-0.222059	-0.642341	-2.25824	-2.32366	-0.177276	-1.0105	-1.60948	-2.08347	-0.0882218	-0.160535	-0.270537	-0.0305263
EPB41L1	Band 4.1-like protein 1	Q9H4G0	7.34483	6.8383	6.7859	6.62133	7.39542	7.06048	6.71382	6.52046	0.754017	-1.4267	-2.67479	-2.57871	0.743438	-2.16893	-2.53435	-2.08393	0.0464774	0.294711	0.127986	-0.317471
METAP1;DKFZp781C0419	Methionine aminopeptidase 1	P53582;Q5CZ91;H0Y955;H0Y903;H0YAI3;H0Y9L0;D6RF24	7.31198	7.05698	7.15192	7.31112	7.31286	7.11152	6.99955	7.36792	0.0100748	-0.887814	-2.13568	-2.23181	-0.0177168	-1.01606	-1.64252	-2.08397	-0.0858185	-0.0720965	-0.0797906	0.0160252
RAB5C	Ras-related protein Rab-5C	A0A024R1U4;P51148;K7ERI8;F8VVK3;K7ENY4;F8VWU4;F8VSF8;F8VVZ0;K7EIP6;F8WCY6;F8WD79;F8VPW9;F8VWZ7	8.44765	7.7617	8.12007	7.82776	8.48166	7.83677	7.8696	7.78098	-0.120285	-0.592344	-2.33857	-2.24277	-0.0899565	-0.855266	-1.54349	-2.08411	-0.125811	-0.0654839	-0.294707	0.0799736
ZNF346	Zinc finger protein 346	D6RJ07;Q9UL40;B7Z4J8;B7Z6B6;B7Z6Q2;B7Z4N4	6.9079	5.86454	6.17145	6.33812	6.90207	5.99474	6.11588	6.32016	-0.232505	-1.40748	-2.27927	-2.41257	-0.0931937	-1.87611	-2.56976	-2.08583	-0.175229	-0.55329	0.677229	-0.262525
LYPLA1	Acyl-protein thioesterase 1	Q6IAQ1;B4DJV9;O75608;E5RGR0;A0A087X1K9;B4DP64;E5RJ48;E5RI35	7.3992	7.02061	6.94756	6.54262	7.45738	7.03961	6.66917	6.44155	-0.164615	-0.664223	-2.09284	-2.43755	-0.196948	-0.570153	-1.32742	-2.08613	-0.0658954	-0.311032	-0.407053	-0.245462
AP1M1	AP-1 complex subunit mu-1	A0A024R7K8;Q59EK3;Q9BXS5;E7ENJ6;B3KNH5;B4DDG7;B4DN99;K7EJL1;K7EQX3;K7EPJ8;K7ER75;A0A087WZX7;K7ENA7;Q53GI5;B3KN68;Q9Y6Q5;K7EQ90;K7EPR4;K7EJJ1;K7EK69;K7ERH5;K7EL08;K7EMG5	7.03522	6.32614	6.57805	5.8853	7.08192	6.16875	6.55812	5.9316	-0.0342114	-1.24392	-2.00044	-2.08107	0.0381896	-1.37928	-1.80091	-2.08621	-0.139027	-0.347203	0.245037	0.0821427
SSFA2	Sperm-specific antigen 2	B4E2E5;E9PHV5;P28290;E7EUL7;B3KXT1;B4DP45;B4DQT6;H7BZ26	6.28279	5.67386	5.82466	5.84242	6.25847	5.61442	5.63649	5.74574	0.0350758	-0.200059	-2.36997	-2.36572	0.166247	-0.360628	-1.65102	-2.08662	-0.264619	-0.519421	-0.187089	-0.0853202
AP2A2	AP-2 complex subunit alpha-2	B7Z5S9;O94973;A0A0G2JS82;B7Z1Q4;B3KMI7;E9PR62;Q8N2F8;A0A0G2JRF9;A0A0G2JQA4;A0A0G2JRS3;E9PNC4;M0R2D9;Q9UFK5	7.30053	6.33387	6.75027	6.5318	7.36212	6.34078	6.68013	6.51476	-0.0701242	-1.17032	-2.20734	-1.9766	-0.176065	-1.64465	-2.14386	-2.08697	0.0653231	-0.026664	0.373979	0.214129
FLJ00319;GALNS	N-acetylgalactosamine-6-sulfatase	Q6ZNJ9;B2R6P1;A0A1A7UP97;P34059;Q6YL38;B7Z267;Q9HAL1;Q96I49;H3BP66	6.78937	6.09628	6.52731	6.57332	6.80515	6.24239	6.37312	6.32631	-0.0978554	-0.839616	-2.68615	-2.28781	-0.122438	-1.23927	-2.00523	-2.08752	0.00679401	0.243	-0.285545	-0.0764191
C1orf33;MRTO4	mRNA turnover protein 4 homolog	A0A024RAE1;Q9UKD2;B4DHZ2	7.98737	7.31082	6.98254	7.10468	7.94913	7.26633	6.937	6.80862	-0.138031	-0.692289	-2.47454	-2.55468	0.101791	-0.686276	-2.20922	-2.08752	-0.328401	-0.345762	0.244214	-0.297101
TBL3	Transducin beta-like protein 3	Q12788;J3KNP2;A0JLS5;A0A087WYP7;H3BN88	7.21386	6.33649	6.65635	6.62767	7.18366	6.43894	6.6475	7.10676	-0.183088	-0.932825	-2.07381	-2.07178	-0.352349	-1.02422	-2.1918	-2.08771	0.0825284	0.0617359	0.441572	0.150047
METAP2	Methionine aminopeptidase 2;Methionine aminopeptidase	A0A140VJE3;P50579;F8VQZ7;F8VRR3;Q96B43;G3V1U3;B3KWL6;F8VY03;F8VSC4;F8VZX9	7.29792	6.9214	6.90267	7.082	7.29913	7.01141	6.68311	6.99574	-0.0605481	-1.24026	-2.33797	-2.38202	-0.0128021	-1.47615	-1.67732	-2.0884	-0.145044	-0.110744	-0.31226	-0.175005
CDC42	Cell division control protein 42 homolog	A0A024RAE4;B4E1U9;P60953;A0A024RAE6;B7ZAY4;B4DMH5;Q5JYX0;Q9UJM1;Q9UJM0;F8WET9;B1AH79;Q59FQ0;G3V4H1;G3V476;Q7Z513;A0A024R692;Q59G91;Q9H4E5	7.63958	7.14972	7.2759	6.69675	7.7476	7.19358	7.04921	6.56094	-0.418422	-0.910388	-2.23239	-2.18166	-0.549404	-1.27595	-1.6239	-2.09026	0.0943499	-0.218981	-0.254168	0.0808983
FABP5	Fatty acid-binding protein, epidermal	E7DVW5;Q01469;I6L8B7;A8MUU1	8.16455	7.4034	8.14484	7.73317	8.23612	7.30913	7.83653	7.58639	-0.444608	-0.838788	-2.13219	-2.54884	-0.43654	-0.43511	-1.25736	-2.09158	-0.100112	-0.793745	-0.463771	-0.235094
DNAJC11	DnaJ homolog subfamily C member 11	B4DPK2;Q9NVH1;B4DGD5;Q9UMU8;Q5TH61;B1AK20;B3KTC6	6.91271	6.42889	6.61647	6.05631	6.95556	6.56012	6.46165	6.14688	-0.180728	-0.728893	-2.57176	-2.39659	-0.217333	-1.22503	-0.54287	-2.09296	-0.00680655	-0.0542952	-1.48117	-0.0818026
LNPEP	Leucyl-cystinyl aminopeptidase;Leucyl-cystinyl aminopeptidase, pregnancy serum form	Q9UIQ6;B2RAK1	7.06035	6.2311	6.27884	6.40881	7.0807	6.36218	6.30213	6.42057	-0.207913	-1.34393	-2.57616	-1.84669	-0.294418	-1.79135	-2.68759	-2.09308	0.0948158	0.190202	0.517639	0.524582
NBAS	Neuroblastoma-amplified sequence	A2RRP1;H0Y5G7;G1UI26;H7BZR3;H7C1U4;H7C1Y9;H7C007;H7BZU5;C9JCM7	5.57595	5.07639	5.06594	5.324	5.61336	5.23139	4.98715	5.31313	-0.0838315	-1.39703	-2.01224	-1.99248	-0.253675	-1.44024	-2.13818	-2.09364	0.157015	0.124742	0.462826	0.290127
U2AF1	Splicing factor U2AF 35 kDa subunit	P0DN76;Q01081;B5BU08;Q8WU68;A0A1B0GW87;M0QYK5;M0R2N4;Q7Z780;K7EJH3;K7EJM7	7.65277	7.90875	7.56628	7.28818	7.67525	7.97353	7.32492	7.10061	-0.218854	-0.886478	-2.57199	-2.29991	-0.190424	-1.18381	-1.76913	-2.09385	-0.0922646	-0.0384491	-0.336706	-0.0686014
C17orf49;BAP18;RNASEK-C17orf49	Chromatin complexes subunit BAP18	F8W038;Q8IXM2;H0YIS7;F8W1H0	7.65926	6.21594	7.00688	7.17091	7.70463	6.25156	6.74338	7.10391	-0.188438	-1.58649	-2.38956	-2.2084	-0.1429	-1.43924	-1.6613	-2.09395	-0.134559	-0.150317	-0.277134	0.0762043
SNX6	Sorting nexin-6;Sorting nexin-6, N-terminally processed	A8K885;A0A0A0MRI2;Q9UNH7;B4DJS7;Q5QTQ6;G3V5X9;H0YJF8;G3V4Z5;A0A024R589;Q86XE0;G3V2U1;G3V5U2	7.35941	6.36598	7.46996	7.35213	7.38734	6.42716	6.77145	7.0597	-0.23183	-1.25527	-2.26906	-2.19964	-0.221724	-1.32516	-1.69891	-2.096	-0.0388203	-0.216599	-0.129166	0.0156209
HADHB	Trifunctional enzyme subunit beta, mitochondrial;3-ketoacyl-CoA thiolase	P55084;B4DY96;F5GZQ3;D6W539;B5MD38;C9JEY0;C9JE81;C9K0M0;Q92799	7.76167	7.75385	7.66913	7.66043	7.70462	7.84203	7.51409	7.58701	-0.0335557	-0.690722	-2.27012	-2.30616	0.149712	-0.901979	-1.82819	-2.09635	-0.300998	-0.155833	-0.0500882	-0.0880008
STX8	Syntaxin-8	Q9UNK0;I3L305;K7EQB1;I3L3D0;K7ER37	7.56827	7.12182	6.50227	6.72522	7.60978	7.19925	6.24715	6.68583	0.0108691	-0.520302	-2.34261	-2.24963	-0.146415	-1.02748	-1.63647	-2.09637	-0.0422155	-0.012507	-0.398381	-0.0103042
HNRNPLL;HNRPLL	Heterogeneous nuclear ribonucleoprotein L-like	C9IYN3;D6W592;A0A0S2Z6K1;Q8WVV9;B7WPG3;A8K894;A0A0S2Z5U3;H7C464;C9JJZ7	7.03635	6.93971	6.69966	6.5431	7.04995	6.95412	6.56226	6.47091	-0.0340737	-0.710307	-2.47028	-2.18118	0.183775	-1.10872	-1.99553	-2.09772	-0.146505	0.0705348	-0.0857632	0.0557624
HPCAL1;DKFZp781K1922	Hippocalcin-like protein 1	Q6FGY1;P37235;Q68CP5;E9PC71;O75544;P84074;Q5U068;H7BZC1;B2RB70;P61601;C9JW46;E5RK89;E5RFL9;E5RJT1;E5RJJ6;E5RGZ0;E5RI95;A0A1B0GXG3;E5RHE8;E5RI78;E5RHC8;E5RIG4;E5RIZ1;E5RIA5;E5RGA9;Q59GU4	7.79606	6.57388	7.2201	6.82989	7.80303	6.53482	6.7717	6.66584	0.116487	-0.824051	-2.82828	-2.5146	0.197579	-0.780123	-1.35292	-2.09938	-0.163061	-0.447221	-1.10175	-0.0496055
HEL-S-15;CFL1	Cofilin-1	V9HWI5;P23528;G3V1A4;E9PK25;E9PP50;E9PQB7;B4E112;E9PLJ3;E9PS23	9.3147	8.50371	9.29694	8.94644	9.40126	8.55623	8.9803	8.77515	-0.211801	-1.16298	-2.32532	-2.52659	-0.336095	-1.30952	-1.38338	-2.09989	0.0381051	-0.219611	-0.483072	-0.222484
ARPC4-TTLL3;ARPC4	Actin-related protein 2/3 complex subunit 4	F8WCF6;P59998;H7C0A3;R4GN08	8.30713	7.05717	8.06829	7.94067	8.37267	7.05062	8.08608	7.69417	-0.0476957	-0.586768	-2.22805	-2.39103	-0.195231	-0.572195	-1.74481	-2.10009	0.0165887	-0.336244	-0.0627385	-0.0774495
PSMB1	Proteasome subunit beta type;Proteasome subunit beta type-1	Q53FT8;A0A140VK45;P20618;Q59GN1	8.2897	7.50297	7.81109	7.73514	8.31471	7.52634	7.5974	7.55833	0.0843089	-0.944326	-2.23849	-2.33847	0.0526017	-1.10214	-1.53188	-2.10041	-0.0509167	-0.195497	-0.246315	-0.0658303
TRAP1	Heat shock protein 75 kDa, mitochondrial	Q59EK6;A0A140VJY2;Q12931;Q53FS6;K0A7K7;Q5CAQ4;I3L0K7;I3L239	7.62801	7.48532	7.28439	7.03888	7.66528	7.61119	7.19041	6.94907	-0.0291983	-1.05314	-2.30061	-2.43707	-0.0858739	-1.57595	-2.01908	-2.10103	-0.0141213	0.0785358	0.131303	-0.0125863
RPLP0;RPLP0P6	60S acidic ribosomal protein P0;60S acidic ribosomal protein P0-like	A8K4Z4;A0A024RBS2;P05388;Q6NSF2;F8VWS0;Q53HW2;Q53HK9;F8VW21;F8VU65;F8VPE8;G3V210;B4E3D5;F8VQY6;F8VRK7;F8VZS0;F8VWV4;Q8NHW5;F8VS58;F8W1K8;Q3MHV2	8.43496	7.62351	8.34443	7.86602	8.43504	7.61963	8.23915	7.82989	-0.201445	-1.0994	-1.94717	-2.26875	-0.144285	-1.19787	-1.70204	-2.10211	-0.151942	-0.448631	0.136018	0.0853161
NOC3L	Nucleolar complex protein 3 homolog	A8K905;Q8WTT2;B4DXL4	7.25789	6.65019	6.54831	6.88531	7.30622	6.73583	6.52103	6.73365	-0.183517	-0.930294	-2.34777	-2.13614	-0.125431	-1.59762	-2.30301	-2.10336	-0.127878	0.21024	0.27007	0.111544
TAGLN2	Transgelin-2	P37802;X6RJP6;B7Z5A2	7.55362	7.64298	7.17542	5.97538	7.6299	7.5869	6.83406	5.68606	0.0686396	-1.12375	-2.16914	-2.82307	-0.0234875	-1.0147	-1.12177	-2.10352	-0.0544626	-0.423538	-0.599758	-0.416731
CLINT1	Clathrin interactor 1	A0A0S2Z5H3;A0A0S2Z4Y4;Q14677;H0YD52	7.67527	6.91806	7.38233	7.30004	7.71139	7.00141	7.19776	7.10328	-0.0707941	-1.24061	-2.94581	-2.75937	-0.0910757	-1.31725	-2.10062	-2.10438	-0.0518929	-0.230899	-0.331468	-0.503345
CTTN;EMS1	Src substrate cortactin	Q53HG7;Q14247;A0A024R5M3;Q76MU0;B3KRK4;B4E358;H0YCD9;H0YEV2;A0A0B6XJY7	7.64431	7.3473	7.02142	6.98151	7.68503	7.50152	6.76463	6.8223	-0.172696	-1.00967	-2.72708	-2.41188	-0.270493	-1.43663	-1.92727	-2.1049	0.0302077	-0.128718	-0.334104	-0.0463876
RPL18A	60S ribosomal protein L18a	Q02543;M0R3D6;M0R1A7;M0R117;B4DM74;B2R4C0;B4DM94;B4DUV3;Q53HD3;Q32XH3;M0R0P7;Q76N54	7.757	7.88306	7.28887	6.93744	7.76115	7.9013	7.1601	6.89849	-0.0262803	-0.614727	-1.80832	-1.8082	0.0374036	-0.877365	-1.40876	-2.105	-0.159637	-0.229511	0.190915	0.291504
TRMT6	tRNA (adenine(58)-N(1))-methyltransferase non-catalytic subunit TRM6	Q9UJA5	7.14205	6.23948	6.70667	6.53269	7.12141	6.18932	6.55835	6.46226	-0.113792	-1.05233	-2.28219	-2.30992	0.0746177	-0.719265	-1.77303	-2.1072	-0.233933	-0.409972	-0.222006	-0.111507
NAA15	N-alpha-acetyltransferase 15, NatA auxiliary subunit	Q9BXJ9;B2RBE5;B4E2T6	7.51932	6.57203	6.92064	6.68163	7.5729	6.71282	6.82596	6.73139	-0.134639	-1.39284	-2.01866	-2.16132	-0.224785	-1.62767	-1.91224	-2.10772	0.0345208	0.0314521	0.249924	0.156404
CAPNS1	Calpain small subunit 1	A0A0C4DGQ5;P04632;K7ELJ7;A0A075B7C0;U3KQE2;K7EIV0;K7EKD8;K7EM73;U3KPR7;K7ES78;K7EMQ1;Q96L46	7.99752	7.84905	8.06853	7.98371	8.05579	7.90491	7.83276	7.79849	-0.223772	-1.02306	-2.17946	-2.58613	-0.304856	-1.33354	-1.51645	-2.10843	0.0673058	-0.18277	-0.277472	-0.250596
TBRG4	Protein TBRG4	D3DVL7;B4DU42;Q969Z0;B3KRS4;B3KMT3;B3KM73;C9J7P5;H7C4R5;C9IZN7;C9J5A2;C9J347	7.54357	7.17959	6.82663	6.65658	7.60359	7.29473	6.77259	6.72835	0.0542486	-0.64404	-2.50305	-2.16271	-0.142604	-1.22287	-2.27086	-2.10885	0.0440333	0.214367	0.115572	0.134311
CD2AP	CD2-associated protein	Q9Y5K6	7.22646	5.6163	6.45105	6.61109	7.32125	5.40007	6.21412	6.68716	-0.122459	-1.91559	-2.68074	-1.89161	-0.33707	-1.5268	-2.07272	-2.10905	0.12097	-0.661246	-0.300892	0.550508
MRPL41	39S ribosomal protein L41, mitochondrial	Q8IXM3	7.5787	7.30182	7.2637	6.85886	7.63495	7.34019	6.97517	6.66958	-0.148844	-0.992694	-1.66125	-2.20663	-0.0607917	-0.848527	-0.926	-2.10947	-0.148499	-0.320826	-0.370649	-0.136907
PSMA6	Proteasome subunit alpha type;Proteasome subunit alpha type-6	A0A140VK44;G3V5Z7;P60900;G3V295;G3V3I1;G3V3U4;Q9BZ93;G3V4S5;G3V2S7;Q59F72;H0YJC4	8.36011	7.11338	7.97463	7.79625	8.34537	7.17502	7.87345	7.70705	-0.0900752	-1.22699	-2.25536	-2.27413	-0.0583969	-1.49891	-1.51797	-2.11002	-0.09395	-0.17075	-0.294764	-0.00734147
hEMMPRIN;BSG	Basigin	B4DY23;Q54A51;P35613;A0A087WUV8;B4DNE1;A0A087X2B5;I3L192;R4GMX5;A8MZ77;R4GN83	7.74954	7.30876	6.91641	6.67734	7.81957	7.43466	7.20367	6.7294	0.286372	-1.07416	-2.03133	-2.07998	0.239928	-1.68363	-2.2094	-2.11031	-0.00510189	0.111834	0.498978	-0.0151294
CKAP2	Cytoskeleton-associated protein 2	B2RMQ4;Q8WWK9;C9J7Y4;C9J649	6.77308	6.04824	6.32932	6.43903	6.78163	5.78837	6.10404	6.17049	-0.092106	-1.62644	-2.90729	-2.79451	-0.126463	-1.88242	-2.30018	-2.11071	0.0170779	-1.99798	-0.232132	-0.405134
CPNE3	Copine-3	A0A024R994;O75131;Q05DL8;A0A087WYQ3;E5RHZ0;A0A087WXR6;H0YB26;A0A087WUS8;E5RFT7;Q4G168;B3KWK1;O95741	7.83476	6.86502	7.50609	7.29997	7.89362	6.82756	7.29418	7.177	-0.00521164	-0.847245	-2.54778	-2.49759	-0.141826	-1.13598	-1.86687	-2.11196	0.0427762	-0.256563	-0.329892	-0.247961
SEC63	Translocation protein SEC63 homolog	B3KQF0;A0A0S2Z5M1;Q9UGP8;B3KNE7;B3KWU4;A0A0S2Z518;A6PVC9	7.04539	6.67095	6.21231	6.2697	7.12495	6.63978	6.3038	6.17644	-0.282423	-0.799076	-2.33176	-2.15063	-0.203363	-1.2968	-2.36199	-2.11309	0.0398548	0.231224	0.412308	0.165445
PRKCA	Protein kinase C;Protein kinase C alpha type	L7RSM7;P17252;Q2TSD3;A0A169TED2;Q59FI5;J3KRN5;Q7Z727;P05771;H3BV73;M0R0I9;J3KN97;B0LPH5;Q59EZ0;B7Z870	6.81173	6.95987	6.58438	6.61422	6.90946	6.86678	6.39343	6.59123	-0.312169	-0.741401	-2.08595	-2.40497	-0.29442	-1.13418	-1.97517	-2.11397	-0.13002	0.054391	0.132698	-0.0785126
FARSB	Phenylalanine--tRNA ligase beta subunit	Q9BR63;Q9NSD9;A8K666;B7ZB32	7.92456	6.77193	7.23787	7.38526	7.96217	6.92118	7.16866	7.21844	0.0540485	-1.52437	-2.26363	-2.28213	0.00390273	-1.71636	-1.95559	-2.11426	-0.049868	-0.112604	0.105819	0.00843917
CIP29		H0YHG0;Q567R9;A4D286;H0YHH1;H0YIP3;H0YHR6;Q9C062;B3KVP2;A8K5A7;A0A024RB64;Q6Y2X3	7.56795	7.53514	7.40349	6.94236	7.62743	7.07835	7.21953	6.89536	-0.00909609	-1.02511	-2.03676	-2.17092	-0.045431	-0.926722	-1.35608	-2.11452	-0.0328151	-0.397929	-0.197138	0.105974
CASK	Peripheral plasma membrane protein CASK	O14936;B7ZKY2;Q5JS74;Q5JS72;Q5JS79;A0A0B6XJY0	6.7594	6.52938	6.41047	6.39766	6.74798	6.52206	6.14956	6.39039	-0.196588	-1.417	-2.52546	-2.24669	-0.202834	-1.53223	-2.0054	-2.11504	-0.0485681	-0.125857	-0.139401	-0.0518482
NPEPPS	Puromycin-sensitive aminopeptidase	E9PLK3;P55786;B7Z4B2;B3KU93;B7Z1H4;B7Z1V9;B3KTP2;A6NEC2	7.80555	6.60233	7.39163	7.26919	7.8899	6.74943	7.33579	7.25451	-0.0784113	-1.55641	-2.11931	-2.16751	-0.286501	-2.00437	-1.94625	-2.11578	0.0987346	0.147608	0.382679	0.143202
ARF1;ARF3	ADP-ribosylation factor 1;ADP-ribosylation factor 3	A0A024R3Q3;P84077;A0A024R0Y6;P61204;B4DJC8;B4DN70;B4DEB9;F5H423;B4E190;F5H0C7;H0YGG7;F5H1V1;F5H6T5	8.46813	7.72858	8.21742	7.98083	8.52672	7.73605	7.95678	8.461	-0.163538	-1.14817	-2.2053	-2.28856	-0.293913	-1.28544	-1.55697	-2.11636	0.016867	-0.213915	-0.235672	0.091327
ALDH1B1	Aldehyde dehydrogenase X, mitochondrial	P30837;B4DLJ0;A0A0U1RQK9	7.29503	7.06717	6.77471	7.20349	7.23032	7.09067	6.60131	7.01309	-0.0416727	-0.48724	-2.30978	-2.69895	0.275369	-0.472668	-1.77407	-2.11637	-0.326972	-0.346407	-0.196662	-0.359647
OSBPL9	Oxysterol-binding protein;Oxysterol-binding protein-related protein 9	B7Z4Q6;B1AKJ6;Q96SU4;B3KW33;H0YE19;Q59HA8;Q9BRN2;A0A096LPC8;E9PKX6;H0YCW0;E9PJ80;E9PLH0;E9PNR1	7.15578	5.95262	6.24239	6.45645	7.25286	6.00826	6.22752	6.40892	0.172364	-0.7862	-2.20157	-2.13553	-0.0475007	-1.13672	-1.90612	-2.11664	0.275843	0.096107	0.0974223	0.219435
SEC24B	Protein transport protein Sec24B	O95487;B4E2E1;B4DTM6	7.2188	5.99046	6.52112	6.85942	7.19173	6.1352	6.47956	6.97608	0.0369708	-1.26521	-2.34982	-2.22056	-0.0196906	-1.68829	-2.41316	-2.11678	-0.0249255	-0.0234777	0.246125	0.237629
		B3KUB6;X6RC15;Q7Z3C9;H0Y482;Q4VXN2;Q29RW3	6.33102	6.26587	6.04898	6.16176	6.41102	6.5091	5.80978	5.952	0.907827	-1.40036	-3.34166	-2.77423	0.681433	-2.48316	-2.60904	-2.11682	0.0884901	0.421572	-0.226498	-0.426962
ACAA2	3-ketoacyl-CoA thiolase, mitochondrial	B2RB23;P42765;A0A0B4J2A4;B3KNP8;K7EME0;K7EJ68;K7EJB1;K7ER88	7.35126	7.35023	7.05425	6.77291	7.35935	7.43056	6.82812	6.64567	-0.169941	-0.906937	-2.93688	-2.48107	-0.0668188	-1.26466	-2.12361	-2.11708	-0.133592	0.000198073	-0.44405	-0.211406
FBL	rRNA 2-O-methyltransferase fibrillarin	P22087;Q96BS4;B4DLD4;M0QXL5;M0R2Q4;M0R299;M0R0P1;M0R1H0;M0R2B0;M0R2U2;M0QXC9;REV__M0R1H0;REV__M0R2B0;REV__B4DLD4;REV__P22087	8.07337	7.89959	7.78126	7.50298	8.07773	7.94844	7.58147	7.41891	-0.223734	-0.562295	-1.78649	-2.13395	-0.118634	-0.790028	-1.30971	-2.11737	-0.169721	-0.173119	-0.136182	0.0508074
NOL9	Polynucleotide 5-hydroxyl-kinase NOL9	Q5SY16	6.98288	6.89112	5.78005	6.04137	7.05255	6.99781	5.63903	5.98771	-0.312886	-1.1648	-2.58267	-2.07425	-0.204825	-1.37195	-2.38103	-2.11789	-0.138471	-0.266668	0.115324	0.162477
DPY19L1	Probable C-mannosyltransferase DPY19L1	A0A1B0GW05;Q2PZI1;H7C3M5;F5H1L7;H7C1I8;Q6NUT2	6.78371	5.91786	5.91535	6.30968	6.84906	6.15264	5.78705	6.3482	0.0751803	-1.21765	-2.43243	-1.87011	-0.0300251	-1.92688	-2.23585	-2.11811	-0.0151658	0.418906	0.200779	0.510641
SFXN1	Sideroflexin-1	Q9H9B4;D6RFI0;S4R2X2;D6RDG7;D6RAE9	7.70917	7.25216	7.06714	7.1409	7.77092	7.35073	6.90932	7.00092	0.0085438	-0.497896	-2.1589	-2.09795	0.0246416	-0.732205	-1.72672	-2.1184	-0.0138332	-0.0802906	-0.0612463	0.175969
NBN	Nibrin	O60934;A8K1D3;A6H8Y5;A0A0C4DG07;A0PJ71;E5RGU1;E5RGR7;E2QRP0;E5RGN7;V9PAU0;V9PAP6;V9PBC8;V9PAJ5;A0A087X1V5;V9PBC6	7.141	6.65581	6.72218	6.75952	7.12957	6.64274	6.52387	6.71514	-0.115971	-0.86077	-2.38389	-1.77718	0.0875732	-1.05988	-1.90936	-2.1184	-0.241332	-0.180651	0.255464	0.514917
HNRPD;HNRNPD	Heterogeneous nuclear ribonucleoprotein D0	A0A024RDF4;A0A024RDF3;Q14103;H0YA96;B4DTC3;A0A024RDB4;H0Y8G5;Q12771;D6RAF8;D6RF44;B4E0W4;D6RBQ9;D6RD83	8.72174	8.50347	8.56996	8.40692	8.71148	8.60513	8.27063	8.27123	-0.148208	-0.824079	-2.42359	-2.47309	-0.102384	-0.968912	-1.57238	-2.11864	-0.166527	-0.152869	-0.373181	-0.150641
MAVS	Mitochondrial antiviral-signaling protein	Q7Z434	7.40256	6.51029	6.52423	6.69749	7.49009	6.76599	6.48042	6.69664	-0.0280435	-0.779899	-2.29781	-2.01526	-0.0742775	-1.18656	-2.25568	-2.11869	-0.0274642	0.136839	0.400108	0.24593
CCT8	T-complex protein 1 subunit theta	P50990;Q53HU0;Q7Z759;H7C4C8;H7C2U0	8.35741	7.55352	7.9963	7.92333	8.41787	7.64438	7.83927	7.81673	0.00371921	-1.22136	-2.28828	-2.37064	-0.123008	-1.51636	-1.94213	-2.11898	0.019579	0.02174	0.0384918	-0.0718582
DSP;DSP variant protein	Desmoplakin	P15924;Q4LE79;B4E2A0;B4DKX6;B4DWT7;G1UI31;Q6ZP16	7.01458	6.43729	6.68667	6.94637	7.15766	6.54275	6.63341	7.00629	-0.0900967	-1.96326	-3.15851	-1.90293	-0.382855	-2.38532	-3.13157	-2.11937	0.24758	0.151482	0.249175	0.392614
SPAST	Spastin	E5KRP6;E5KRP5;Q9UBP0;B4E267	6.94558	5.7879	6.18432	6.30989	6.92839	5.88528	5.97778	5.98978	0.0415577	-0.745573	-2.35748	-2.76624	0.154577	-1.26653	-1.79219	-2.1199	-0.140284	-0.0324337	-0.278694	-0.195181
BZW1;hCG_2022736	Basic leucine zipper and W2 domain-containing protein 1	A0A024R3Z6;Q7L1Q6;D3DN77;C9IZ80;B3KU41;C9JFN4;H0Y503;C9J188;C9JWF5;Q3LIC9	8.07969	7.06459	7.83068	7.13822	8.06976	7.13009	7.54502	7.11452	0.0920914	-0.84343	-2.40995	-2.44089	0.130017	-1.13594	-1.48602	-2.12038	-0.166184	-0.224095	-0.425378	-0.105256
SNRPA	U1 small nuclear ribonucleoprotein A	B2R802;P09012;M0R268;M0R221;M0R2B8;M0QZG7;M0QXK2;M0R0G9;B4DDC7	6.94969	7.26107	6.73251	7.14875	6.88563	7.33983	6.51545	7.00771	-0.0726287	-0.80539	-2.32999	-2.4965	0.203114	-0.958855	-1.59754	-2.12042	-0.205391	-0.0711807	-0.319845	-0.212531
COPS6	COP9 signalosome complex subunit 6	B2R514;E7EM64;Q7L5N1;B4DHR8;H7C3T0	7.89798	6.75393	7.48327	7.40732	7.93679	6.81288	7.34274	7.18857	-0.026621	-1.35677	-2.35297	-2.668	-0.076817	-1.55725	-1.62668	-2.12048	0.050439	-0.166227	-0.251464	-0.275901
NPM3	Nucleoplasmin-3	O75607	7.71085	7.06442	7.50942	7.07343	7.69106	7.04201	7.19485	6.95951	-0.143747	-0.503069	-2.12052	-2.32959	-0.0414747	-0.677812	-1.42545	-2.12077	-0.222593	-0.301041	-0.35719	0.158309
RAB1A	Ras-related protein Rab-1A	Q5U0I6;P62820;E7END7;B7Z8M7;Q96RD8	8.62232	7.95563	8.22176	7.87004	8.66477	8.04187	7.99803	7.87362	0.0284526	-0.793323	-2.41893	-2.01173	-0.0492782	-1.19705	-1.59342	-2.12103	-0.0386766	0.00273863	-0.224896	0.314591
ANXA6	Annexin A6;Annexin	A0A0S2Z377;A0A0S2Z2Z6;P08133;A8K3Q7;B7Z582;E5RK69;Q6ZP35;E7EMC6;A0A0S2Z301;E5RK63;E5RFF0;E5RJF5;E5RI05;E5RJR0;E5RIU8;H0YC77	7.20394	5.75578	6.8703	6.77189	7.3088	5.79758	6.74682	6.7157	-0.0905752	-1.22832	-2.49537	-2.36794	-0.351501	-1.10321	-2.02537	-2.12182	0.187138	-0.432297	0.136759	-0.0341485
TM9SF1	Transmembrane 9 superfamily member 1	E9PSI1;B7Z6C9;E9PMQ9;O15321;E9PL78;E9PJM1;A8K7U5;E9PJC4;E9PQY7;E9PS99;G3V1B9;B4E3A9;E9PNW2	6.73544	6.15122	6.18658	5.8221	6.79407	6.17321	6.04001	5.90155	0.0542449	-0.856985	-2.49496	-1.82718	-0.0573588	-0.83828	-1.86795	-2.12183	0.0439267	0.184945	-0.0990661	0.293428
CLCC1	Chloride channel CLIC-like protein 1	A0A024R0G0;Q96S66;A0A024R095;Q5T1P5;B3KQX4	6.55492	5.92119	5.77336	6.02214	6.61904	6.1791	5.73678	6.02767	-0.0911197	-1.16957	-2.20949	-2.12923	-0.223059	-1.76499	-1.92295	-2.12195	-0.00359705	0.403354	0.0965942	0.241921
UBE1;UBA1	Ubiquitin-like modifier-activating enzyme 1	A0A024R1A3;P22314;B4DDE4;B4DL67;Q5JRR6;B3KUJ2;Q5JRR9;Q5JRS0;Q5JRS2;Q5JRS1;Q5JRS3;Q8WY81;Q712V1	7.81148	7.00169	7.41373	7.33229	7.88963	7.12911	7.35511	7.29615	-0.110151	-1.60712	-2.30143	-2.13001	-0.306768	-2.06417	-2.27414	-2.12205	0.121941	0.174375	0.393443	0.205781
LARP7	La-related protein 7	Q4G0J3;D6RFF0;H0YA82;A0A024RDH5;D6R9Z6;D6RF22;D6RF49;D6RAF3	6.81137	5.99176	6.02376	6.23671	6.8323	6.1778	5.88589	6.01789	-0.300935	-0.631636	-2.49981	-2.23223	-0.439141	-1.26227	-1.98858	-2.12241	-0.0606504	0.255266	-0.155937	0.168789
CD81	Tetraspanin;CD81 antigen	E9PJK1;E9PRJ8;H0YDL9;H0YDJ9;A0A024RCB7;E9PIF1;A6NMH8;P60033;E9PM31;Q59FS9;H0YEE2	7.47115	7.36182	6.7976	6.89601	7.72038	7.47821	6.676	6.9294	-0.482062	-1.25503	-2.7477	-2.06358	-1.07883	-1.83825	-2.4793	-2.12412	0.502244	0.164423	0.205623	0.259427
ATP2C1	Calcium-transporting ATPase;Calcium-transporting ATPase type 2C member 1	B4E2Q0;P98194;B4E295;Q59G44;H0Y9S7;H0Y8X9;D6RGE9;D6REJ1;D6RHV9	6.06385	6.26972	5.3068	5.98235	6.10636	6.30964	5.15949	5.79127	-0.701181	-0.536945	-3.04621	-2.5128	-0.880951	-1.05614	-2.61875	-2.12454	-0.0357338	0.112605	-0.0901994	-0.198067
MAGED2	Melanoma-associated antigen D2	Q5H909;A0A024R9Y7;Q9UNF1;B4DX55;Q5H907;Q9BX88;Q9BX89;A0A087X070;Q9NVY3;Q9BX91;G5E9N2;Q9BX90;A0A024R9X0;B4DS47;B4DK08;Q12816;B4DNG7	6.89316	6.20458	6.45136	6.25925	6.94819	6.25619	5.99351	6.22924	-0.366059	-1.55143	-3.33068	-2.29409	-0.371732	-2.01302	-1.90929	-2.12465	-0.108844	0.085714	-1.24173	0.453124
MRPS27	28S ribosomal protein S27, mitochondrial	A0A024RAJ1;Q92552;G5EA06;D6RH20;Q6PKB3;B4DKI9;Q8N6F2;D6RJC7;E5RJ73	7.33342	7.15945	6.96373	6.7698	7.33416	7.22166	6.75983	6.72887	-0.163949	-0.886859	-2.51771	-2.02677	-0.107582	-1.35083	-1.91688	-2.1248	-0.166548	0.0372876	-0.167501	0.270436
CHMP2B	Charged multivesicular body protein 2b	C9J0A7;B2RE76;Q9UQN3;A0A087WW88	7.28812	7.36427	6.92132	6.95875	7.32917	7.40218	6.54545	6.68622	-0.145284	-1.54711	-2.65733	-2.80056	-0.126551	-1.64053	-1.56208	-2.12538	-0.0870131	-0.295628	-0.704301	-0.498994
PLIN3	Perilipin-3	O60664;A0A140VJN8;K7ERZ3;K7EL96;K7ER39	6.89246	6.66907	7.08065	6.89358	6.92119	6.68856	6.86467	6.76966	-0.0610522	-0.966057	-2.74114	-2.31589	-0.101539	-1.08037	-1.90431	-2.1271	-0.0573656	-0.248761	-0.449373	-0.0430213
LGR4	Leucine-rich repeat-containing G-protein coupled receptor 4	Q59ER8;Q9BXB1;E9PK51	6.61822	6.41243	5.97003	5.90621	6.6772	6.55796	5.79155	6.11208	0.12081	-0.895366	-2.2138	-1.29533	0.337586	-0.99604	-1.80364	-2.12724	-0.182453	-0.0868435	-0.0754162	0.101031
RPL36	60S ribosomal protein L36	Q9Y3U8;J3QSB5;J3KTD3;Q9BYF3	8.43929	8.20861	7.98348	7.7929	8.40216	8.26911	7.77476	7.6505	-0.272632	-0.198254	-2.19997	-2.50927	-0.038128	-0.37458	-1.68536	-2.12771	-0.225912	-0.207692	-0.19576	-0.0663622
MICU2	Calcium uptake protein 2, mitochondrial	A0A0S2Z6V5;Q8IYU8;A0A0A0MTD5;A0A0S2Z6B0	6.8654	6.98833	6.77767	6.76806	6.90704	7.03751	6.63129	6.73551	0.0165226	-0.892174	-2.39109	-2.03311	0.0792216	-1.18552	-1.90981	-2.12793	-0.0772206	0.133434	-0.0405512	0.369481
PPM1G	Protein phosphatase 1G	Q6IAU5;O15355;B4DDC8;B2R665;B3KXL8;Q96IN7;Q59GB2	7.00307	6.90028	7.18248	6.76726	7.00076	6.9116	6.95736	6.6466	-0.0824619	-0.974183	-2.55774	-2.58589	0.0990248	-1.0725	-1.72831	-2.1284	-0.28776	-0.282381	-0.297793	-0.301531
NMT1	Glycylpeptide N-tetradecanoyltransferase;Glycylpeptide N-tetradecanoyltransferase 1	Q96HI4;P30419;K7EN82;B7Z8J4;A4FU65;Q9Y465	7.76418	7.07439	7.11054	7.00483	7.79263	7.18703	6.9973	6.94802	-0.0457051	-1.46699	-2.09285	-2.23223	-0.0583879	-1.64155	-1.83656	-2.12878	-0.0974815	-0.142173	0.126016	0.0449882
ATAD3A	ATPase family AAA domain-containing protein 3A	Q9NVI7	7.32969	6.65983	6.79438	6.31124	7.30861	6.72823	6.69494	6.18297	-0.219217	-0.668269	-2.33982	-2.33234	-0.00909248	-1.08328	-2.03278	-2.12994	-0.164024	-0.0574654	-0.186091	-0.0163305
STAT6	Signal transducer and activator of transcription;Signal transducer and activator of transcription 6	A0A1W2PNW1;A8K4S9;P42226;Q9BQD2;B7ZAC1;B4DQB3;B2R680;B4DR42;H0YJH6;G3V2X7;G3V5I8;G3V370;H0YIY2;G3V5K5;Q56TK0	6.82088	5.99381	6.34308	6.7476	6.94987	6.01383	6.12407	6.62067	-0.131775	-1.33641	-2.79705	-2.28303	-0.389941	-1.92302	-2.40562	-2.12999	0.169242	0.147194	-0.068132	0.229414
N-PAC;GLYR1	Putative oxidoreductase GLYR1	D3DUE7;Q49A26;D3DUE6;K7EMM8;K7EQB2;K7EPU6;K7EK70;K7ELL0	6.78685	6.63257	6.27663	6.55331	6.78294	6.71901	6.09934	6.41405	-0.326017	-1.11981	-2.61485	-2.28072	-0.226759	-1.59354	-2.31595	-2.1305	-0.217327	0.026687	0.140914	-0.190047
hCG_1991735;IQGAP1	Ras GTPase-activating-like protein IQGAP1	A0A024RC65;P46940;A4QPB0;A0A0J9YXZ5;H0YLE8;B4E2M0;Q6P1N4;Q5FWG8;Q05DN7;B4DNP4;Q96PA3;A0A087X225;H0YKA5;A0A087WWP1	7.7795	7.35446	7.41455	7.62211	7.86487	7.54481	7.39658	7.20442	-0.141243	-1.27668	-2.39814	-2.18643	-0.349168	-1.97639	-2.40181	-2.13121	0.138197	0.300587	0.421697	0.10567
MCCC2	Methylcrotonoyl-CoA carboxylase beta chain, mitochondrial	A0A140VK29;Q9HCC0;D6RDF7;A0A0S2Z5R4;D6R9R1;B3KR24;A0A0G2JM88	7.59957	7.34662	7.2536	7.303	7.62842	7.40972	7.09968	7.18713	-0.0182891	-0.635759	-2.3189	-2.3411	0.00482333	-0.972473	-1.72293	-2.13144	-0.103783	-0.0278181	-0.187579	-0.0698436
ABCC3;MRP3	Canalicular multispecific organic anion transporter 2	O15438;Q59H05;Q96QA9;D3DTY0;H0Y8Q6;Q86VN9;Q2M3C9;H0Y9T4	6.65805	6.45848	6.16884	6.5695	6.76347	6.47715	6.11109	6.58229	-0.253786	-1.49051	-3.12771	-2.18665	-0.540722	-2.40164	-3.12875	-2.13205	0.195068	0.315583	0.2326	0.175349
CDK1;CDC2;DKFZp686L20222	Cyclin-dependent kinase 1	P06493;A0A024QZP7;Q5H9N4;A0A024QZJ8;A0A087WZZ9;I6L9I5;E5RIU6;B7Z3D6;K7ELV5;B3KX76;Q8IWB3;Q9BWF9;Q96Q40	8.33867	7.42833	8.18074	7.74104	8.30537	7.4509	7.96656	7.54304	0.0358217	-0.883387	-2.10853	-2.31448	0.0228406	-0.923609	-1.35556	-2.13238	-0.0910388	-0.250916	-0.366717	-0.112208
REEP5	Receptor expression-enhancing protein;Receptor expression-enhancing protein 5	B7Z6B3;Q00765;B7Z2A3;B2R6C4;E2QRG8;B7Z332;B7Z510;H0Y8J8	7.7823	7.65287	7.11341	7.34798	7.84967	7.65104	6.98005	7.29333	0.100962	-1.20453	-2.57535	-2.1227	0.00049114	-1.40562	-2.35369	-2.13269	0.0650797	-0.065947	0.0443277	0.168731
H2AFV;H2AFZ	Histone H2A.V;Histone H2A.Z;Histone H2A	Q71UI9;P0C0S5;C9J0D1;C9J386	7.98893	7.72702	7.44095	7.30951	8.22485	7.90407	7.30932	7.27836	-0.00572654	-0.921345	-2.31226	-2.11316	-0.630065	-1.54815	-1.84084	-2.13323	0.612559	0.232326	-0.04093	0.188086
PARP1	Poly [ADP-ribose] polymerase 1	A0A024R3T8;P09874;B4E0E1;B2R5W3;Q05D33;Q6PJL0;Q96P95;Q5VX84;Q5VX85	7.90123	7.54853	7.41584	7.46389	7.94018	7.64107	7.34934	7.3767	-0.112693	-1.21209	-2.44204	-2.25239	-0.12641	-1.6069	-2.26111	-2.13326	-0.0465828	0.0149471	0.161982	0.057089
TESC	Calcineurin B homologous protein 3	Q96BS2;E9PQ58;H0YIX4	7.45214	6.90179	7.7934	7.4619	7.46974	6.92165	7.52924	7.3359	-0.150717	-0.795602	-2.25317	-2.56724	-0.416869	-0.936356	-1.56001	-2.13351	0.0482069	-0.225525	-0.279177	-0.137202
ACTL6A;BAF53A	Actin-like protein 6A	Q53FS0;O96019;Q6FI97;H7C5S0;D3DNS0;C9JQT2;O94805	7.03671	6.4842	6.48623	6.60388	7.06037	6.51212	6.13823	6.52543	0.218427	-1.01807	-2.08777	-2.09552	0.198418	-1.07784	-1.70891	-2.13355	-0.0338063	-0.193786	-0.0789029	-0.0452267
HEL-S-8a;NIT2	Omega-amidase NIT2	V9HW91;Q9NQR4;H7C579;B4DFB1;B7Z3F9;F8WF70	7.1611	6.59543	6.83838	6.3673	7.22514	6.69898	6.598	6.45027	-0.0424164	-0.793458	-2.2847	-2.12491	-0.229701	-1.15102	-1.70944	-2.13388	0.0622134	-0.0537793	-0.399193	0.169609
EIF4A1	Eukaryotic initiation factor 4A-I	P60842;A8K7F6;A8K088;J3KT12;Q59F68;J3QS69;B4DNH2;J3KTB5;J3QL43;J3KSZ0;B4DKP9;J3KTN0;B4E047;J3QKZ9;J3KS25;J3QL52;J3QQP0	8.90375	8.09968	8.63348	8.35995	8.93852	8.12447	8.33179	8.21469	-0.0337324	-0.97569	-2.36236	-2.64797	-0.0351999	-1.13868	-1.46484	-2.13413	-0.126869	-0.2588	-0.440041	-0.282405
HEL-S-133P;LDHA	L-lactate dehydrogenase;L-lactate dehydrogenase A chain	V9HWB9;P00338;B4DJI1;F5GXY2;F5GYU2;F5GXH2;F5H5J4;F5H6W8;F5GZQ4;F5H8H6;F5GXC7;F5GWW2;F5GXU1;A0A087WUM2;Q96L19;Q6ZMR3	8.45344	7.96971	8.06094	8.05092	8.55764	8.00787	7.89505	8.09473	-0.0749057	-1.05218	-2.2242	-2.12856	-0.308658	-1.17641	-1.89193	-2.13419	0.136803	-0.18022	0.0181932	0.152103
UQCRC1	Cytochrome b-c1 complex subunit 1, mitochondrial	P31930;B4DUL5;B4DZB9	7.78741	8.02916	7.54229	7.30569	7.86263	7.85042	7.43083	7.2156	-0.0860621	-0.531997	-2.45561	-2.28315	-0.0105077	-0.937639	-1.93629	-2.13452	-0.120696	0.0100637	-0.0499255	-0.0245796
		A0A1W2PNV4;E9PF58;Q75MY0;F8WFD3	7.27132	7.11203	6.98353	6.57633	7.29329	7.1329	6.95348	6.53471	-0.177644	-0.879064	-2.12415	-2.3113	-0.127689	-1.01175	-1.68703	-2.13474	-0.100985	-0.306496	-0.00538639	0.067582
RANBP1	Ran-specific GTPase-activating protein	A0A140VK94;F6WQW2;P43487;C9JXG8;D3DX26;C9JGV6;C9JJ34;B7Z6U1;B4DE76;B3KUP2;C9JDM3;C9JIC6;Q5T0Z6;Q9C010	7.76331	7.0264	7.14098	7.05126	7.79974	6.89437	6.88102	7.21898	-0.0126727	-1.12822	-2.43188	-2.8374	-0.170082	-0.587045	-1.44735	-2.13532	-0.0105298	-0.849856	-0.531596	-0.500378
ANAPC7	Anaphase-promoting complex subunit 7	B3KMP2;A0A024RBJ3;Q9UJX3;Q4KMX6;A5D8X2;A8KAQ7;Q2M2R1;H0YIW2;H0YIX7	6.99331	6.59411	6.63153	6.52167	6.93345	6.57529	6.46788	6.39722	-0.190676	-1.33143	-2.64464	-2.56277	-0.100615	-1.28277	-2.20542	-2.13556	-0.0177285	-0.258026	-0.176344	-0.29943
MBNL1	Muscleblind-like protein 1	C9JP00;A0A0A0MQX8;Q9NR56;Q86VM6;B4E233;B1AKI6;Q9NUK0;C9J4T8;C9JCX1;H7C4Y1	7.96674	7.61777	7.69421	7.79135	8.00403	7.68928	7.48392	7.64951	-0.00255383	-0.987125	-2.70219	-2.58338	0.0490168	-1.25623	-2.06379	-2.13588	-0.0310714	-0.0828899	-0.315232	-0.293166
hCG_2032701;STT3A	Dolichyl-diphosphooligosaccharide--protein glycosyltransferase subunit STT3A	A0A024R3J7;P46977;A0A0C4DH80;E9PN73;E9PI32;H0YET6	7.22329	6.54899	6.31996	6.29708	7.32986	6.75327	6.25099	6.34726	0.246841	-0.546834	-2.41672	-1.92138	-0.021151	-1.32664	-2.4869	-2.13594	0.218339	0.436269	0.301853	0.377753
RBMS2	RNA-binding motif, single-stranded-interacting protein 2	Q15434;F8W1T6;B7Z5Y7;F8VQS9;F8VV01;F8VZR4;F5H5C8;B7Z1F3;B7Z974;A0A1W2PQV1	7.23066	6.52422	6.65887	7.05855	7.23503	6.55496	6.52957	7.1585	-0.288632	-1.70232	-2.75002	-2.01237	-0.237183	-1.6973	-2.63014	-2.13702	-0.199081	-0.278451	0.295798	0.298006
COX6C	Cytochrome c oxidase subunit 6C	A0A024R9B7;P09669	7.58467	8.08177	7.06357	7.51279	7.57156	8.1182	6.95673	7.37458	-0.13683	-0.704507	-2.11759	-2.35293	0.0670131	-0.749098	-1.56493	-2.1373	-0.288062	-0.417681	-0.0854759	-0.0714284
LASP1	LIM and SH3 domain protein 1	A0A024R1S8;Q14847;A8K1D2;C9J9W2;B4DIC4;B4DJI4;F6S2S5;K7ESD6;Q9NPR7;J3KSN1	7.49871	7.31947	6.67854	6.5801	7.56475	7.35179	6.43234	6.44962	0.0876139	-1.64855	-2.89559	-2.82415	0.0254078	-1.89389	-2.03932	-2.13891	-0.0435412	-0.101877	-0.442461	-0.381099
UTP20	Small subunit processome component 20 homolog	O75691;B4DN27	6.84503	6.38431	5.9947	5.97382	6.90564	6.48005	5.94905	5.82877	-0.115219	-1.13925	-2.00759	-2.22066	-0.225013	-1.66847	-2.09314	-2.13907	0.0232116	0.115994	0.443653	0.0400682
TMTC3	Transmembrane and TPR repeat-containing protein 3	A8K321;B4DZ55;Q6ZXV5;F8VRY4;F8W044;F8VR71;A8K2T0;Q5T4D3	6.95316	6.23408	6.06889	5.81249	7.00234	6.40585	5.97529	5.80889	0.0612707	-0.686577	-2.48136	-2.05146	0.0613836	-1.15789	-2.26405	-2.13908	0.00442976	0.243687	0.272463	0.281229
PC	Pyruvate carboxylase;Pyruvate carboxylase, mitochondrial	A0A024R5C5;P11498;E9PRE7;E9PS68	6.90621	6.67577	6.25722	6.46107	6.96167	6.84017	6.22081	6.37884	0.503758	-0.940538	-2.30999	-2.55366	0.269238	-1.6238	-2.18928	-2.13929	0.147788	0.299679	0.458806	-0.255938
NT5C2	Cytosolic purine 5-nucleotidase	A8K6K2;P49902;B3KXN5;Q5JUV4;Q5JUV6;Q5JUV3;H0YHR8;REV__M0QX83;S4R3E7;S4R3A6;REV__H0YES7;REV__D3DRL4;REV__F5GWJ3;REV__B7ZL43;REV__A0A1B0GW38	7.10613	6.51776	6.66538	6.69894	7.17325	6.57359	6.60037	6.71542	0.162868	-1.83703	-2.05809	-1.99725	0.0202198	-1.81308	-1.71127	-2.13989	0.0652726	-0.277476	0.0144494	0.292498
RPSA;LOC388524	40S ribosomal protein SA	C9J9K3;A0A024R2P0;A0A0C4DG17;P08865;A0A024R7P5;F8WD59;A0A024RCF2	8.31123	7.50216	8.31244	7.92296	8.34096	7.48235	8.08031	7.80371	-0.0631411	-0.90392	-2.22681	-2.37973	-0.0633736	-0.774225	-1.62115	-2.14006	-0.105966	-0.414585	-0.184674	-0.0807003
ATPAF1	ATP synthase mitochondrial F1 complex assembly factor 1	I3L448;Q5TC12;H0YD21;A8MRA7;H0YEW4;Q9NTF8;H0YCA6;B7Z3U4	7.06721	5.92011	6.54549	6.34787	7.11849	6.13134	6.44387	6.362	-0.26429	-0.860422	-2.4325	-2.36054	-0.330507	-1.35761	-1.66226	-2.14041	-0.0714483	0.318235	-0.165099	-0.0914509
RPLP1	60S acidic ribosomal protein P1	Q7Z612;A0A024R608;P05386;Q6ICQ4;Q6FG99	6.96789	7.28332	7.22457	7.50895	6.96062	7.19513	6.93383	7.64495	-0.378639	-0.855482	-1.67666	-1.99687	-0.0617958	-0.829749	-1.3421	-2.14072	-0.232125	-0.44146	0.0104773	0.19853
NDUFB3	NADH dehydrogenase [ubiquinone] 1 beta subcomplex subunit 3	A0A024R413;O43676;C9JKQ2	7.44304	6.94407	7.28228	7.02546	7.38497	6.96228	7.0637	6.79372	-0.0180406	-1.00207	-1.81725	-2.35657	0.224943	-1.02986	-1.16378	-2.1409	-0.228281	-0.364592	-0.230105	-0.0304759
UBE4A	Ubiquitin conjugation factor E4 A	B4DK32;Q14139;B7Z7P0;Q05BZ7	6.55648	5.48928	5.8449	6.22752	6.55978	5.66427	5.69044	6.07265	-0.165523	-1.09656	-2.84116	-2.506	-0.154255	-1.56889	-2.32109	-2.14129	-0.017038	0.143022	-0.111588	-0.348116
EXOSC1	Exosome complex component CSL4	Q9Y3B2;B1AMU7;B1AMU3;R4GMQ7;B1AMU4;R4GNH9	7.62507	6.97857	7.05667	6.94372	7.58037	6.9743	6.70195	6.92315	-0.141694	-0.666791	-2.42836	-2.27272	0.0849192	-0.75399	-1.60696	-2.14184	-0.242487	-0.0911612	-0.431323	0.0720134
TEAD1	Transcriptional enhancer factor TEF-1	H0YE88;P28347;E9PKB7;Q59EF3;H0YEJ9;Q96G15;Q71U35;A0A1X7SBS4;Q99594;H0YGS2;A0A024QZE2;A0A024QZD8;Q15562;A0A0S2Z4F2;H0YG62;H0Y7B0;H0YCZ6;B5MCM0	6.97177	7.11673	6.66134	6.43422	6.93938	7.04584	6.25612	6.58113	-0.0847773	-0.824845	-2.49096	-2.18829	0.205587	-0.742429	-1.62457	-2.14276	-0.343817	-0.330791	-0.44532	-0.186546
GFPT1	Glutamine--fructose-6-phosphate aminotransferase [isomerizing] 1	Q06210	7.42889	6.26342	7.07218	6.85874	7.52709	6.34818	7.0268	6.86645	0.0414575	-0.851932	-1.89516	-2.07422	-0.141772	-0.88411	-2.11949	-2.1431	0.142734	-0.346198	0.471983	0.2273
AATF	Protein AATF	Q9NY61;A0A087WWS8;A0A087WTH8;A0A087WW41	7.12083	7.2152	6.76563	6.27402	7.15526	7.3296	6.55621	6.1051	-0.0679442	-0.797214	-2.55253	-2.58536	-0.0111393	-1.06987	-1.98221	-2.14356	-0.13214	-0.0896302	-0.183219	-0.144636
PPP1CA	Serine/threonine-protein phosphatase PP1-alpha catalytic subunit;Serine/threonine-protein phosphatase	P62136;A0A140VJS9;B3KXM2;E9PMD7;F5H1L6;F5H037;C0STL0	8.26265	7.60664	7.97117	7.68526	8.29099	7.68869	7.71541	7.58643	-0.033002	-0.846003	-2.4912	-2.54174	-0.0157777	-1.18566	-1.60684	-2.14375	-0.128249	-0.0620535	-0.403347	-0.207225
CTSA;PPGB	Carboxypeptidase;Lysosomal protective protein;Lysosomal protective protein 32 kDa chain;Lysosomal protective protein 20 kDa chain	B4E324;X6R5C5;Q59EV6;X6R8A1;P10619;Q5JZH0	7.16608	7.00365	6.8013	6.68144	7.25237	7.09806	6.72236	6.56223	-0.455853	-1.39576	-3.01438	-2.39138	-0.611248	-1.95644	-2.79838	-2.14431	0.0802899	0.197621	0.17217	-0.0173187
PAICS	Multifunctional protein ADE2;Phosphoribosylaminoimidazole-succinocarboxamide synthase;Phosphoribosylaminoimidazole carboxylase	A0A024RD93;P22234;E9PBS1;D6RF62;B4DGX3	8.12551	7.05838	7.90022	7.4775	8.21593	7.71242	7.71249	7.35657	0.00412661	-1.19142	-2.41508	-2.43185	-0.115514	-1.39171	-1.87956	-2.14434	0.106654	-0.0660107	-0.142545	-0.100073
DAP3	28S ribosomal protein S29, mitochondrial	P51398;V9GZ03;V9GYL9;V9GYA7;V9GYJ9;V9GZ61;V9GYC9;V9GYW1;V9GY11;V9GYJ3;E2JL21;V9GYF7	7.46542	7.13988	7.25653	7.08727	7.4937	7.27251	7.00123	7.00782	-0.246611	-0.793504	-2.21735	-2.37377	-0.215901	-1.03843	-1.69593	-2.14532	-0.0618373	-0.0865114	-0.114837	0.0548312
PPP3CA	Serine/threonine-protein phosphatase 2B catalytic subunit alpha isoform;Serine/threonine-protein phosphatase	A0A0S2Z4B5;A0A0S2Z4C6;Q08209;E7ETC2;E9PPC8;E9PK68;Q9UMM5;Q9UMB2;H0YB02;H0YC26	7.43863	6.3709	6.94444	6.88255	7.4596	6.44444	6.63033	6.67841	0.0267721	-1.17602	-2.70498	-2.7632	0.0416618	-1.29259	-1.84018	-2.14575	-0.0672973	-0.146755	-0.475991	-0.455039
NDUFS2	NADH dehydrogenase [ubiquinone] iron-sulfur protein 2, mitochondrial	O75306;B7Z792;Q53HG2;B7Z9L2;Q9HC11;Q9HC12	7.59585	7.2334	7.09486	7.02148	7.63928	7.35898	6.97456	7.0025	-0.127024	-0.704999	-2.4193	-2.41941	-0.159116	-1.1229	-2.143	-2.14682	-0.0141795	0.049147	0.0547546	-0.187731
TROVE2	60 kDa SS-A/Ro ribonucleoprotein	A0A024R983;P10155;B3KN94;H0Y9N5;G5E9R9;D6RDN1;D6RE09	7.50749	6.64311	7.14188	7.17174	7.49428	6.68386	6.9563	7.06048	-0.0999909	-1.22625	-2.44629	-2.39095	0.0231181	-1.22978	-1.89827	-2.14723	-0.182727	-0.304215	-0.233462	-0.146764
UBASH3B	Ubiquitin-associated and SH3 domain-containing protein B	Q8TF42	6.36082	6.17144	5.99776	6.30814	6.47024	6.11866	5.8094	6.14566	-0.247345	-0.207408	-2.39273	-2.92584	-0.203751	-0.448169	-1.84498	-2.14747	-0.14128	-0.76113	0.0650617	-0.516686
SUCLA2;DKFZp686D0880	Succinyl-CoA ligase subunit beta;Succinyl-CoA ligase [ADP-forming] subunit beta, mitochondrial	B7ZAF6;E5KS55;Q7Z503;B4DRV2;E5KS60;Q9P2R7;B4DY87;Q6N0B1;B7Z9S6;A0A0S2Z511;Q5T9Q5;Q9Y4T0;Q5T9Q8;A0A0U1RQL1;A0A0U1RRI1;A0A0U1RQF8	7.06626	6.92898	6.8178	6.42452	7.11094	7.01591	6.70527	6.41494	-0.0239143	-0.964162	-1.9267	-2.19922	0.019211	-1.26276	-1.65186	-2.14779	-0.120678	0.0116754	0.104254	0.0629928
RAC1;hCG_20693	Ras-related C3 botulinum toxin substrate 1	A4D2P0;A4D2P1;P63000;A4D2P2;A0A024R9T5;A0A024R1P2;P15153;B1AH77;B1AH78;B1AH80	8.3743	7.6636	7.82448	7.87647	8.42503	7.71357	7.57048	7.87896	-0.11073	-1.17524	-1.98698	-2.1236	-0.195715	-1.20929	-1.37085	-2.14879	0.0166162	-0.313066	-0.303794	0.102682
NAA25	N-alpha-acetyltransferase 25, NatB auxiliary subunit	A8K8X0;Q14CX7;H0YHR9	7.19886	5.53044	6.28934	6.3571	7.22902	5.6182	6.19571	6.20801	-0.112075	-1.20652	-2.22949	-2.39519	-0.185839	-1.75814	-2.19941	-2.14911	-0.0343666	0.460374	0.382465	-0.151962
SRSF1	Serine/arginine-rich splicing factor 1	J3KTL2;Q07955;A8K1L8;J3KSR8;B7Z570;J3QQV5;J3KSW7	8.22384	7.87355	7.53386	7.47257	8.23394	7.95136	7.51958	7.46588	-0.177009	-0.680394	-2.29179	-2.33849	-0.305445	-1.07294	-2.02995	-2.14955	-0.0329225	-0.00875361	0.0830175	0.180613
TMX1;TXNDC	Thioredoxin-related transmembrane protein 1	Q9H3N1;B4DZX7;G3V448;B7Z7R5	7.92718	7.2396	7.31549	7.0953	7.97325	7.36071	7.17727	7.12053	-0.151132	-1.04456	-2.19376	-1.75622	-0.22992	-1.52154	-1.71194	-2.14956	-0.0140894	0.0521543	-0.104393	0.461748
RPRD1B	Regulation of nuclear pre-mRNA domain-containing protein 1B	Q9NQG5;A2A2M0;A0A087WUK3;A0A087X2D2	6.78331	6.09036	6.25705	6.1136	6.81837	6.00549	6.01726	6.74397	-0.799308	-1.19507	-2.69414	0.487257	-0.760826	-1.00239	-2.44547	-2.15031	-0.160846	-0.498143	0.189737	2.80584
PDCD11	Protein RRP5 homolog	Q14690;B4DH82;B4DES7	7.28286	6.81517	6.68494	6.42605	7.33266	6.83844	6.67561	6.3893	-0.156583	-1.27273	-2.09283	-2.30857	-0.164682	-1.69833	-2.16862	-2.15059	-0.0182575	0.180098	0.48234	0.0279545
CORO7-PAM16;PAM16	Coronin;Mitochondrial import inner membrane translocase subunit TIM16	A0A0A6YYL4;I3L1U7;I3L0X9;I3L3T0;Q9Y3D7;B3KUH7;B3KSY4;P57737;B4DKU9;E7EP81;B4E0F2;I3L167	6.82515	5.9133	5.97198	6.12895	6.93428	6.14657	5.81452	6.06846	-0.223009	-1.03415	-2.27774	-2.06093	-0.20498	-1.0902	-1.61441	-2.15112	0.0609479	-0.311706	-0.137966	0.206144
CTCF	Transcriptional repressor CTCF	P49711;B3KSE4;V9GY73;A6XGM9;B2RA05;Q8NI51;A6XGN5;V9GYX4;A6XGM0;V9GZ46;A6XGM6;F5H2V8;A6XGM5	7.12928	6.69656	6.43475	6.41505	7.13783	6.70789	6.24182	6.48919	-0.0310991	-0.88331	-2.61176	-2.43611	0.0550327	-1.07481	-2.06164	-2.15116	-0.161722	-0.154069	-0.174774	-0.064784
GNB2	Guanine nucleotide-binding protein G(I)/G(S)/G(T) subunit beta-2	Q6FHM2;P62879;E7EP32;C9JXA5;C9JZN1	8.30247	8.16054	7.97879	7.89066	8.39914	8.25682	7.69974	7.67651	-0.0502126	-0.654672	-2.58325	-2.19765	0.0364693	-0.86176	-1.77374	-2.15162	-0.142109	-0.137241	-0.417269	0.0684984
RBBP7	Histone-binding protein RBBP7	Q6FHQ0;Q16576;E9PC52	7.95188	7.73981	7.7427	7.55112	7.98725	7.82637	7.53709	7.54582	0.0673237	-0.82585	-2.31297	-2.302	0.0599277	-1.07464	-1.74071	-2.15164	-0.0379713	-0.0777179	-0.191027	-0.0312974
LTA4H	Leukotriene A-4 hydrolase;Leukotriene A(4) hydrolase	A0A140VK27;P09960;B4DVZ8;Q59ES1;Q49AK0;B4DEH5	7.74015	6.68427	7.59743	7.53739	7.8081	6.68435	7.41149	7.43484	-0.175296	-0.952286	-2.37206	-2.43498	-0.290611	-1.25859	-1.80526	-2.15219	0.00256296	-0.307187	-0.117337	-0.142356
		C0LQF2	6.13948	6.07066	6.49671	6.34365	6.14359	6.13857	6.53633	6.24023	-0.290292	-1.40739	-1.70104	-2.42074	-0.159122	-1.54557	-1.80254	-2.15233	-0.0469524	-0.0317515	0.145282	-0.102133
NHP2L1	NHP2-like protein 1;NHP2-like protein 1, N-terminally processed	Q6FHM6;B1AHD1;P55769	7.9377	7.43998	7.35129	6.8571	8.03609	7.4139	7.42429	6.80888	-0.167471	-0.656961	-1.7788	-2.04242	-0.361778	-0.896687	-1.14826	-2.15244	0.0637796	-0.0908819	-0.304682	0.143179
NUP160	Nuclear pore complex protein Nup160	Q12769;G3V198;E9PR16;E9PSI3	7.13935	6.61518	6.55583	6.62014	7.21472	6.66742	6.53507	6.54493	0.0146169	-0.540081	-2.12459	-1.92637	-0.0229091	-1.08688	-2.16519	-2.15252	0.00568069	0.0116863	0.309629	0.276804
CSTF3	Cleavage stimulation factor subunit 3	Q12996;B4DFQ5;B4DMA4;E9PLP8;H0YE74;E9PJ06	6.73519	6.8691	6.38055	6.22527	6.79454	6.95888	6.32043	6.18181	-0.191111	-0.834646	-2.73659	-2.27186	-0.192457	-1.30507	-2.72838	-2.15352	-0.0924763	0.0973455	-0.237308	-0.183944
TIAL1	Nucleolysin TIAR	Q2TSD2;Q01085;A8K5C4;O15187;E7ETJ9;E7ETC0;A6NKZ9;Q59G49;Q49AS9;B4DHS3	7.66884	7.62878	7.35571	7.41943	7.66304	7.622	7.29275	7.30041	-0.234115	-0.692885	-2.36186	-2.45222	-0.113732	-0.799287	-1.65571	-2.15354	-0.175863	-0.340231	-0.303391	-0.0935679
CPNE2	Copine-2	A8K8A4;Q96FN4;B2RD40;H3BQQ3;H3BPR8;H3BUC8	6.9146	6.25656	6.31223	6.3666	6.91136	6.15042	6.05771	6.33214	-0.242624	-1.05199	-2.59677	-2.37297	-0.16716	-0.791503	-1.70012	-2.15377	-0.0961401	-0.782077	-0.465923	0.0191396
LRP1	Prolow-density lipoprotein receptor-related protein 1;Low-density lipoprotein receptor-related protein 1 85 kDa subunit;Low-density lipoprotein receptor-related protein 1 515 kDa subunit;Low-density lipoprotein receptor-related protein 1 intracellular domain	Q07954;Q59FG2;Q6PJ72;F5H0Z3;H0YJI8	5.96183	5.42773	5.45891	5.23445	6.0836	5.47893	5.30521	5.20909	-1.02853	-1.47638	-3.27389	-2.44154	-1.51213	-2.42387	-3.63066	-2.15422	0.296348	0.698673	0.0807996	0.283473
AKR7A2;HEL-S-166mP	Aflatoxin B1 aldehyde reductase member 2	H3BLU7;V9HWA2;O43488;Q8NHP1;B4DZX4;H7C5H7;O95154	7.23013	6.3307	6.78654	7.051	7.32656	6.3564	6.51042	7.00555	0.0224268	-0.951627	-2.95798	-2.29723	0.0178342	-1.12168	-1.87959	-2.15459	-0.0461327	-0.159328	-0.499726	0.0295766
RNPEP	Aminopeptidase B	Q9H4A4;Q7RU04;A6NKB8;A0A087WU27;C9JMZ3;A0A087WUS4;H7C2T3	7.69286	6.08325	7.34317	6.94146	7.77104	6.24906	7.13603	6.87174	0.11704	-1.36321	-2.25775	-2.30645	-0.0167719	-1.75295	-2.07247	-2.15497	0.10762	-0.0118254	0.145291	0.111034
HEL-S-299;ABHD14B	Alpha/beta hydrolase domain-containing protein 14B	B4DNR3;V9HW87;Q96IU4;F8W9U3;B4DQI4;B4DKK0	7.48485	5.76797	6.93767	6.59213	7.4897	5.7878	6.67648	6.62613	-0.133826	-1.52516	-2.73733	-2.52793	-0.349144	-1.50805	-1.90956	-2.15531	0.171226	-0.122771	-0.425647	-0.117608
DPY30;LOC84661	Protein dpy-30 homolog	Q9C005;B4DIS3	7.78837	8.52552	7.29769	7.37251	7.87304	7.9746	7.12983	7.31966	0.0526486	-0.807892	-1.74701	-2.18092	-0.0629007	-1.06189	-1.3315	-2.1554	0.0465703	-0.154103	0.0184495	0.071379
NDUFV1	NADH dehydrogenase [ubiquinone] flavoprotein 1, mitochondrial	G3V0I5;E5KNH5;P49821;Q53G70;Q96ID4;B4DE93;B4DUN7;E9PQP1;E9PMX3;E9PLC6;E9PPR0;H0YE81;E9PJL9;H0YD04;E9PPD6;E9PPS5	7.59102	7.50718	7.23511	7.22597	7.60719	7.54635	7.35912	7.14616	-0.16183	-0.925413	-2.45748	-2.26862	-0.0891278	-1.33763	-1.81461	-2.15567	-0.0851815	-0.0441964	-0.115669	0.0282554
CKAP4	Cytoskeleton-associated protein 4	A0A024RBH2;Q07065;B3KVX6;Q8TB01;Q6NWZ1;H3BUW6	7.53143	7.40465	7.15745	7.12913	7.56062	7.53234	6.97223	7.06459	-0.276692	-1.09446	-3.44266	-2.03822	-0.339753	-1.70981	-2.76068	-2.15597	0.038662	0.150711	-0.239907	0.329178
P15RS;RPRD1A	Regulation of nuclear pre-mRNA domain-containing protein 1A	A0A024RC37;Q96P16;A0A0C4DGQ6;K7EQR8;K7EP82;E9PIQ9;K7ER50;E9PQF3	7.10259	6.38072	6.63359	6.48006	7.11134	6.41814	6.47213	6.76529	-0.195068	-1.43104	-2.14333	-2.12153	-0.143763	-1.7301	-1.65475	-2.1562	-0.146469	-0.132657	-0.116261	0.34546
TRIP12	E3 ubiquitin-protein ligase TRIP12	Q14669;H7C2Y1;G5E9G6;F8W9P3;C9JLJ5;C9JSX9;C9JLD7;B4DYJ6;H7C1L9	7.17396	6.68142	6.77927	6.74602	7.24596	6.83763	6.66214	6.70573	-0.0818751	-0.76039	-2.79255	-2.11158	-0.227725	-1.30422	-2.391	-2.15628	0.111977	0.212831	0.00817904	0.228042
TM9SF2	Transmembrane 9 superfamily member 2	A0A024QYR8;Q99805;B3KSG9	7.60844	6.7777	6.98472	6.91685	7.70719	6.77858	6.74189	6.81053	0.0840087	-0.255332	-2.26488	-1.7627	-0.0923003	-0.940428	-2.36959	-2.15637	0.113944	0.0944375	0.586446	0.511665
HNRNPAB	Heterogeneous nuclear ribonucleoprotein A/B	D6R9P3;D6RD18;B4DMY3;D6RBZ0;Q53F64;Q99729	8.56739	8.26473	8.11678	8.47395	8.56135	8.28308	7.88019	8.16291	-0.197525	-0.794337	-2.45838	-2.4241	-0.0671985	-0.929471	-1.62146	-2.15654	-0.212835	-0.303187	-0.353524	-0.0573588
ECI2;PECI;HCA64	Enoyl-CoA delta isomerase 2, mitochondrial	Q53HG3;Q53GC8;A0A0C4DGA2;A0A024QZU5;O75521;Q6IBN4;B4DLL3;Q59E94;Q9NYD2;F1LLU7;F8WAW4;C9JB63;F8W6J1	7.26849	7.43326	6.75508	6.9423	7.27611	7.4268	6.94213	6.92843	-0.275728	-0.486633	-2.43991	-2.53789	-0.28499	-0.775681	-2.01235	-2.15671	-0.120232	-0.113217	-0.0770784	-0.180688
MTA1	Metastasis-associated protein MTA1	E7ESY4;Q13330;A0A024R6P5;Q59FW1;H0Y4T7;Q86TR6;Q9BRL8;F8W9Y9;H7C3F3	7.14288	6.59183	6.56215	6.42115	7.12025	6.58109	6.3321	6.29695	-0.316052	-0.853244	-2.60735	-2.63236	-0.146728	-0.960746	-1.70354	-2.15673	-0.311465	-0.283308	-0.402534	-0.243648
INTS10	Integrator complex subunit 10	Q9NVR2;H0YBW3;H0YBH6;H0YB36;E5RHN1;E5RJN5	6.86984	6.17785	5.71652	6.06848	6.87662	6.23772	5.70064	5.93532	0.0593046	-0.694659	-2.77076	-2.65725	0.0795207	-0.723299	-3.26503	-2.15674	-0.0481911	-0.150424	0.95879	-0.289554
LDHB	L-lactate dehydrogenase;L-lactate dehydrogenase B chain	Q5U077;P07195;A8MW50;C9J7H8;F5H793;Q59G78;F5H5G7;F5H155;G3XAP5;F5H245;G9BCY8;G9BCY7;D6NKH9;A0A140VKA7;P07864	8.99702	7.93764	8.84167	8.4545	9.05724	7.91547	8.58425	8.29555	-0.124553	-1.38148	-2.27691	-2.50175	-0.183375	-1.35023	-1.55449	-2.15718	-0.0069147	-0.490142	-0.244054	-0.145763
SMC4	Structural maintenance of chromosomes protein;Structural maintenance of chromosomes protein 4	E9PD53;B3KXX5;Q9NTJ3;B3KVJ5;Q6NSG3;Q58F29;Q6P169;C9JR83;C9J9E4;C9J578;C9JVD8;C9JWF0;C9IYK2;C9JJ64	7.04079	6.378	6.52052	6.28349	7.14222	6.46045	6.47223	6.15658	-0.0672763	-1.14775	-2.28276	-2.45677	-0.144348	-1.67874	-2.10457	-2.15796	0.0053738	-0.0321849	0.203517	-0.139592
C12orf10;MST024	UPF0160 protein MYG1, mitochondrial	Q86UA3;Q9HB07;Q8WYI2;Q96CT6;F8VR84;F8VQQ3;B4DE37;H3BPH3	7.4092	6.1677	6.92479	6.88224	7.40727	6.11542	6.79027	6.87517	-0.0536764	-0.823514	-2.0151	-2.36284	-0.0257161	0.288141	-1.67201	-2.16012	-0.162078	-0.450599	0.049544	0.0111871
IDH2	Isocitrate dehydrogenase [NADP], mitochondrial;Isocitrate dehydrogenase [NADP]	P48735;Q53GL5;Q13584;B4DSZ6;H0YL11	7.12606	7.37213	7.18995	7.15702	7.0624	7.288	6.97923	7.03908	-0.450237	-0.770244	-2.29463	-2.35591	-0.186157	-1.00842	-1.68308	-2.16079	-0.300172	-0.147393	-0.297649	-0.0121
TALDO1	Transaldolase	A0A140VK56;P37837;F2Z393;B4DID5;Q9UMF8;E9PM01;E9PKI8	8.54799	7.5001	8.1517	8.01911	8.58316	7.53043	7.97522	7.92957	0.0124783	-1.5474	-2.73934	-2.42983	-0.00526528	-1.70485	-1.95735	-2.16079	-0.026743	-0.226911	-0.301277	-0.083165
ROD1;PTBP3	Polypyrimidine tract-binding protein 3	A0A024R163;O95758;X6R242;B1ALY4	7.42932	7.18926	7.30983	7.13275	7.46977	7.18424	7.18693	7.0462	-0.351633	-0.758709	-2.60984	-2.24309	-0.256252	-0.654031	-2.17151	-2.16104	-0.0659671	-0.292249	-0.0920912	0.0779882
YWHAZ	14-3-3 protein zeta/delta	D0PNI1;P63104;E7EX29;B0AZS6;E7ESK7;B7Z2E6;H0YB80;E9PD24;E7EVZ2;E5RIR4;E5RGE1;Q6LD62;Q2F831	7.72079	7.97752	7.25105	6.75426	7.78494	7.90285	6.99189	6.58946	-0.0724752	-1.35884	-2.32716	-2.35672	-0.14974	-1.53445	-1.73012	-2.16117	0.0272912	-0.182765	-0.185297	-0.0628176
SSR4	Translocon-associated protein subunit delta	P51571;A6NLM8	7.14971	7.37325	7.35982	7.13441	7.21699	7.47345	7.27187	7.05285	-0.208043	-0.46825	-2.10681	-2.03485	-0.275644	-0.82098	-1.81798	-2.16184	0.0245942	0.0171773	0.106106	0.255172
DNAJC10	DnaJ homolog subfamily C member 10	Q8IXB1;B3KNK5;B4DP04;Q86XS7;E7EP04;Q6YPB0;Q8N4C5;Q71S60;A0A087WXH7;H7C1G0	7.13383	6.8211	6.70173	6.52205	7.172	6.92372	6.55574	6.48335	-0.17972	-0.432311	-2.36082	-2.11669	-0.211237	-0.848779	-2.02306	-2.16265	-0.0855	0.120506	-0.0126428	0.10814
HUS1	Checkpoint protein HUS1	A4D2F2;O60921;H7C272;C9JA95;F8WAW9;C9JCK8	6.99494	5.98452	6.38774	6.45269	7.04723	6.01746	6.25527	6.66693	-0.147753	-1.26289	-2.39993	-1.62124	-0.0981634	-1.61558	-1.9991	-2.16374	-0.0645064	0.0656283	0.0358275	0.272272
ALDH18A1	Delta-1-pyrroline-5-carboxylate synthase;Glutamate 5-kinase;Gamma-glutamyl phosphate reductase	P54886	7.62715	7.23752	7.13684	7.006	7.67954	7.37094	7.09036	6.94049	-0.139872	-1.11436	-2.48085	-2.30371	-0.23115	-1.56757	-2.30894	-2.16397	-0.00273565	0.098304	0.296732	0.0924842
DAZAP1/MEF2D fusion		Q5IRN2	7.40209	7.10386	6.97574	7.07145	7.42053	7.08765	6.6459	6.8932	-0.117495	-0.885044	-2.49543	-2.64617	-0.0280163	-0.752445	-1.6079	-2.16439	-0.167761	-0.495588	-0.515639	-0.0418917
		B4DH07;B1APQ0;H0Y7L7;H0Y4F7;B4DEU0;Q68DT6	7.33372	7.24973	7.01794	7.00108	7.32094	7.6092	7.0957	6.8921	-0.202707	-0.845973	-2.19983	-2.37236	-0.0858156	-1.09098	-1.91945	-2.16443	-0.186067	-0.0591819	0.0933942	-0.0327586
VDP;USO1	General vesicular transport factor p115	A0A024RDG1;O60763;REV__R4GMN2	6.88312	6.308	6.52493	6.56135	6.95904	6.4848	6.35902	6.57312	-0.125382	-1.13902	-2.54738	-1.99954	-0.259996	-1.65027	-2.3386	-2.16494	0.0861854	0.372482	0.300575	0.32272
WDR26	WD repeat-containing protein 26	Q9H7D7;C9JCS7;H0Y917	6.44416	6.11972	6.04044	6.38085	6.47621	6.1706	5.95187	6.3716	-0.282748	-0.879401	-2.38733	-2.39547	-0.27206	-1.10837	-1.97199	-2.16545	-0.108214	-0.146079	0.1106	-0.0897251
NONO	Non-POU domain-containing octamer-binding protein	A0A0S2Z4Z9;Q15233;A8K525;H7C367;C9JYS8;C9IZL7;A0A0S2Z4E7;C9J4X2;C9JJ13;A0A0U1RQF9	8.31661	8.35573	7.95611	8.14201	8.34869	8.44675	7.77279	7.98952	-0.138433	-0.994086	-2.68593	-2.56146	-0.11034	-1.37637	-2.0373	-2.1661	-0.115176	-0.0613155	-0.194963	-0.220481
CTNNB1	Catenin beta-1	B4DGU4;A0A024R2Q3;P35222;B4DL06;B5BU28;B4DSW9;E7EMJ5;C9IZ65;G9GAG7;E9PDF9;E7EV28	7.53234	7.24654	6.86494	7.15021	7.56812	7.26181	6.61553	6.95662	-0.417029	-0.916906	-3.26093	-2.47447	-0.314372	-1.11084	-2.3521	-2.16617	-0.159797	-0.198434	-0.535629	-0.170947
TOR1AIP2	Torsin-1A-interacting protein 2	A0A024R957;Q8NFQ8	7.03089	5.78848	6.15625	5.91723	7.09017	5.92365	6.04022	5.87301	-0.232191	-0.629664	-2.49761	-2.12832	-0.538152	-1.01942	-2.0168	-2.16676	0.0286042	0.087301	0.033551	0.180546
WRNIP1	ATPase WRNIP1	Q96S55;B3KT25	6.87473	6.16818	6.26931	6.55304	6.92868	6.15328	6.06415	6.52188	-0.0346623	-1.03321	-2.3477	-2.55826	0.0474813	-1.21001	-1.64458	-2.16685	-0.122052	-0.0740417	-0.110471	-0.246074
CHP;CHP1	Calcineurin B homologous protein 1	A0A024R9M9;Q99653;H0YKE7;F5GX29;H0YNG9;B4DSB5;H0YLY7;H0YLX1	7.77619	7.43487	7.43867	7.54522	7.79694	7.49937	7.17698	7.3821	-0.0678083	-0.994821	-2.62593	-2.54405	-0.0270187	-1.12733	-1.70015	-2.16722	-0.125723	-0.224187	-0.630742	-0.169318
TMEM263	Transmembrane protein 263	Q8WUH6;B3KMF8	7.96465	6.59906	7.67664	7.52332	8.05318	6.59087	7.58366	7.58467	-0.352503	-1.1777	-2.29451	-2.07099	-0.511143	-1.46752	-1.84851	-2.16726	0.0659512	-0.309247	-0.0444986	0.274254
GNB1	Guanine nucleotide-binding protein G(I)/G(S)/G(T) subunit beta-1	B2R6K4;A0A024R056;P62873;F6UT28;B1AKQ8;F6X3N5;Q71UM6;B3KVK2;Q71UM7;F5H8J8;F5H100;F5H0S8;Q59G26;E9PCP0;F1T0G5;F1T0G4;P16520	7.55345	7.70809	7.55115	6.99795	7.56072	7.77569	7.2532	6.95412	-0.0230029	-0.620432	-2.50834	-2.28624	0.043885	-0.82499	-1.64553	-2.16729	-0.107256	-0.144618	-0.478964	0.000214634
FLNB;DKFZp686A1668	Filamin-B	O75369;E7EN95;Q68CT4;A0A0A0MT44	8.48577	7.50108	8.04977	8.0893	8.60756	7.693	7.97552	7.98192	0.190165	-1.46648	-2.38282	-2.06731	-0.0838908	-2.1451	-2.3813	-2.16779	0.216107	0.277502	0.4322	0.307521
TP53I3	Quinone oxidoreductase PIG3	Q53FA7;B4DMQ7;H7BZH6	8.03447	6.91305	7.84533	7.59275	8.09809	6.85556	7.60742	7.35106	-0.526176	-0.762716	-3.08166	-2.99054	-0.625141	-0.668013	-2.10645	-2.16807	0.050735	-0.479295	-0.523733	-0.585694
		A8K413	7.42999	7.07816	7.1505	6.91842	7.50482	7.01916	6.92974	6.91131	-0.0675648	-0.930326	-2.18235	-2.25369	-0.179151	-1.18264	-1.79355	-2.1681	-0.064738	-0.0290522	-0.245433	0.144123
SEH1L	Nucleoporin SEH1	Q96EE3;K7ELV2;K7EP88;K7ENI5;K7EPZ5	7.27277	6.66584	6.79489	6.65592	7.27235	6.67789	6.65202	6.5931	0.0265227	-0.699027	-1.82129	-2.52278	0.114837	-0.746715	-1.67626	-2.16841	-0.229234	-0.128287	0.0651676	-0.181732
RPS5	40S ribosomal protein S5;40S ribosomal protein S5, N-terminally processed	M0R0F0;A0A024R4Q8;P46782;M0R0R2;Q53G25;M0QZN2;Q59EK8	7.67163	8.08126	7.42304	7.11607	7.64791	8.0901	7.21814	7.13256	-0.144777	-0.638582	-1.84576	-2.28835	-0.0322534	-0.627534	-1.28352	-2.16865	-0.253106	-0.357569	-0.0686617	0.159295
YME1L1;FTSH	ATP-dependent zinc metalloprotease YME1L1	A8K5H7;Q96TA2;Q96I63;Q9Y2Q2;Q9NQ51;R4GNA5;Q5T8D1;Q5T8D2	7.08194	6.95674	6.74373	6.68295	7.08587	6.99784	6.612	6.51346	-0.144183	-0.77398	-2.33614	-2.37483	0.0671255	-0.899992	-1.71458	-2.16888	-0.262964	-0.334089	-0.24624	-0.100963
AP3M1;DKFZp586G1518	AP-3 complex subunit mu-1	A0A024QZR5;Q9Y2T2;B4DRN6;Q8NDP0;H0YBM0;H0YBA0;E7ER80	7.43926	6.48609	6.76716	6.81889	7.47945	6.43968	6.62216	6.6152	-0.0335478	-1.31718	-2.44593	-2.34132	-0.121376	-1.37498	-2.03709	-2.169	0.00990891	-0.215945	0.0456661	0.0823618
NUDT21	Cleavage and polyadenylation specificity factor subunit 5	A0A024R6W2;O43809;B2R6U8;H3BND3;H3BV41;Q5HYH5	7.84628	7.43234	7.38414	7.10761	7.88076	7.50618	7.27518	6.97484	-0.206665	-0.836263	-2.21005	-2.2541	-0.0577771	-1.12419	-1.67505	-2.16917	-0.139287	-0.128512	-0.157789	0.0919972
TUBB6	Tubulin beta-6 chain	Q9BUF5;B4DP54;B3KS31;K7ESM5;K7EL29;K7EN98;K7ESQ3;K7EQT3;K7EJ64;K7ERA8;K7EJZ4;K7EPE5	7.75251	6.50255	7.03512	7.04079	7.74266	6.45484	6.91382	6.92553	0.0149162	-0.856809	-2.09054	-2.42747	0.16893	-1.15487	-1.64644	-2.16962	-0.227282	-0.235821	0.0177503	-0.0415605
ASCC3	Activating signal cointegrator 1 complex subunit 3	Q8N3C0;B4DR60	6.55963	5.06048	5.6995	5.82141	6.5734	5.26996	5.64135	5.86319	-0.108165	-1.18034	-1.87851	-2.04945	-0.137145	-1.52234	-1.88529	-2.1704	-0.017631	0.25677	0.363382	0.13326
PSMA1;HEL-S-275	Proteasome subunit alpha type-1;Proteasome subunit alpha type	P25786;V9HW55;F5GX11;B4E0X6;B4DEV8;F5H112	8.26043	7.4745	7.927	7.79342	8.30541	7.48954	7.72715	7.74583	-0.097706	-1.01546	-2.19716	-2.30674	-0.0415784	-1.14647	-1.57067	-2.17084	-0.0384998	-0.323636	-0.241499	-0.0184547
TAPBP	Tapasin	A0A1U9X8L5;A0A0G2JKZ1;A0A024RCT1;A2AB90;A0A0G2JH37;A0A0A0MSV9;O15533;Q6P1N7;B7Z4V3;A0A0A0MT98;C9JA35;A0A140T9B2;A0A0G2JJI5	7.16056	6.85129	6.80455	6.74327	7.21686	6.80155	6.68049	6.82819	-0.168814	-0.981721	-2.56572	-1.66437	-0.32049	-1.35079	-2.19232	-2.17115	0.0371	0.0861678	0.0556969	0.579475
ZW10	Centromere/kinetochore protein zw10 homolog	B2R7C2;O43264;B4E1J7;B4DUQ3;F5H3C1	6.75709	5.483	6.68418	6.41978	6.78497	5.72494	6.74504	6.41869	-0.00552397	-0.976527	-2.13113	-2.16621	-0.0990593	-1.76785	-2.11997	-2.17117	-0.00125881	0.377717	0.446057	0.225031
GTF3C5	General transcription factor 3C polypeptide 5	Q9Y5Q8;Q5T7U1;Q5T7U0;B7Z1V3;Q5T7U4;H7BY84;Q9NXK9;H0Y5D2	7.14758	5.93199	6.91192	6.50262	7.12633	5.99738	6.76734	6.3903	-0.110177	-1.04832	-2.595	-2.51331	-0.0943058	-0.891503	-2.15963	-2.17141	-0.13388	-0.0305417	-0.0988319	-0.195613
COMT	Catechol O-methyltransferase	A0A140VJG8;P21964;B8XPJ7;B8XPJ8;E7EMS6;E7EUU8;H7BZ45;F8WBW9;A0A286SD53;F2WW53;A0A1S6YJG6;A3F6Y9;F2WW55	7.36336	7.1961	7.19181	6.99425	7.39639	7.33992	7.02444	7.00695	0.0155495	-0.990368	-2.61978	-2.17528	-0.107186	-1.4582	-2.09899	-2.17176	0.0276955	0.000401083	-0.135622	0.0944028
HNRNPM;ORF	Heterogeneous nuclear ribonucleoprotein M	P52272;A0A087X0X3;Q59ES8;Q7KYM9;M0R019;B4DEG4;M0R0N3;Q6P2D7;M0R2I7;M0QY96;M0QYL3;Q8TCM5	8.02077	8.1087	7.93123	7.97825	7.9641	8.13523	8.02279	7.84297	-0.122129	-0.811539	-3.04706	-3.01559	0.0620938	-0.97511	-2.2544	-2.17222	-0.241472	-0.174702	-0.42133	-0.722158
CAND1	Cullin-associated NEDD8-dissociated protein 1	Q86VP6;A8K8U1;A0A0C4DGH5;B3KMG3;H0YH27;B3KM30;O75155;F8WBB8	7.86897	6.88064	7.44838	7.45019	7.94977	6.95362	7.402	7.3943	-0.0502928	-1.65318	-2.1231	-2.16832	-0.205739	-1.88944	-2.09726	-2.17271	0.0908157	-0.0989123	0.390766	0.251298
HLTF	Helicase-like transcription factor	Q59GQ7;A0A0C4DGA6;Q14527;A8K5B6;Q05DF7;Q05DQ5;Q05BZ6;H7C5K0	6.81598	6.64013	6.39049	6.19976	6.80194	6.59879	6.22595	6.08782	0.212053	-0.805307	-2.55388	-2.51894	0.352201	-0.813233	-2.02552	-2.17286	-0.225891	-0.154005	-0.0769352	-0.129265
PTBP1	Polypyrimidine tract-binding protein 1	P26599;A0A0U1RRM4;A6NLN1;A0A0D9SF20;Q59H49;K7EKJ7;K7ES59;K7EK45;A0A087WU68;K7ELW5;K7EKX4	8.17696	7.86514	7.60092	7.82204	8.1831	7.99724	7.47487	7.69756	-0.163906	-1.11185	-2.41802	-2.38647	-0.0790572	-1.564	-2.25455	-2.17324	-0.135417	0.050824	0.121596	0.0148762
STAM2	Signal transducing adapter molecule 2	O75886	7.30598	5.81895	6.92046	6.84293	7.4789	5.90072	6.72314	6.78392	-0.130388	-1.19712	-2.65429	-2.32865	-0.129292	-1.22276	-2.19575	-2.17369	-0.0332765	-0.24253	-0.19048	-0.0679582
HADHA	Trifunctional enzyme subunit alpha, mitochondrial;Long-chain enoyl-CoA hydratase;Long chain 3-hydroxyacyl-CoA dehydrogenase	E9KL44;P40939;B4DRH6;B4DDZ5;H0YFD6;V9GZL3	7.57959	7.67049	7.46747	7.57776	7.57353	7.75761	7.34958	7.4309	-0.186078	-0.969307	-2.61488	-2.46109	-0.0219808	-1.36148	-2.2374	-2.17425	-0.205085	0.0821594	0.117074	-0.0324281
SEC31L1;SEC31A	Protein transport protein Sec31A	A0A1S5UZ19;A0A024RDH6;A0A024RDD3;D6REX3;O94979;D6RHZ5;H7BXG7;H0YAB3;H0Y8V7;H0Y9T9;H0Y8W8;H0Y9K1;D6RE64;D6RCQ9;H0YAF5;D6RBT0;D6RHE8;H0Y9V3	7.45228	6.29254	7.00347	7.11007	7.51108	6.46128	7.03655	7.1059	-0.112907	-1.25326	-2.25578	-2.34201	-0.195483	-1.34168	-2.2245	-2.17435	0.0235807	-0.0560771	0.268923	0.127717
PPP5C	Serine/threonine-protein phosphatase;Serine/threonine-protein phosphatase 5	Q9BPW0;H0YDU8;Q53FR0;A0A024R0Q7;P53041;B4DLP6;B2R6R6;B4DDZ8;A8MU39;Q59F46;B7Z1I1	7.23101	5.79806	7.18122	7.29951	7.24753	5.79957	6.87372	7.14408	-0.00171707	-0.981147	-2.3037	-2.53047	-0.0521215	-0.796934	-1.74538	-2.17545	-0.0954426	-0.39427	-0.204592	-0.14916
RPS28	40S ribosomal protein S28	B2R4R9;P62857	7.62257	7.57603	8.09825	6.25945	7.64559	7.57852	7.86062	6.14598	-0.429586	-0.65905	-2.03134	-2.26418	-0.427087	-0.672537	-1.42876	-2.17567	-0.100543	-0.326452	-0.216995	0.0794643
PLOD3;DKFZp564O1822	Procollagen-lysine,2-oxoglutarate 5-dioxygenase 3	O60568;B3KQQ3;Q9UG85;H7C2S8;H7C2V1;B4DMP0;B4DPX5;H7C0B8;C9JU11;C9JIX5;H7C2A8	7.08906	6.57248	6.31701	6.33725	7.17852	6.69778	6.26062	6.40143	-0.225522	-0.888488	-2.66201	-2.07505	-0.347167	-1.3834	-2.59167	-2.17592	0.0944664	0.244331	0.285799	0.18706
ACAA1	3-ketoacyl-CoA thiolase, peroxisomal	A0A024R2M6;P09110;C9JDE9;B4DEN6;H7C131;Q8NCW8;A0A140VJX0;H0Y4D4;B4E072;B4DVF4;O43203;F2Z2Q6;F2Z3P7	7.05823	6.93183	6.82758	7.10567	7.09685	7.12648	6.77209	7.00897	-0.0283402	-1.32331	-2.70179	-2.13388	-0.114417	-1.66362	-2.43722	-2.17654	-0.0169485	0.0223769	0.30146	0.122247
NNT	NAD(P) transhydrogenase, mitochondrial	Q2TB59;A0A024R0C3;Q13423;E9PCX7;D6RAI5;D6RHU2;B4DS88;B4DMN9;Q8N5H5;D6RCR6;H0Y8P5	6.67935	5.82449	6.1485	6.31502	6.7072	6.10153	5.8985	6.43644	-0.213851	-0.606612	-2.59711	-1.97088	-0.23501	-1.95198	-2.16462	-2.17805	0.0287508	0.975086	-0.0109724	0.305344
PAFAH1B3	Platelet-activating factor acetylhydrolase IB subunit gamma	A0A024R0L6;Q15102;M0R1K3;M0R389;M0QZT2;M0QXS6;M0R323	7.7255	6.62971	7.37869	6.94351	7.78919	7.06582	7.07978	6.80766	-0.102401	-0.779423	-2.35933	-2.47936	-0.200482	-0.935503	-1.42152	-2.17823	0.038761	-0.261406	-0.547414	-0.203106
MYO19;MYOHD1	Unconventional myosin-XIX	B4E218;Q96H55;A0A024R0S9;A0A087WU55;B4DSL5;A0A087WY49;A0A087WZQ9;B7Z1T7;A0A087WYT7;A0A087WW10	6.57935	6.21102	6.05756	5.93239	6.58564	6.22099	5.83502	5.86159	-0.146644	-0.46189	-2.29809	-2.25571	0.0643742	-0.779107	-1.89007	-2.17827	-0.204128	-0.100521	-0.0789874	0.0996915
SRPR	Signal recognition particle receptor subunit alpha	P08240;Q6IAX9;A0A024R3M0	6.95066	6.73482	6.1848	6.3521	6.95546	6.7511	5.86197	6.38013	-0.427648	-0.959721	-2.55452	-2.21126	-0.272854	-1.11816	-1.84605	-2.17837	-0.0927694	-0.211193	-0.378845	0.074774
AK3	GTP:AMP phosphotransferase AK3, mitochondrial	Q7Z4Y4;Q9UIJ7;Q7Z531;B3KWD9	7.78006	7.19757	7.06575	6.79245	7.49062	7.27073	7.139	6.71646	-0.278393	-0.852856	-2.5099	-2.18385	-0.361059	-1.16224	-1.71083	-2.17839	-0.0252277	0.0113592	-0.371157	0.0808769
RPS10;RPS10P5	40S ribosomal protein S10;Putative 40S ribosomal protein S10-like	P46783;Q9NQ39	8.46114	7.80166	8.08525	8.59066	8.45322	7.77286	7.89814	8.47238	-0.112662	-0.999042	-2.01827	-2.35437	-0.00224052	-1.06756	-1.54524	-2.17863	-0.199612	-0.497271	-0.0561795	-0.0641517
hCG_1998851;FLOT2	Flotillin-2	A0A024QZ62;Q14254;Q6FG43;J3QLD9;E7EMK3;Q9BTI6;K7EKW9	7.15456	6.94446	6.91167	6.88255	7.10788	6.92076	6.85668	6.88808	0.153169	-1.00488	-2.31469	-2.38517	0.398209	-1.26207	-1.94993	-2.17881	-0.430564	-0.180427	0.0330846	-0.134093
PCBP2	Poly(rC)-binding protein 2	Q15366;H3BSS4	7.61604	7.80899	7.64901	7.04606	7.60185	7.73042	7.42925	6.99396	-0.0859575	-0.505986	-2.13937	-2.46872	0.0547553	-0.307102	-1.38617	-2.17936	-0.186039	-0.551438	-0.324393	-0.0371042
ATG9A	Autophagy-related protein 9A	B3KPP7;A8K140;A0A024R438;Q7Z3C6;B4DYN3;H7C152;C9JD65;C9JX27;C9IYZ9;C9JKV7;C9JDK4;C9JXG2;H7C1G6;C9JS65;C9JFV2;F2Z3I6	6.41665	5.45935	5.44618	5.7864	6.44371	5.55596	5.46217	5.70124	0.229978	-1.08643	-2.10896	-2.45264	0.147815	-1.16408	-2.41737	-2.18041	-0.0366188	0.205137	0.594546	0.0505412
YARS2	Tyrosine--tRNA ligase, mitochondrial;Tyrosine--tRNA ligase	Q9Y2Z4;H0YHS6	6.51956	6.49737	5.19968	5.77756	6.66952	6.55485	5.1302	5.78679	-0.362844	-0.686891	-2.09744	-1.90298	-0.2997	-1.16474	-1.87961	-2.18059	0.0154114	0.221068	0.232039	0.477003
COTL1	Coactosin-like protein	Q14019;H3BT58	7.54223	7.00436	7.3585	6.83654	7.6276	6.96464	7.12679	6.7531	-0.034591	-1.17369	-1.91256	-2.43362	-0.146085	-0.943743	-1.11113	-2.18196	0.127994	-0.319487	-0.380033	-0.0281865
RTN3	Reticulon;Reticulon-3	A0A024R5C4;B7Z3E3;B7Z8W8;O95197;B7Z4M1;B7Z361;Q7RTN4;F5H891;F5GWG7;F5H617	7.77693	6.83787	6.87712	6.86458	7.88003	6.98998	6.74376	6.90175	0.325919	-0.557133	-2.78943	-2.05511	0.0437349	-1.16751	-2.31125	-2.18233	0.18773	0.135836	-0.0429926	0.363489
NPTN;DKFZp566H1924	Neuroplastin	Q9Y639;Q9UFM8;Q9Y499;H3BU51;B7Z960;H3BQ94	7.41908	7.09937	7.27536	6.72114	7.4542	7.20372	7.07956	6.66425	0.0531618	-0.859312	-2.63155	-2.26861	0.0881408	-1.28586	-2.04433	-2.18239	-0.105224	0.0534873	-0.268314	0.145102
LAMTOR1	Ragulator complex protein LAMTOR1	Q6IAA8;F5GX19;F5H3Y3;H0YFI1;B4DUK2;F5H479	7.24597	7.21363	7.14773	6.90761	7.24904	7.27277	6.81236	6.9615	-0.288224	-0.737386	-2.49334	-2.01004	-0.0597934	-0.908766	-1.47732	-2.18284	-0.298892	-0.183436	-0.525648	0.368637
IMP4	U3 small nucleolar ribonucleoprotein protein IMP4	H0Y714;Q96G21;E7ENR5;B8ZZ47;B9A008;F8WCN0	7.31171	6.81656	6.92135	6.60578	7.29972	6.89586	6.77237	6.57213	-0.138007	-0.312238	-2.1287	-2.16878	0.166884	-0.614344	-1.71329	-2.183	-0.253691	-0.114757	-0.117864	0.24337
IVD	Isovaleryl-CoA dehydrogenase, mitochondrial	A0A0S2Z422;A0A0A0MT83;P26440;A0A0S2Z4K7;H7C4G6;H0YLC3;H0YN10;H0YKV0;A0A087WVD3;A0A0S2Z3Z7	6.26418	6.01766	5.86235	6.11003	6.27975	5.90125	5.70965	6.03377	-0.196158	-1.06962	-2.27005	-2.42936	-0.102578	-1.06775	-1.93892	-2.18336	-0.220387	-0.486647	0.118654	-0.0431195
VARS	Valine--tRNA ligase	A0A1U9X9D5;A0A1U9X9C8;A0A1U9X9C7;A0A1U9X9C4;A0A1U9X9A1;A0A024RCN6;P26640;A0A1U9X9C1;A0A1U9X9A3;A0A140T936;B4DT32;A0A140T954;A2ABF4;A0A0G2JJT9;H0Y426;A0A140T904	7.45528	6.48634	6.87303	6.78142	7.54637	6.57186	6.85771	6.72114	-0.0984474	-0.889543	-2.20018	-2.16087	-0.236741	-1.34055	-2.26556	-2.18342	0.0974511	0.0196989	0.455694	0.138859
CYC1	Cytochrome c1, heme protein, mitochondrial	Q8TBT6;P08574	8.22246	7.65386	7.77862	7.55429	8.22647	7.74719	7.62255	7.46721	-0.0105147	-0.655829	-2.5131	-2.34572	0.113585	-0.95648	-1.94282	-2.18393	-0.219032	-0.0156523	-0.215505	-0.0370979
CYP20A1;DKFZp666P073	Cytochrome P450 20A1	B4DLN7;E9PHG5;Q6UW02;Q567U3;Q658T6;F8WBE2;C9J8K7;Q8WZ13;Q53RS5	6.62138	5.51096	5.56755	5.57386	6.65057	5.37039	5.88476	5.81254	0.0177557	-0.90366	-1.8188	-2.31545	-0.0897487	-0.814685	-2.82649	-2.18413	0.156714	-0.182907	1.41968	-0.00471206
UBXN4	UBX domain-containing protein 4	B4E240;Q92575;B3KTD5;F8WB86;Q6PJ80;C9JLR4	6.8421	6.67773	6.26768	6.21198	6.84513	6.75423	6.02662	6.1861	-0.0715302	-0.820348	-2.43234	-2.27798	-0.0797419	-1.26007	-2.04816	-2.1845	0.0175223	0.116596	-0.0133033	0.0395432
EFTUD1	Elongation factor Tu GTP-binding domain-containing protein 1	Q7Z2Z2;B3KPR5;H0YK75	6.83816	5.46409	6.49626	6.60178	6.89247	5.52559	6.439	6.56307	-0.154661	-1.63893	-2.59638	-2.4098	-0.255463	-1.789	-2.30929	-2.18465	-0.0116442	-0.0473296	0.0745501	0.0199094
SARS	Serine--tRNA ligase, cytoplasmic	Q53HA4;Q5T5C7;P49591;Q0VGA5	7.1191	6.23494	6.87422	6.85398	7.14171	6.3412	6.89927	6.79774	-0.19123	-1.1364	-2.24846	-2.32408	-0.0547299	-1.4517	-1.85301	-2.18466	-0.175564	-0.0883844	0.0680798	0.00134142
B4GALT1	Beta-1,4-galactosyltransferase 1;Lactose synthase A protein;N-acetyllactosamine synthase;Beta-N-acetylglucosaminylglycopeptide beta-1,4-galactosyltransferase;Beta-N-acetylglucosaminyl-glycolipid beta-1,4-galactosyltransferase;Processed beta-1,4-galactosyltransferase 1	P15291;B4DLB8;B7ZAH9;W6MEN3;B4DMM8;W6MEN4;Q86XA6	7.04487	7.01392	6.6524	6.53031	7.08831	7.08263	6.45915	6.42628	-0.373667	-0.946618	-3.13372	-2.31258	-0.347855	-1.13721	-2.75074	-2.18485	-0.0628388	-0.085514	0.0350608	0.0211951
EIF3F	Eukaryotic translation initiation factor 3 subunit F	B4DMT5;B3KSH1;O00303;B4DEW9;H0YDT6;E9PQV8;A0A1W2PP79	7.62641	7.25286	7.4335	7.2587	7.63263	7.32145	7.24564	7.15125	-0.222046	-1.3113	-2.23117	-2.35629	-0.157183	-1.51219	-1.59341	-2.18537	-0.107238	-0.126366	-0.187607	-0.0742532
HEL-S-21;GSTO1	Glutathione S-transferase omega-1	V9HWG9;B2R983;P78417;Q5TA02;Q5TA01	8.28713	6.92541	8.08899	7.6467	8.35194	6.92151	7.81381	7.58768	-0.211973	-1.11741	-2.33902	-2.32547	-0.342482	-0.997958	-1.45453	-2.18618	0.0275078	-0.371153	-0.453902	-0.00203608
MRPS34	28S ribosomal protein S34, mitochondrial	C9JJ19;P82930;A4UCR9	7.63406	7.39524	7.33414	6.76488	7.65002	7.46782	7.02533	6.77108	-0.0729136	-0.437973	-2.26655	-2.17441	0.0405172	-0.800521	-1.47861	-2.18718	-0.140867	-0.0681967	-0.429469	0.255701
EIF2A	Eukaryotic translation initiation factor 2A;Eukaryotic translation initiation factor 2A, N-terminally processed	Q9BY44;F8WAE5;H7C5R5;C9IZE1;H7C5Q3;F8WF18;F8WAT3	7.51612	6.80485	7.1611	6.92084	7.5439	6.87529	6.98948	6.78036	-0.0788689	-1.3522	-2.33488	-2.29034	-0.128836	-1.73621	-1.7534	-2.18723	-0.0322295	0.0987465	-0.149443	0.10188
GNAI2;WUGSC:H_LUCA16.1	Guanine nucleotide-binding protein G(i) subunit alpha-2	P04899;Q96C71;B3KX51;B3KP24;Q93020;Q6LCB5;Q6AWC5	7.03912	7.11894	6.56416	6.60842	6.9599	7.16287	6.34293	6.60378	-0.131604	-0.766302	-2.39698	-2.00936	-0.0929213	-1.14677	-1.92682	-2.18732	-0.127347	0.0642476	-0.0418466	0.25719
SDHA	Succinate dehydrogenase [ubiquinone] flavoprotein subunit, mitochondrial	A0A024QZ30;P31040;D6RFM5;Q0QF12;B3KT34;A0A087X1I3;B4DYN5;B3KYA5;H0Y8X1;B4DNB2;B7Z668;B7Z6J5	7.74062	7.5544	7.28488	7.412	7.74948	7.65809	7.13575	7.33221	-0.0390311	-0.963269	-2.4346	-2.3648	-0.134811	-1.37714	-2.17123	-2.18741	-0.0837773	0.0922469	0.126666	0.0706586
HNRNPA0	Heterogeneous nuclear ribonucleoprotein A0	Q13151	8.43605	8.03295	8.15802	7.77012	8.49222	8.13005	7.95307	7.61414	-0.123175	-0.805223	-2.50489	-2.37577	-0.165875	-1.14292	-1.93457	-2.18749	-0.12264	-0.0532872	-0.110525	-0.0527563
ASH2L	Set1/Ash2 histone methyltransferase complex subunit ASH2	A8K6T5;Q9UBL3;F5H8F7;B4DPT1;H0YBF6;B4DEM3;H0YAQ0;E5RFH5	6.63472	6.13431	5.91045	5.7102	6.69496	6.29895	5.86728	5.62756	-0.0428088	-0.896361	-2.28944	-2.20367	-0.0681121	-1.37642	-2.06963	-2.18782	-0.0237127	0.0488833	0.0956817	0.0783724
C17orf75	Protein Njmu-R1	J9JIC5;Q9HAS0;J3KRR1;K7EII1;Q8NI83;K7ERX0;K7EIQ2;J3QKQ1	6.92367	6.19965	6.63926	6.40423	6.97639	6.35284	6.46942	6.29677	-0.266307	-1.16057	-2.64869	-2.35179	-0.272	-1.61953	-1.8841	-2.18823	0.0275686	0.0297764	-0.368304	0.0376497
EPHB2 variant protein;EPHB2	Receptor protein-tyrosine kinase;Ephrin type-B receptor 2	Q4LE53;P29323;B4DSE0;B1AKC9;B4DQP7;Q6NVW1;P54762;Q15375	6.81752	6.2051	6.25403	5.93313	6.87162	6.20271	6.20291	5.77315	-0.731469	0.0691249	-2.09523	-2.35088	-0.653515	-0.091892	-2.02621	-2.1884	-0.0537346	-0.0501137	0.490299	-0.331781
CETN2	Centrin-2	P41208;A0A140VJG3;Q12798	6.83853	7.13848	6.23892	6.69922	6.87787	7.0919	5.99186	6.64658	-0.258005	-1.07534	-1.80073	-2.398	-0.224345	-1.04688	-1.74414	-2.18899	-0.139873	-0.354887	-0.193757	-0.0946283
PSMD9	26S proteasome non-ATPase regulatory subunit 9	O00233;J3KN29;F5H5V4;F5GX23;F5H7X1;F5H169	7.05175	6.19816	6.83766	6.52867	7.00666	6.35649	6.65878	6.4305	-0.328343	-0.81699	-2.20324	-2.42615	-0.157882	-1.14692	-1.57172	-2.18908	-0.26273	-0.124764	-0.17118	-0.077584
BCCIP	BRCA2 and CDKN1A-interacting protein	Q9P287;B4DUS0;B4E318	7.83927	7.10304	7.38534	6.96134	7.85169	7.12422	7.15672	6.82512	-0.0998197	-1.06906	-2.10222	-2.50003	0.0807049	-1.37784	-1.36423	-2.18972	-0.180922	-0.285521	-0.338747	-0.0859458
LIMS1	LIM and senescent cell antigen-like-containing domain protein 1	P48059;A0A0J9YXC7;A0A0M3HER1;B3KNZ3;Q7Z4I3;Q7Z4I5;A0A024RAH1;Q7Z4I7;Q7Z4I4;F8WB59;A0A0J9YYC1;A0PJ44;H0Y592;Q9NWG2	6.94749	6.08072	6.52674	6.46519	6.98382	6.14516	6.72952	6.52435	-0.134108	-1.28964	-1.47693	-2.15396	-0.138851	-1.75209	-1.77395	-2.18985	-0.0977525	0.0767832	0.846505	0.37589
PAF1	RNA polymerase II-associated factor 1 homolog	A0A024R0H6;Q8N7H5;B4DGJ5	6.94135	6.74391	6.63034	6.81442	6.84465	6.83557	7.21206	7.01471	-0.221586	-1.22226	-1.84269	-2.34521	0.076911	-1.53336	-2.53182	-2.18997	-0.377197	0.0402918	1.20392	0.240503
STRAP	Serine-threonine kinase receptor-associated protein	Q9Y3F4;B0AZV0;H0YH33	7.92585	7.08971	7.50803	7.05844	7.95039	7.14557	7.38326	6.96241	-0.0248554	-1.09257	-2.01682	-2.22899	-0.0219855	-1.24657	-1.53998	-2.19	-0.0558965	-0.24238	-0.127377	-0.0290905
SNRP70;SNRNP70	U1 small nuclear ribonucleoprotein 70 kDa	A0A024QZD5;P08621;A8KAQ5;M0QYR1;B3KPV0;M0QX04;Q9UFS1	8.21385	7.8641	7.82481	7.87077	8.20508	7.91992	7.58518	7.69924	-0.0737087	-0.641499	-2.50393	-2.53455	-0.0788794	-1.06011	-1.81019	-2.19032	-0.143179	0.0321142	-0.304234	-0.136716
HEL-S-1;YWHAB	14-3-3 protein beta/alpha;14-3-3 protein beta/alpha, N-terminally processed	V9HWD6;P31946;B5BU24;Q4VY19;A0A0J9YWE8;Q59EQ2;Q4VY20;A0A0J9YWZ2	7.26294	7.42739	6.2881	6.03985	7.33138	7.46847	6.06986	6.08531	-0.0103086	-1.39679	-2.25889	-2.43986	-0.135398	-1.53118	-1.54317	-2.19044	0.0554388	-0.0963739	-0.25513	-0.0203939
PRPS1	Ribose-phosphate pyrophosphokinase 1	Q53FW2;P60891;B1ALA9;B7ZB02;B1ALA7	8.20101	7.40366	7.83921	7.61321	8.23063	7.39227	7.62517	7.48976	-0.0613529	-1.13342	-2.35768	-2.68059	-0.0217513	-1.30344	-1.7017	-2.19151	-0.0878961	-0.258132	-0.200598	-0.24415
FTO	Alpha-ketoglutarate-dependent dioxygenase FTO	B3KU60;A0A1B0GTC3;A0A1B0GVH5;Q9C0B1;A0A1B0GUC3;A0A1B0GV98;A0A1B0GTC5;A0A1B0GU26;A0A1B0GTY1;B4DHN4;A0A1B0GUY7;A0A1B0GTI3;A0A1B0GTZ8;X6R3I0	7.08116	5.80991	6.43271	6.23381	7.10552	5.84599	6.30311	6.26268	0.0953634	-0.996094	-2.67893	-2.16346	0.109239	-1.08913	-1.9911	-2.19207	-0.056751	-0.0832427	-0.2552	0.128403
SRSF10	Serine/arginine-rich splicing factor 10	Q5JRI1;Q53GD7;A0A0S2Z504;O75494;Q6IQ42;Q8WXF0;R4GMP8	7.64102	7.39649	7.04951	6.9005	7.68623	7.47959	6.8671	6.82831	-0.00620154	-0.597973	-2.34636	-1.86332	-0.0719709	-0.859682	-1.75287	-2.19235	0.0180947	-0.116711	-0.143968	0.0696349
BRIX1;BXDC2	Ribosome biogenesis protein BRX1 homolog	Q8TDN6;A0JLQ5;B4E0B8;Q9NUW4	7.47031	7.3402	6.95617	6.63316	7.47952	7.32317	6.79721	6.61908	-0.192941	-0.477624	-2.15168	-2.33766	-0.131298	-0.800341	-1.72671	-2.19349	-0.170833	-0.155966	0.0838448	-0.0654147
STXBP4	Syntaxin-binding protein 4	Q6ZWJ1;Q08AL9;E7EPP7;B5MCT9	6.7707	5.69895	6.17258	6.28106	6.73695	5.76776	6.05679	6.0651	-0.499557	-1.2469	-3.02909	-2.71347	-0.518059	-1.04175	-2.6863	-2.19352	0.0560537	-0.53114	-0.221454	-0.338365
MRPL38	39S ribosomal protein L38, mitochondrial	Q96DV4	7.59918	7.20372	7.0325	6.72387	7.62452	7.33844	6.81524	6.62913	-0.0923758	-0.515463	-2.19192	-2.4182	0.00332841	-0.809816	-1.50308	-2.19363	-0.152937	-0.110901	-0.229098	-0.00654034
TBL2	Transducin beta-like protein 2	E9PF19;A0A0S2Z5F3;Q8N2L6;Q9Y4P3;B4DY50;Q96E41;B2RB52;B4DY59;A0A0S2Z5C1;A0A087WXC6;F8WDI9;F8WCR3	7.48043	6.84117	6.85023	6.6386	7.52843	6.96238	6.78724	6.61544	-0.00368752	-0.735897	-2.50328	-2.33209	-0.11023	-1.16101	-2.25303	-2.19451	-0.0205445	0.238113	0.0306562	-0.0119506
MYBBP1A	Myb-binding protein 1A	Q9BQG0;I3L1L3;B4DZZ1;B4DE42;I3L2H8;B4DWP5;I3L311	7.74821	7.05125	7.07672	6.72162	7.81435	7.21	7.08993	6.67074	-0.128488	-1.02488	-2.1163	-2.22271	-0.345725	-1.71533	-2.37111	-2.1952	0.141776	0.426612	0.671847	0.2088
TIMM10	Mitochondrial import inner membrane translocase subunit Tim10	P62072	6.9893	7.31965	6.39751	6.65202	6.99145	7.30766	6.15613	6.33746	-0.127822	-0.769782	-2.24092	-2.64828	-0.0941116	-0.764955	-1.47658	-2.19542	-0.123723	-0.426427	-0.358694	-0.515833
YPEL5	Protein yippee-like 5	P62699	7.20342	6.64997	6.78958	6.86593	7.31011	6.74258	6.70963	6.85469	0.146683	-0.726767	-1.80772	-1.87752	-0.152845	-0.808666	-1.51585	-2.19582	0.274285	-0.132147	0.284334	0.37988
SUMF2;DKFZP566I1024	Sulfatase-modifying factor 2	A0A0S2Z5Q3;J3KQJ1;Q8NBJ7;A0A0S2Z548;A8MXB9;C9J660;C9JL30;H7C3B2;Q75LP3;F8WA42;A0A024RDK8;B4DLK7;E9PBT8;B4DQ27;A0A0S2Z5C4;J3QT17;E9PG02;B4DN71;F8WEX5;F8WES7;F8WEV7	7.02096	7.52975	7.19526	7.5801	6.95429	7.54255	7.12054	7.03613	-0.292693	-1.15745	-2.79961	-2.52596	-0.363169	-1.60313	-1.06277	-2.19632	-0.0340643	0.000691995	-0.727026	-0.0802182
PA2G4	Proliferation-associated protein 2G4	A0A024RB85;Q9UQ80;A8K6Y1;Q6PIN5;Q05D08;F8VR77;F8W0A3;H0YIN7;F8VZ69	8.36718	7.63636	7.97879	7.76795	8.38878	7.66384	7.71643	7.5986	-0.0519425	-1.16831	-2.45915	-2.56355	-0.0243101	-1.3099	-1.55457	-2.19662	-0.118078	-0.21619	-0.46658	-0.272626
AURKA	Aurora kinase A	O14965;A3KFJ0;B4DX16	7.77098	6.87487	7.26115	6.89278	7.80743	6.9674	6.94501	6.89449	-0.00855058	-0.769241	-2.50395	-2.75453	-0.0315801	-0.98629	-1.43981	-2.19725	-0.0555622	-0.11123	-0.59386	-0.357347
PSMA7	Proteasome subunit alpha type-7;Proteasome subunit alpha type	A0A0K0K1K4;O14818;Q05DH1;H0Y586;H0UI83;B0YJ74;Q8TAA3;A0A087WYS6;F5GY34;Q4G1B8	8.03108	7.26745	7.92615	7.45219	8.07445	7.28774	7.68335	7.37518	-0.135753	-0.954337	-2.13633	-2.27744	-0.137858	-1.10981	-1.3555	-2.19752	-0.0243476	-0.257965	-0.309035	0.0369055
TMX3	Protein disulfide-isomerase TMX3	Q96JJ7;Q3B7X1;B4DIE3;H3BPB3;H3BT89;H3BVI1	7.42453	7.00936	6.98934	6.76287	7.5462	6.90962	6.88315	6.82234	-0.176638	-0.559735	-2.15879	-2.16378	-0.234921	-1.21299	-2.12132	-2.19752	0.0246715	-0.072169	0.0351989	0.228157
RBBP4	Histone-binding protein RBBP4	Q09028;H0YF10;H0YCT5;H0YDK2;E9PNS6;B4DRT0;H0YEU5;E9PNS2;E9PIC4;C9JPP3;E9PND5	7.43226	7.35875	6.83989	6.55734	7.56028	7.49323	6.65383	6.43916	0.0983828	-0.817784	-2.16127	-2.23865	-0.0331098	-1.03301	-1.88637	-2.19774	-0.0347509	-0.0586841	0.063392	0.150347
XIAP	E3 ubiquitin-protein ligase XIAP	P98170;B2R9R2;B1AKU2;Q96RW6	6.92769	5.24225	6.18308	6.62397	6.93266	5.17942	6.06316	6.54759	-0.183324	-2.09463	-2.83317	-2.41327	-0.102791	-1.99825	-2.33245	-2.1981	-0.0981155	-0.374393	-0.0692259	0.144214
PURA	Transcriptional activator protein Pur-alpha	Q2NLD4;Q2NLC9;Q5U0P9;Q56A79;Q00577	7.29941	6.47701	7.08469	6.71123	7.334	6.53237	6.87942	6.7304	-0.0755606	-1.05432	-2.52588	-2.18367	-0.058907	-1.36182	-2.07237	-2.1982	-0.0852984	-0.129559	-0.173093	0.202408
TUBA1B	Tubulin alpha-1B chain	P68363;A8JZY9;B3KPS3;B3KT06;B4DDU2;F8VVB9;B4DN58;F8VS66;F8VRZ4;C9JDS9;F8VWV9;F8VX09;Q6QMJ5;F8VRK0;F8W0F6;D3DX41;F8VXZ7	9.06349	8.14074	8.76297	8.35257	9.12507	8.17187	8.64266	8.27388	-0.0142371	-1.08531	-2.20593	-2.24284	-0.0299989	-1.33465	-1.94354	-2.19919	-0.0264478	-0.209793	0.189497	0.112107
WDR11;DKFZp434L1715	WD repeat-containing protein 11	Q9BZH6;B2RCJ6;Q9NVU3;Q659C9;Q9NWV7;S4R3Z0;B4DX09;S4R451;S4R3P9	6.35823	5.77136	6.04281	6.4265	6.4742	5.90558	5.8455	6.18732	-0.157723	-0.99255	-2.21652	-2.3034	-0.0449611	-1.425	-2.04421	-2.19937	-0.0857011	0.176289	0.278217	0.0451856
PTCD3	Pentatricopeptide repeat domain-containing protein 3, mitochondrial	Q96EY7;B2RDU4	7.03734	7.01641	6.84879	6.60689	7.0249	7.09998	6.47632	6.54337	-0.0558176	-0.785888	-2.6823	-2.56369	0.0500209	-1.02342	-2.28444	-2.19991	-0.140546	-0.182113	0.0148043	-0.146042
EIF2D	Eukaryotic translation initiation factor 2D	P41214;Q5SY38;A0A087X1L6;Q59FU5;A0A087WVB6;B4DGD2	6.70057	6.09199	6.41273	6.42485	6.70781	6.16446	6.17266	6.44985	-0.0348703	-0.910386	-2.44628	-2.26609	0.0379549	-1.13689	-1.92162	-2.20004	-0.129857	-0.0592677	-0.147616	0.0353133
HEL-S-49;TPI1	Triosephosphate isomerase	V9HWK1;P60174;Q53HE2;B4DUI5;U3KPZ0;Q2QD09;U3KQF3;U3KPS5	8.79929	7.98538	8.64895	8.40469	8.87766	7.96434	8.35333	8.26464	-0.0745584	-1.42061	-2.36153	-2.51621	-0.239245	-1.35952	-1.49745	-2.20033	0.0938712	-0.32878	-0.444415	-0.156642
COLGALT1	Procollagen galactosyltransferase 1	Q8NBJ5;Q8WUI9;Q9H6F1;B3KQ10;M0QX72;Q6IPW8;M0QYH0	7.45187	7.24345	7.33735	6.90249	7.4913	7.2903	6.71555	6.72983	-0.0782201	-0.942473	-2.83792	-2.54931	0.046449	-1.20499	-2.35446	-2.20038	-0.151702	0.0197329	-0.173051	-0.140831
DNCL1;DYNLL1	Dynein light chain 1, cytoplasmic	Q6FGH9;P63167;F8VXL2;F8VRV5;F8VXI7	8.38741	7.89516	7.59449	7.66996	8.44709	7.7611	7.35075	7.61178	-0.169627	-0.908446	-2.1852	-2.24107	-0.231605	-1.07435	-1.44547	-2.20057	-0.0243817	-0.147789	-0.245325	0.183833
COMMD3-BMI1		R4GMX3;Q5T8Z4;P35226;Q5T8Z6;Q6IB93;Q5U0M5;Q5T8Z2	7.04029	6.39288	6.69472	6.80092	7.06001	6.3909	6.55977	6.51487	-0.178409	-0.613188	-2.24222	-2.28023	-0.0898821	-0.721236	-1.62761	-2.20137	-0.146778	-0.0604166	-0.293261	0.156421
HEL-S-32;MDH1	Malate dehydrogenase;Malate dehydrogenase, cytoplasmic	V9HWF2;P40925;B9A041;B8ZZ51;C9JF79;C9JRL4;C9JLV6;C9IZI0;F8WFC2	7.43912	6.96196	7.3969	6.83131	7.56654	6.97913	7.15499	6.64532	-0.106054	-1.37118	-2.62603	-2.59198	-0.202618	-1.56307	-1.89147	-2.20146	0.104713	-0.174372	-0.206378	-0.217459
PCK2	Phosphoenolpyruvate carboxykinase [GTP], mitochondrial	Q6IB91;A0A0S2Z430;Q16822;B4DW73;H0YML5;A0A0S2Z451;H0YM31;A0A0A0MS74;A0A0S2Z4C0;H0YNG4;H0YMA5;H0YMU6;H0YMY3;B4E1E8	6.58698	6.42909	6.41794	6.72272	6.5234	6.48695	6.36951	6.9122	0.0364469	-0.869619	-1.61716	-2.25114	0.152138	-1.01812	-1.3923	-2.20207	-0.345921	-0.121472	0.0444506	-0.0100087
WDR6;DKFZp434F1720	WD repeat-containing protein 6	A0A087X295;Q9NNW5;E9PDU5;B4E256;Q8NDH0;E9PBK6;B4DLP3;B3KRR8;B4DK45;Q6AZD6;Q9H9M3;Q6PKC6;Q9NW86;C9K020;V9GZ65;E5RFX3;F8WE36;C9JFP6;V9GYU1	6.77371	5.7377	5.85144	5.40693	6.81717	5.61331	5.85158	5.65289	-0.0482087	-0.806568	-2.58141	-1.96337	-0.16903	-0.874731	-2.36771	-2.20271	-0.0974081	-0.364073	0.230254	0.760976
ACTR1A	Alpha-centractin	P61163;R4GMT0;B4DM97;B4DXP9;B4DMT4;A0A1B0GVS3	7.33619	6.93367	7.10722	6.77779	7.38705	7.03936	7.04024	6.78612	-0.139757	-1.45911	-2.29703	-2.10597	-0.169031	-1.72787	-2.02362	-2.2028	-0.0729419	-0.0144404	0.172598	0.260533
PSMA5	Proteasome subunit alpha type-5;Proteasome subunit alpha type	A0A109NGN6;P28066;Q5U0A0	7.91621	7.01655	7.82569	7.53822	7.93508	7.03178	7.61762	7.45275	-0.134937	-1.02693	-2.2878	-2.273	-0.0327486	-1.22289	-1.45687	-2.20284	-0.171245	-0.203446	-0.260587	0.0441063
TRUB2	Probable tRNA pseudouridine synthase 2	A0A024R886;O95900	6.80691	7.08755	6.89673	6.62055	6.83501	7.14367	6.66112	6.42029	-0.10543	-0.758916	-2.53481	-2.58066	-0.00744532	-1.2133	-1.67138	-2.20364	-0.0401698	-0.144093	-0.523918	-0.42851
CD63	Tetraspanin;CD63 antigen	F8VV56;F8W022;F8VWK8;A0A024RB05;P08962;F8VNT9;W6A4U0	7.55892	7.21736	7.25594	7.06349	7.6091	7.32693	7.02309	7.01978	-0.259959	-0.592745	-2.78816	-2.20121	-0.441994	-0.925705	-2.20182	-2.20375	0.0999542	-0.0236437	-0.198099	0.119802
EIF2S1	Eukaryotic translation initiation factor 2 subunit 1	Q53XC0;P05198;G3V4T5;H0YJS4;B4DM12	7.97576	7.24273	7.56812	7.0118	8.00753	7.30619	7.38385	6.91023	-0.139073	-0.849274	-2.21415	-2.55798	-0.116308	-1.19003	-1.67112	-2.20444	-0.0786545	0.0316264	-0.122253	-0.181751
ERP70;PDIA4	Protein disulfide-isomerase A4	A0A090N8Y2;P13667;C9JMN9	8.28857	7.86073	7.71667	7.73844	8.3695	8.0292	7.65782	7.69692	-0.175658	-1.15674	-2.90422	-2.15746	-0.328001	-1.78704	-2.55638	-2.20674	0.0674056	0.300087	0.082671	0.196821
HLA-A;HLA	HLA class I histocompatibility antigen, A-34 alpha chain;HLA class I histocompatibility antigen, A-66 alpha chain;HLA class I histocompatibility antigen, A-43 alpha chain;HLA class I histocompatibility antigen, A-26 alpha chain;HLA class I histocompatibility antigen, A-25 alpha chain	B1PKZ1;P30453;A0A0Y0D599;I2HA75;D9J2K2;B7VU66;A0A1C3PHQ1;A0A0H3W548;P30457;A6H592;A6H591;A0A1S6Q4B3;A0A1W1B6K1;A0A223FKX1;C5IWY6;A0A1S7SKF3;A0A1S6Q4B8;I2GUK2;M4R8T1;D2KZ28;D7RTU8;Q6R740;A0A060VCX0;M1RL68;X5M4Y6;Q5SPM2;I3ZN79;D7GM33;A0A286LDA8;A0A1W1B5W5;A0A142J247;A0A0U5QLN1;A0A0U5Q1J2;A0A0U5Q047;A0A0S4XRL9;A0A0S4XRC2;A0A0S4XR47;A0A0S4XR27;A0A0S4XQZ8;A0A0S4XQT7;A0A140T8Y4;P30456;P30450;P18462;I7G…	7.37106	7.24975	6.89152	6.87928	7.44116	7.43308	6.78533	7.0407	-0.250494	-1.08775	-3.25855	-1.50273	-0.273072	-1.626	-2.78805	-2.20728	-0.139918	0.152797	0.0815074	0.801504
IPO7	Importin-7	O95373;B3KQG6;B3KNG9;E9PLB2;E9PLJ0	7.39637	6.94882	7.07574	6.81357	7.4619	7.04374	7.03317	6.75522	-0.0598	-1.38322	-2.12084	-2.32707	-0.193915	-1.56297	-1.93236	-2.20812	0.094087	-0.0555191	0.175732	0.129002
C21orf33	ES1 protein homolog, mitochondrial	A0A096LPI6;A0A140VKB0;A0A0B4J2D5;P30042;A0A096LNH5;H7C1F6;H7C2G3;A0A0B4J2H4;A0A096LP73;F2Z2Q0;A0A096LP12;A0A096LNJ1	7.16411	6.29494	6.81866	6.48712	7.15445	6.39308	6.60693	6.43627	-0.353401	-0.723844	-2.58716	-2.22232	-0.0289071	-1.34793	-1.91465	-2.20837	-0.0648789	-0.0230261	-0.103251	0.0537471
MAN1B1	Endoplasmic reticulum mannosyl-oligosaccharide 1,2-alpha-mannosidase;alpha-1,2-Mannosidase	Q9UKM7;A0A291FGE6;H0YG20;B4DR05;B4DPS9;B3KQC5;H0YGV7;B3KXZ1;Q9UFZ8;Q68D80;Q8N2P4;H0YIU0;Q59G33;H0YGQ1;H0YI64	6.81691	6.46827	5.69993	5.86298	6.89658	6.61804	5.52683	5.90601	-0.288277	-1.13905	-3.05704	-1.8411	-0.288228	-1.72917	-2.42966	-2.2086	0.0292916	0.295093	-0.179482	0.621947
MRPL14	39S ribosomal protein L14, mitochondrial	A0A024RD78;Q6P1L8	7.6898	7.10999	7.18941	6.93877	7.69684	7.21343	6.96878	6.89225	-0.151638	-0.668453	-2.27022	-2.42106	-0.0229403	-0.841144	-1.44659	-2.20955	-0.191981	-0.187838	-0.41083	-0.104609
POLDIP2	Polymerase delta-interacting protein 2	Q9Y2S7;B4DEM9;Q9UG21	7.66879	7.22098	7.31295	6.95984	7.71852	7.26236	7.15775	6.8674	-0.0705235	-0.475989	-2.48654	-2.47429	0.0780538	-0.836437	-1.56796	-2.20994	-0.0767482	-0.0262918	-0.623353	-0.122321
PSMD10	26S proteasome non-ATPase regulatory subunit 10	B1AJY7;O75832;B1AJY5;B1AJY6	7.25441	6.65066	6.94432	7.05634	7.33605	6.76397	6.86674	7.2232	-0.0866853	-1.41618	-2.33084	-2.44691	-0.141117	-1.08222	-1.4559	-2.21046	-0.0232844	-0.2178	-0.349225	0.186867
HNRNPA3	Heterogeneous nuclear ribonucleoprotein A3	P51991;B4E036	8.23848	8.5155	8.09325	8.05069	8.26737	8.60072	7.86147	7.91576	0.00216752	-0.445651	-2.57217	-2.53082	0.0363175	-0.692136	-1.74551	-2.21094	-0.120716	-0.0327162	-0.315218	-0.166
CTBP1	C-terminal-binding protein 1	X5D8Y5;Q13363;X5D7T7;Q4KMQ8;D6RAX2;E7ESU7;E7EPF8;E9PGB1;H0Y8W7;H0Y9M9;Q9NSY3;E7EUB3;H0Y8U5	6.89866	6.70066	6.52751	6.61084	6.87599	6.76714	6.36123	6.58731	-0.11322	-0.85904	-2.11546	-2.07242	0.0154878	-1.01629	-1.84126	-2.21114	-0.1505	-0.287797	0.0701666	0.284898
SCFD1	Sec1 family domain-containing protein 1	Q8WVM8;Q53GW1;B7Z738;B7Z5N7;J3KNG4;H0YJY1;G3V2M8;G3V4I1;G3V5F3;G3V3K9;G3V363;H0YJS6;G3V5E2	7.50141	6.92693	7.16346	7.28577	7.51628	7.00304	7.03775	7.62383	-0.134384	-0.849646	-2.3602	-2.24132	-0.10941	-1.16988	-1.95749	-2.21146	-0.0691939	-0.036393	-0.0139065	0.134443
NRP2;DKFZp686J1169	Neuropilin-2	A0A024R3W6;X5D7M1;Q7LBX6;X5D2Q8;B7ZL68;O60462;Q7Z3T9;A8K4G9;C9JH98;Q96GU8	7.27504	6.70455	6.46894	6.45293	7.30846	6.87434	6.3798	6.45311	0.0936356	-0.653361	-3.29369	-2.21232	0.135671	-1.22773	-2.72104	-2.2116	-0.102711	0.13596	-0.186745	0.115396
ERCC3	TFIIH basal transcription factor complex helicase XPB subunit	G3V1S1;B3KTH1;A8K359;P19447;Q53HW5;H7C309	6.51259	5.61536	5.86844	5.68868	6.48013	5.64564	5.85875	5.62871	-0.552499	-0.894621	-2.34724	-1.76764	-0.264243	-0.852445	-1.64623	-2.21192	-0.164684	-0.244512	-0.307567	0.398154
PTPRM	Protein-tyrosine-phosphatase;Receptor-type tyrosine-protein phosphatase mu	E7EPS8;P28827;B4DGA3;B4E143;Q49AC9;J3KT55;J3KRV2;J3QLI4	6.52481	5.32039	4.99519	6.26474	6.53797	5.41814	4.88667	5.87812	0.0835104	-1.21281	-3.25799	-2.54653	0.0382652	-1.52785	-3.10342	-2.21205	-0.118562	-0.0304242	0.290994	-0.10162
MRPL19	39S ribosomal protein L19, mitochondrial	P49406;A8K5D5;B4DIG4;S4R3W9;A0A0A0MRF4;H7C2J0;S4R455	7.52881	7.47508	7.28589	7.16262	7.60646	7.43755	7.04458	7.10809	0.105102	-0.835453	-2.16825	-2.6025	0.107034	-0.962825	-1.39156	-2.21327	-0.0930909	-0.196637	-0.426326	-0.149686
PPM1B	Protein phosphatase 1B	C9JIR6;A8K599;Q4J6C0;B3KP90;O75688;B8ZZF0;Q5JB49	6.95199	5.95907	6.83865	6.67515	7.0058	5.90826	6.89253	6.84037	-0.117073	-1.35094	-2.20936	-2.39606	-0.198664	-1.12514	-1.61984	-2.21509	0.0271478	-0.599736	-0.0489699	0.141908
RALB	Ras-related protein Ral-B	A0A024RAG3;P11234;C9J6B1;C9JQB3;B4E364;C9JYR1;C9JPE8;F8WEQ6	7.6089	7.18575	6.69391	6.55117	7.63983	7.16853	6.57709	6.52709	-0.18036	-0.790352	-2.55602	-2.21295	-0.0131832	-0.801493	-1.98395	-2.21521	-0.124093	-0.23515	-0.217045	0.140371
SLC7A11;hxCT;xCT	Cystine/glutamate transporter	Q9UPY5;Q9BYH2;Q9P1X0	6.85243	6.34849	6.336	6.27368	6.96972	6.64414	6.46574	6.15217	0.292336	-1.45918	-3.08535	-2.79192	0.0977802	-2.16477	-3.15291	-2.21521	0.133197	0.543542	0.274291	0.182369
SLC25A3	Phosphate carrier protein, mitochondrial	Q8NCF7;A0A024RBE8;B2RE88;A0A024RBH9;Q00325;Q53HC3;F8VVM2;F8VWQ0;F8VZL5;F8VWR4;Q6MZF9;F8VY00;F8VYH5	8.10061	7.97507	7.46479	7.23752	8.13066	7.96524	7.35251	7.14888	-0.0638747	-0.725348	-2.26925	-2.46838	-0.0463286	-1.11609	-2.10703	-2.21564	-0.114367	0.0553139	0.229071	0.177278
LRPPRC	Leucine-rich PPR motif-containing protein, mitochondrial	E5KNY5;P42704;A0A0C4DG06;B8ZZ38;C9JCA9;H7C3W8	7.99062	7.75295	7.51318	7.53599	8.05343	7.90974	7.48706	7.46859	0.0282487	-0.927554	-2.16966	-2.19317	-0.0610991	-1.65508	-2.17932	-2.2163	0.0141077	0.296613	0.428518	0.157295
CTNNBL1	Beta-catenin-like protein 1	A0A087WUB9;Q8WYA6;A2A2P1	6.76958	7.06393	7.07686	7.11794	6.72514	7.09272	7.43932	7.57716	-0.00206912	-1.05905	-2.65031	-2.01189	0.266174	-1.20893	-2.01307	-2.21639	-0.433744	-0.255844	0.150301	0.319219
NPM1	Nucleophosmin	A0A0S2Z491;P06748;A4ZU86;A0A140VJQ2;A0A0S2Z4G7;Q9BTI9;E5RI98;A0A024R3V9;E5RGW4	8.78639	8.85688	8.60352	8.43524	8.81968	8.88714	8.30778	8.29994	-0.131569	-0.793812	-2.31493	-2.49632	-0.0306256	-0.949998	-1.49928	-2.21703	-0.203804	-0.259361	-0.318895	-0.117364
SHMT1	Serine hydroxymethyltransferase;Serine hydroxymethyltransferase, cytosolic	D3DXC9;Q53ET7;P34896;B4DZB5;J3KRZ5;Q9UMC9;J3KRK5;A0A087WTD8;Q9UMD0	7.1772	6.0581	7.1131	6.89776	7.2714	6.12231	6.95773	6.87427	0.068419	-1.53116	-2.17834	-2.45875	0.0791252	-1.66538	-1.71256	-2.2174	-0.171223	-0.159711	-0.0125086	-0.0656138
MRPL17	39S ribosomal protein L17, mitochondrial	Q9NRX2;E9PKV2	7.40561	7.15155	7.35558	7.18954	7.41828	7.17884	7.33009	7.23545	-0.0247221	-0.612505	-2.27467	-2.39116	0.240154	-0.694153	-1.57266	-2.21753	-0.181	-0.199751	-0.358046	-0.00821564
ELF1;DKFZp686H0575	ETS-related transcription factor Elf-1	A0A0U1RRL5;A0A024RDU6;P32519;Q6MZZ4;B3KTE9	6.78144	6.2518	6.08403	6.7678	6.81161	6.29189	6.21915	6.81989	-0.195025	-1.26783	-2.72052	-1.80888	-0.317043	-1.41578	-2.69958	-2.21789	0.0457358	-0.176665	0.420328	0.52876
HEL-S-128m;PRDX6	Peroxiredoxin-6	V9HWC7;P30041;A4UCS6;B4DUK1	8.63192	7.58871	8.37396	7.92	8.73142	7.57783	8.07519	7.74286	-0.103672	-1.28538	-2.30187	-2.43107	-0.25683	-1.22202	-1.4177	-2.21789	0.110222	-0.436467	-0.470992	-0.0616465
GLRX3	Glutaredoxin-3	A0A140VJK1;O76003	8.17954	7.05927	7.68697	7.45523	8.23498	7.0444	7.50064	7.3905	-0.0704096	-1.14263	-2.45902	-2.58074	-0.191785	-1.31644	-1.80744	-2.218	0.0249592	-0.26668	-0.258673	-0.259332
PREP	Prolyl endopeptidase	Q9UM02;B2RAH7;P48147	7.03309	5.75139	6.60627	6.58309	7.1113	5.65321	6.58652	6.56695	-0.0195318	-0.885771	-2.32818	-2.41657	-0.185539	-1.09045	-2.17204	-2.21854	0.0395477	-0.526025	0.216146	-0.018439
ATP1B3	Sodium/potassium-transporting ATPase subunit beta-3	P54709;D3DNF9;C9JA36;C9JXZ1;Q58I18;C9J6S2;H7C547;F8WBY4;H7C4L9	8.17061	7.64639	7.57877	7.39329	8.17321	7.72839	7.30925	7.34207	-0.0412309	-0.813881	-2.86201	-2.43545	-0.0121833	-1.2805	-1.85062	-2.21859	-0.181603	-0.00527895	-0.346851	-0.00170001
SUPT5H	Transcription elongation factor SPT5	B4E0Q4;B4DZJ7;O00267;B4DJK4;M0QYL9	7.58329	7.13599	7.18389	7.10972	7.61346	7.18711	7.04078	7.03072	-0.207064	-1.02944	-2.49247	-2.55134	-0.195571	-1.40339	-2.17623	-2.21864	-0.116048	-0.102938	0.0476364	0.0031854
CCT7	T-complex protein 1 subunit eta	Q53HV2;Q99832;Q6IBT3;B7Z7I4;B7Z1C9;F8WAM2;F8WBP8;A0A0D9SG95	8.24243	7.5667	7.85263	7.65374	8.31406	7.67408	7.6996	7.5576	0.0160895	-1.24074	-2.41195	-2.52995	-0.13188	-1.69353	-1.97928	-2.21952	0.0721075	0.107517	0.00736872	-0.079517
HSPA14	Heat shock 70 kDa protein 14	Q0VDF9;H7C2A1;B4DYI5;Q6P155;B0YIZ1	7.4574	6.2044	6.75973	6.60587	7.42421	6.2503	6.54129	6.72709	-0.0173667	-0.700705	-2.54085	-2.10919	-0.0578121	-0.932744	-1.93081	-2.21999	-0.130452	0.010498	-0.269662	0.200631
IMMT	MICOS complex subunit MIC60	Q16891;B9A067;B4DQY2;B4DKR1;B4DT20;Q05DN3;D6RAW4	7.61343	7.41982	7.00632	6.97867	7.64312	7.50715	6.95426	6.93167	-0.0388042	-1.08571	-2.68466	-2.25955	-0.0598993	-1.67691	-2.44077	-2.22127	-0.0642656	0.199674	0.184577	0.140472
VTI1B	Vesicle transport through interaction with t-SNAREs homolog 1B	Q5TZX9;A8K6M4;Q9UEU0;B2RE64;H0YJL5;H0YJJ5;J3KMW2;G3V5I2	6.74989	6.75505	6.57835	6.29617	6.75191	6.71594	6.1615	6.15835	-0.108866	-0.999486	-2.48877	-2.0987	0.0569742	-1.05522	-1.65231	-2.22128	-0.247716	-0.375339	-0.478147	0.196695
NCOA5	Nuclear receptor coactivator 5	Q9HCD5;Q5JY17	6.67957	7.09932	6.6554	6.94563	6.6747	7.02634	6.54787	6.74701	-0.314942	-0.964251	-2.89587	-2.43556	-0.134076	-0.897716	-2.21277	-2.2215	-0.202068	-0.427806	-0.165434	-0.160409
IMPAD1	Inositol monophosphatase 3	A0A024R7W0;Q9NX62;H0YBS3;H0YB38	7.28524	7.04007	6.6125	6.72549	7.26566	7.07685	6.31579	6.60814	-0.166572	-1.13989	-2.6441	-2.51674	-0.070445	-1.19416	-1.77717	-2.22164	-0.199923	-0.349668	-0.313334	-0.130112
EEF1D	Elongation factor 1-delta	P29692;D3DWK1;B2RAR6;E9PRY8;E9PQZ1;E9PK01;A0A087X1X7;Q71RH4;Q9H7G6;H0YE72;E9PQ49;E9PI39;E9PPR1;E9PL12;E9PMW7;E9PIZ1;H0YCK7;H0YE58;E9PK72;E9PQC9	8.13989	7.39787	7.88498	7.44002	8.18951	7.4444	7.58701	7.23193	-0.100016	-1.20968	-2.58053	-2.4526	-0.204993	-1.62534	-1.74658	-2.22225	-0.0272365	-0.201933	-0.459631	-0.179057
TUBA4A	Tubulin alpha-4A chain	P68366;C9JEV8;C9JQ00;C9JJQ8;C9JDL2	7.70987	6.82945	7.49017	6.31856	7.78264	6.84852	7.39592	6.24527	-0.303334	-1.05382	-2.32954	-2.37877	-0.428736	-1.19167	-2.24783	-2.2228	0.0660101	-0.189069	0.330865	-0.0646202
EPS8	Epidermal growth factor receptor kinase substrate 8	Q12929;B4E3T6;F5H0R8;F5H3Q6;H0YFG1;F5GYM8	6.98897	6.47925	6.26699	6.74242	7.05169	6.64832	6.33268	6.69574	0.268739	-1.18272	-1.66583	-2.08613	0.415991	-1.67007	-2.10062	-2.22281	-0.0678855	0.19724	0.238053	0.316057
RUVBL2	RuvB-like 2	Q9Y230;B3KNL2;M0R0Y3;B4DW30;X6R2L4;M0QXI6;M0R0Z0;M0QXZ7;A0A1W2PS48	8.12986	6.87633	7.5933	7.42099	8.1722	6.87548	7.45361	7.37045	0.00079881	-1.01713	-2.45161	-2.67087	-0.0920882	-1.06256	-1.96342	-2.2234	-0.00440883	-0.109988	-0.155448	-0.181387
CENPH	Centromere protein H	B3KVZ3;A0A0S2Z5T0;Q9H3R5;H0Y9E6;D6RBJ6	6.53234	5.91402	6.44734	6.57013	6.50537	6.04948	6.29699	6.42826	-0.207593	-3.63876	-2.00571	-2.48419	-0.145228	-3.55886	-1.60772	-2.22354	-0.096973	-0.47841	-0.0439277	-0.16449
XRCC5	X-ray repair cross-complementing protein 5	P13010;Q53T09;Q53TC2;C9JZ81;H7C0H9	8.03473	7.81762	7.68285	7.47123	8.05213	8.03487	7.56297	7.66327	0.0160654	-1.03248	-2.39398	-2.38082	0.00115841	-1.24127	-2.05163	-2.22374	-0.0963069	-0.0907101	0.0953767	0.0189027
HEL-S-28;ILK	Integrin-linked protein kinase	V9HWF0;A0A0A0MTH3;Q13418;A0A087WWY6	7.37262	6.49862	6.98137	7.09003	7.33691	6.51707	6.67396	6.98662	-0.199418	-0.930111	-2.40226	-2.56731	-0.01082	-1.10078	-1.69553	-2.22384	-0.249864	-0.158075	-0.36388	-0.127812
KIAA1033	WASH complex subunit 7	B7ZKT9;A0A087X256;Q2M389;F8W1W1;F8VYH7;F8VQX3;F8VNZ5;R4GMM5	6.23234	6.39104	5.93712	5.79951	6.27647	6.52338	5.92878	5.91945	-0.118198	-1.13845	-2.33954	-1.88706	-0.144836	-1.43998	-2.1238	-2.2244	-0.0463688	-0.125474	0.229864	0.558878
GLO1;HEL-S-74	Lactoylglutathione lyase	X5DNM4;Q04760;V9HW62	8.16009	7.09526	7.84139	7.90015	8.20087	7.10189	7.8268	7.57431	0.0591273	-1.22942	-2.37059	-2.60553	-0.0291105	-1.259	-1.65793	-2.22454	-0.0190396	-0.37587	-0.347935	-0.232488
STK3	Serine/threonine-protein kinase 3;Serine/threonine-protein kinase 3 36kDa subunit;Serine/threonine-protein kinase 3 20kDa subunit	Q13188;A0A087WZ06;E5RFQ9;Q8NBU1;E5RIM6	6.99722	6.25647	6.5039	6.70861	7.01202	6.22599	6.43676	6.60403	-0.0412986	-1.1136	-2.63456	-2.25739	-0.00696047	-1.29095	-1.98219	-2.22506	-0.098938	-0.433324	-0.364961	-0.027254
PAFAH1B1	Platelet-activating factor acetylhydrolase IB subunit alpha	P43034;B4DZN3;B4DF38;I3L3N5;I3L495	7.82246	6.60477	7.41898	7.28338	7.85328	6.71082	7.33674	7.26494	-0.166897	-1.06066	-2.47858	-2.51463	-0.138347	-1.43299	-1.93698	-2.22531	-0.062258	-0.108164	-0.0978183	-0.046974
PARN	Poly(A)-specific ribonuclease PARN	O95453;H3BRK1;B3KN69	7.18285	6.5696	6.86787	6.64028	7.1447	6.5733	6.69734	6.53772	-0.132932	-1.05995	-2.48347	-2.42615	0.0218339	-1.08774	-2.15687	-2.22544	-0.239482	-0.137091	0.0229935	0.0238886
RPL5	60S ribosomal protein L5	A2RUM7;P46777;B3KTM6;Q5T7N0;Q9BUV4;Q8WYP1;R4GNJ2	8.35146	8.10594	8.03721	7.86812	8.29863	8.12358	7.92384	7.78998	-0.157205	-0.804904	-1.89319	-2.34094	0.0438558	-0.798546	-1.60789	-2.22656	-0.308951	-0.341353	0.0756597	0.02784
TUFM	Elongation factor Tu, mitochondrial	P49411;H3BNU3	8.29871	8.03201	7.9861	7.98905	8.30962	8.1112	7.72723	7.91813	-0.161948	-0.825992	-2.71109	-2.56565	-0.156243	-1.19483	-1.96786	-2.22663	-0.110339	-0.0126128	-0.253509	-0.19163
HEL-S-53e;ALDH1A1;HEL-9	Retinal dehydrogenase 1	V9HW83;P00352;V9HVX6;B4DDF8;B4DXX3;Q59EJ0;Q5SYQ9;Q5SYQ8	9.015	8.1993	8.89639	8.7378	9.12881	8.28604	8.76065	8.64367	-0.0836033	-1.66342	-2.62416	-2.47354	-0.355653	-1.9801	-2.24797	-2.2267	0.154233	-0.0847075	0.0951882	-0.0220047
SACM1L	Phosphatidylinositide phosphatase SAC1	Q9NTJ5;E9PGZ4;B4DVV3;F8WDN7;C9JV50;B3KX17;F8WCQ2;C9J3E3;Q68D59	6.93475	6.35225	6.34212	6.25432	6.93085	6.40097	6.22387	6.20797	-0.190842	-0.406243	-2.30674	-2.09715	-0.122893	-0.378796	-2.0673	-2.22717	-0.0910577	-0.154371	0.171663	0.159525
PPP2R5C	Serine/threonine-protein phosphatase 2A 56 kDa regulatory subunit gamma isoform	Q96L51;Q96L52;Q7L7W2;Q13362;Q96B13;H0YJ75;Q86U13;B4DI74;H0YJU0;G3V2U3;H0YN84;G3V5T2;H0YK25;H0YNR8	7.36837	6.56402	6.81536	6.77441	7.37718	6.57352	6.71397	6.67835	-0.066472	-0.896864	-2.13039	-2.55892	-0.0666314	-1.32282	-1.83756	-2.22744	-0.0893727	0.177962	0.0665719	-0.186356
CCDC58	Coiled-coil domain-containing protein 58	Q4VC31;C9JQ41;H7C525	7.42374	6.78186	6.61864	6.92408	7.45076	6.93558	6.24976	6.7249	-0.240447	-0.800423	-2.11863	-2.63376	-0.252367	-1.10645	-1.12911	-2.22771	-0.0477971	-0.0702883	-0.650172	-0.0862572
SBDS	Ribosome maturation protein SBDS	A0A0S2Z5I7;Q9Y3A5;A0A087X020;F8WE72;A0A0S2Z5F7	7.80537	6.54909	7.46467	7.01272	7.82317	6.61499	7.18456	6.84436	-0.0956777	-1.40739	-2.23106	-2.69438	-0.0234802	-1.55174	-1.30412	-2.22823	-0.149959	-0.0986616	-0.421991	-0.321144
CAMK2D	Calcium/calmodulin-dependent protein kinase type II subunit delta	D6R938;A0A024RDK3;Q13557;E9PBG7;E9PF82;B7Z2B0;Q4G1A8;H0Y9J2;H0Y9C2;Q92991;Q8IWE0;Q7LDD5;A8K161;Q9UQM7;E9PBE8;E7EQE4;D6RHX9;D6RFJ0;Q75LA8;E7ERS6;E7ETC9	7.47083	6.80944	7.1105	6.89249	7.45583	6.75097	7.31882	6.93105	0.207645	-1.33781	-2.43128	-2.37643	0.17241	-0.925492	-1.92091	-2.22824	-0.00313382	-0.619333	-0.0577888	-0.00333051
NCKAP1	Nck-associated protein 1	Q9Y2A7;B3KMK7;B3KM75;P55160;F8W050;B2RA26;Q5XG97;Q6P1M2;Q9BV52	7.05397	6.28765	6.54614	6.53525	7.06643	6.35613	6.45931	6.50358	0.0646292	-0.752118	-2.1243	-2.25244	0.0933995	-0.711918	-1.96968	-2.22827	-0.124299	-0.00293611	0.27035	0.150515
ANXA7	Annexin;Annexin A7	B4DT77;B4DWU2;B4DHY4;Q53HM8;B2R657;P20073;B2R7L2	7.96639	6.94372	7.80312	7.49085	8.02294	6.94379	7.61153	7.40826	-0.0123968	-1.01548	-2.31362	-2.48529	-0.0714573	-1.05778	-1.73064	-2.22934	0.0609378	-0.388303	-0.205593	-0.104463
EWSR1	RNA-binding protein EWS	B0QYK0;Q01844;A0A0D9SFL3;C9JGE3;H7BY36;A9Z0R7;Q71E78	7.74096	7.83211	7.5547	7.56248	7.73133	7.8862	7.37585	7.57912	-0.184948	-0.869672	-2.89883	-2.83198	-0.154065	-1.18595	-2.14405	-2.22937	-0.201126	-0.0827043	-0.358322	-0.520263
CYFIP1	Cytoplasmic FMR1-interacting protein 1	Q7L576;X5D2F4;B3KWT5	7.46776	6.34017	6.96419	6.61864	7.54866	6.37418	6.87808	6.60035	-0.0269529	-1.10707	-2.2739	-2.28085	-0.134881	-1.27541	-2.24048	-2.22951	0.0606096	-0.0127795	0.307658	0.108345
HEL-S-95n;SORD	Sorbitol dehydrogenase	V9HW89;Q00796;H0YLA4;B4DKI2;H0YKB3	7.47263	6.34633	7.1504	6.92542	7.49563	6.16163	6.89722	6.81321	-0.0613371	-0.685283	-2.23731	-2.56217	0.00745845	-0.754075	-1.47768	-2.22995	-0.188749	-0.295626	-0.426145	-0.130524
VPS35;DKFZp686O2462	Vacuolar protein sorting-associated protein 35	Q96QK1;Q53FR4;Q5HYM2;I3L4S0;A0A1W2PP10;I3L4P4	7.70809	6.67531	7.35713	7.33578	7.7829	6.77542	7.3949	7.24019	-0.00197884	-0.789289	-2.22509	-2.19916	-0.187837	-1.39983	-2.01098	-2.23126	0.0830264	0.0984825	0.179679	0.206601
FIS1	Mitochondrial fission 1 protein	Q9Y3D6	7.48791	6.86828	7.32891	7.09522	7.47939	6.93676	7.01683	6.99172	-0.218788	-0.867991	-2.31931	-2.45416	-0.252976	-1.11998	-1.37955	-2.23162	-0.040865	-0.179978	-0.519863	-0.0700149
ERP44	Endoplasmic reticulum resident protein 44	Q9BS26	7.57723	7.29777	7.55655	7.13859	7.62337	7.35607	7.4486	7.04787	-0.274008	-0.831336	-2.50555	-2.23562	-0.255658	-1.33629	-1.94059	-2.23166	-0.0433674	0.121421	-0.0977621	0.145226
NDC1	Nucleoporin NDC1	Q9BTX1;B4DZG6	7.13166	6.05397	6.47349	5.93667	7.14584	5.98836	6.49191	5.84384	0.0260809	-0.86881	-2.46011	-2.28344	-0.0502455	-1.15113	-2.2586	-2.23203	-0.0424404	-0.0307945	0.0316613	0.0463278
LARP1	La-related protein 1	Q6PKG0;A0A0B4J210;E5RH50;H0YBW1;H0YC73;H0YC33;H0YAN4;E5RHK4;H0YBR8;H0YBM7	7.46188	6.73198	7.08113	6.8881	7.4782	6.79356	6.77471	6.74028	-0.0574595	-1.29718	-3.08619	-2.68565	-0.0278087	-1.45237	-1.95795	-2.23231	-0.121929	-0.0870126	-0.688381	-0.21271
ACTG1	Actin, cytoplasmic 2;Actin, cytoplasmic 2, N-terminally processed	P63261;B4E3A4;B4DVQ0;I3L3I0;I3L1U9;I3L4N8;I3L3R2;J3KT65;A1E282	9.57379	9.14017	9.2041	9.09612	9.6092	9.24428	9.05599	8.94979	-0.189609	-0.879238	-2.64489	-2.46143	-0.225339	-1.25691	-2.1892	-2.23318	-0.0169175	-0.0491124	-0.0302494	-0.0299721
MCCC1	Methylcrotonoyl-CoA carboxylase subunit alpha, mitochondrial	A0A0S2Z693;Q96RQ3;E9PG35;E9PHF7;G5E9X5;F5GYT8;B4DHW5;B7ZAW3;F8WDI3	6.30136	6.18693	5.76719	6.04411	6.30967	6.57274	5.65004	5.91635	-0.373462	-1.12306	-2.42612	-2.36334	-0.351673	-1.69444	-2.21883	-2.23329	-0.106452	0.484791	0.100224	0.0838949
OSBPL11	Oxysterol-binding protein-related protein 11;Oxysterol-binding protein	A0A140VJQ6;Q9BXB4;Q9GZM0;Q8WYV5	6.81126	5.4533	6.2553	6.38842	6.84735	5.66148	6.09564	6.32711	-0.0541238	-1.55563	-2.49825	-2.46292	-0.144311	-1.56173	-2.11041	-2.23337	0.0456944	-0.122978	0.213644	0.0352553
STXBP3	Syntaxin-binding protein 3	O00186	7.18407	6.86523	6.71863	6.67416	7.18204	6.84346	6.55783	6.72848	-0.157456	-1.00865	-2.43335	-2.36938	0.0524619	-1.1285	-1.89085	-2.23361	-0.298921	-0.261552	-0.0902782	0.0339862
ZNF787	Zinc finger protein 787	A0A087WUD1;Q6DD87	7.25879	6.64813	6.38398	6.55955	7.21847	6.8832	6.29136	6.60935	-0.118276	-0.931654	-2.62536	-2.04707	0.028872	-1.18249	-2.49275	-2.2337	-0.224847	-0.35621	0.257016	0.246454
DNAJA1	DnaJ homolog subfamily A member 1	P31689;B7Z5C0;Q9NXZ8	7.86134	7.47374	7.32314	7.33891	7.99394	7.46926	7.12109	7.32109	-0.237099	-0.888271	-3.11233	-2.20351	-0.427007	-0.95141	-2.43181	-2.2366	0.124432	-0.331879	-0.112724	0.343404
CFL2	Cofilin-2	Q549N0;Q9Y281;F8WDN3;G3V2U0	7.87333	7.15557	7.59822	7.56012	7.93587	7.20069	7.36998	7.3321	-0.206041	-0.743038	-2.06104	-2.16408	-0.278872	-0.96263	-1.33894	-2.23676	-0.0235353	-0.221439	-0.318992	0.177263
NFIC	Nuclear factor 1;Nuclear factor 1 C-type	B7Z4T6;P08651;A0A286YEX4;S4R308;K7ESG9;K7EKH0;Q13051;K7EJB0;Q7Z3K7;C9JWJ8;K7EN08;B4DHW2;Q14938	6.95372	6.4933	6.11761	6.17584	6.97596	6.37603	6.02299	6.24738	0.0996907	-0.845926	-2.0173	-2.317	0.119378	-0.55704	-1.79036	-2.2375	-0.152752	-0.653125	0.25249	0.10422
HEL-S-55;PRDX5	Peroxiredoxin-5, mitochondrial	V9HW35;P30044	8.17943	7.51711	7.77954	7.58298	8.25818	7.57624	7.83394	7.56101	-0.111561	-0.995539	-2.27326	-2.31754	-0.351265	-1.35054	-1.79431	-2.23771	0.135002	0.00214987	0.10494	0.04813
FAM213A	Redox-regulatory protein FAM213A	Q9BRX8	7.07751	6.64675	6.89747	6.51156	7.14864	6.69709	7.00967	6.41931	-0.0750447	-0.868881	-2.29535	-2.34607	-0.136007	-1.38948	-1.97383	-2.23776	-0.0417394	0.0569377	-0.117794	0.0788117
ELAVL1	ELAV-like protein 1	Q15717;M0QZR9;M0R055;B7Z5E0;B1APY9;B1APY8;A0A0A0MRX1;A0A0R4J2E6;Q12926;P26378;B1AM48	8.20166	7.66153	7.95939	7.81357	8.20652	7.74519	7.76726	7.77732	-0.0974156	-0.922702	-2.52168	-2.42048	0.0597441	-0.986638	-1.65434	-2.23793	-0.236579	-0.213016	-0.419711	-0.0877932
SPC18;SEC11L1;SEC11A	Signal peptidase complex catalytic subunit SEC11;Signal peptidase complex catalytic subunit SEC11A;Signal peptidase I	Q6IAM7;A0A024RC78;P67812;H0YNG3;Q7Z4Z6;H0YNX5;H0YNA5;H0YKT4	8.03422	7.19653	7.70984	7.37583	8.05839	7.27385	7.62495	7.44574	-0.038401	-0.39742	-2.48268	-2.12123	-0.0191753	-0.675464	-2.29975	-2.23846	-0.108423	-0.0690076	0.175245	0.233562
PSMA4	Proteasome subunit alpha type-4;Proteasome subunit alpha type;Proteasome subunit beta type	P25789;B2RDG0;H0YN18;H0YMZ1;H0YL69;H0YMA1;H0YLC2;H0YKT8;H0YMI6	8.10267	7.3475	7.90936	7.50791	8.18854	7.43831	7.7885	7.48728	-0.113604	-1.20199	-2.43786	-2.20092	-0.262946	-1.29655	-1.73987	-2.239	0.078393	-0.143181	-0.245576	0.230694
RPS14	40S ribosomal protein S14	P62263;E5RH77;H0YB22;A4D1M5	8.49851	8.16833	8.16084	8.12318	8.4834	8.20017	8.03355	8.07797	-0.176446	-0.503849	-1.62392	-2.13248	-0.0739908	-0.64771	-1.37364	-2.23916	-0.264453	-0.246978	0.230194	0.2432
NAA10	N-alpha-acetyltransferase 10	P41227;F8W808;A8MWP7;B7Z9N2;Q6P4J0;C9JN83;C9JW55;B4DKJ7;B4DFG1;Q9BSU3;H0Y8T0	7.45001	6.70839	7.46283	7.05917	7.47164	6.68828	7.43819	7.14386	-0.052727	-1.09259	-2.28461	-2.45988	0.0206452	-1.08072	-1.37454	-2.2398	-0.101487	-0.462386	-0.424588	0.000718116
OPA1	Dynamin-like 120 kDa protein, mitochondrial;Dynamin-like 120 kDa protein, form S1	O60313;E5KLM2;E5KLM1;E5KLM0;E5KLL9;E5KLK0;E5KLJ9;Q6PEK6;H7C141;C9JY58;H7C321;C9JMB8;H7C3G2;A8MXB6	6.90134	6.88718	6.56525	6.30233	6.97246	6.91802	6.50239	6.33058	-0.1309	-0.703736	-2.18375	-2.50791	-0.253578	-1.13397	-1.98832	-2.24028	-0.000714418	-0.0564875	0.0921847	-0.0120949
RPL23	60S ribosomal protein L23	Q9BTQ7;A0A024R1Q8;P62829;J3KT29;C9JD32;J3KTJ3;B9ZVP7;J3QQT9;A4D142	8.26076	7.56427	8.03278	7.76745	8.25657	7.6317	7.91345	7.68284	-0.113231	-0.811907	-1.56932	-2.40155	0.0261614	-1.09528	-1.24186	-2.24063	-0.169415	-0.363353	0.0602917	0.0440001
PGM1	Phosphoglucomutase-1	P36871;B4DFP1;B7Z6C2;B4DDQ8;Q9H1D2	7.22574	6.16046	6.93228	6.53037	7.26269	6.2981	6.77832	6.53446	-0.373766	-1.06189	-2.48697	-2.43723	-0.536864	-1.60369	-2.34055	-2.24103	0.127528	-0.0729875	0.118147	0.0626169
VAPA	Vesicle-associated membrane protein-associated protein A	A8KA83;Q9P0L0;A0A024RC64;J3QKM9	8.01781	7.61742	7.58313	7.5249	8.0523	7.68452	7.43476	7.50297	0.029321	-0.909675	-2.61501	-2.3635	0.0816885	-1.19757	-2.06772	-2.24117	-0.121318	-0.144273	-0.0973074	0.18296
HEL-S-67p;PARK7	Protein deglycase DJ-1	V9HWC2;Q99497;K7ELW0;K7EN27	8.35401	7.72954	8.27051	7.77183	8.43664	7.72191	8.00496	7.6266	-0.0483091	-1.26502	-2.35694	-2.67697	-0.182178	-1.24953	-1.50447	-2.24146	0.0657375	-0.334459	-0.381281	-0.234398
MRPL22	39S ribosomal protein L22, mitochondrial	E7ESL0;J3KQY1;Q9NWU5	7.07606	6.36445	6.85977	6.57282	7.10172	6.51173	6.69414	6.27072	-0.263186	-0.236095	-1.81144	-2.32137	-0.257559	-0.377475	-1.27301	-2.24271	-0.199228	0.427258	-0.210591	0.0846613
CCPG1	Cell cycle progression protein 1	A0A024R5S7;Q9ULG6;H3BN32;H3BPP4;H3BV63	6.71345	6.49755	5.82339	6.43606	6.7762	6.69713	5.68302	6.54872	0.0545128	-1.31137	-2.48738	-2.11782	-0.0466349	-2.01704	-2.427	-2.24299	0.0644241	0.37661	0.30537	0.329802
FUCA2	Plasma alpha-L-fucosidase	Q9BTY2;Q7Z6V2	6.43003	6.41646	5.97557	5.87738	6.46379	6.43406	5.64189	5.73863	-1.10133	-1.0848	-2.86071	-2.6118	-1.01203	-1.11063	-1.88619	-2.24321	-0.231894	-0.500129	-0.603545	-0.43175
RARS	Arginine--tRNA ligase, cytoplasmic	P54136;B4DXW6;E5RJM9;E5RH09;E5RI24	8.00306	7.11479	7.61565	7.61952	8.06091	7.27951	7.634	7.45357	-0.0653201	-1.43467	-2.23541	-2.30888	-0.16414	-1.92569	-2.10924	-2.24328	0.0108251	0.113889	0.314118	0.156662
LYN	Non-specific protein-tyrosine kinase;Tyrosine-protein kinase Lyn	Q6NUK7;P07948;A8K379;B4DQ79;E5RJ37;A8K4G3;H0Y3C5;J3KPD6;F6SF04;P08631	6.48923	6.22181	5.66593	5.68312	6.5062	6.29458	5.50936	5.6982	-0.231266	-0.588949	-2.54527	-2.18901	-0.0296955	-0.919074	-2.01603	-2.24335	-0.287646	-0.10718	-0.165722	0.278533
RPS6	40S ribosomal protein S6	Q96DV6;A2A3R6;P62753;A2A3R5;A2A3R7;Q9BZU1;D3DRJ5	7.26159	7.70515	7.34224	6.86247	7.27044	7.82119	7.20262	6.80618	-0.24238	-0.753786	-1.5992	-1.92998	-0.174585	-0.814341	-1.29566	-2.24348	-0.169336	-0.103874	0.0311856	0.298702
MYL12B;MYL12A;MYL9	Myosin regulatory light chain 12B;Myosin regulatory light chain 12A;Myosin regulatory light polypeptide 9	O14950;J3QRS3;P19105;Q2F834;Q71U02;Q6IBG1;P24844;J3KTJ1	7.57297	7.61149	7.59152	6.82851	7.64064	7.66586	7.44605	6.66935	-0.228261	-1.3473	-2.20104	-2.5615	-0.255175	-1.59415	-1.78798	-2.24392	-0.0772794	-0.137438	0.0632839	-0.0993667
ATP7A	Copper-transporting ATPase 1	Q04656;Q59HD1;B4DRW0;Q762B6;Q17RT3;F5H562;E7ET55;B7ZLR3;F5H748;B7ZLR2;B7ZLR4;A0A024RDX3;P35670	5.99765	5.64741	5.66401	5.99493	6.12758	6.05366	5.3618	5.88855	0.029512	-1.3104	-2.58724	-2.20524	-0.214344	-2.1847	-2.55237	-2.24393	0.0499663	0.487512	0.282247	0.150042
ALDH7A1	Alpha-aminoadipic semialdehyde dehydrogenase	A0A1B0GTG2;A0A1B0GW77;P49419;A0A1B0GUA1;A0A1B0GW82;A0A1B0GTY9;A0A1B0GTJ4;A0A1B0GV49;A0A0J9YWF7;A0A1B0GUY0;H0YHM6;F8WDY6;F8VVF2;A0A1B0GVU0;A0A0J9YWM6;A0A1B0GW65;F8WD33	7.56262	7.10609	7.42381	7.56568	7.61007	7.16715	7.2529	7.07426	-0.147331	-1.21527	-2.3417	-2.22095	-0.274879	-1.71261	-2.12649	-2.24395	0.0775857	0.124493	0.055526	0.212379
ITCH	E3 ubiquitin-protein ligase Itchy homolog	Q96J02;B4DN85;Q59ER4;A0A1W2PR79;A8K9T5;Q9H0M0;H0YBA4;H0YBS9	6.82107	5.5256	6.02922	6.06362	6.89614	5.67918	6.01636	5.94636	-0.13399	-1.27902	-2.73091	-2.37868	-0.256106	-1.89291	-2.62299	-2.24403	0.109947	0.439092	0.300028	-0.367012
CHCHD2;CHCHD2P9	Coiled-coil-helix-coiled-coil-helix domain-containing protein 2;Putative coiled-coil-helix-coiled-coil-helix domain-containing protein CHCHD2P9, mitochondrial	Q9Y6H1;Q5T1J5	7.4937	8.04906	7.02603	6.91641	7.52604	8.08766	6.8158	6.76545	-0.039835	-1.03869	-2.75837	-2.72741	-0.0300743	-1.18633	-1.62459	-2.24419	-0.156494	-0.267056	-0.661215	-0.183077
RPS15	40S ribosomal protein S15	K7ELC2;P62841;K7EM56;A0A0B4J2B4;S4R417;K7EQJ5;K7EJ78;S4R456	7.38376	7.35558	6.76594	7.21866	7.32787	7.36333	6.63322	7.03145	0.00811383	-0.659776	-2.39231	-2.7823	0.342556	-0.663043	-2.13332	-2.24428	-0.453675	-0.466493	0.054444	-0.292139
DHX29	ATP-dependent RNA helicase DHX29	A0A087WYN9;Q7Z478;H0Y8L1	7.0214	6.6005	6.62031	6.71549	7.07543	6.69798	6.6189	6.33546	0.0521815	-1.29669	-2.03773	-2.25623	0.0114861	-1.71545	-1.8828	-2.24429	-0.0620256	0.0127528	0.153963	0.161171
EXOSC10	Exosome component 10	Q01780;B4DKG8;B4DFE4;Q59G73;K7EJ37	7.22035	6.93382	6.69858	6.86069	7.16571	7.03058	6.75213	6.71797	-0.160922	-0.59521	-2.00313	-2.3987	0.000248297	-1.06149	-1.84623	-2.24486	-0.232915	0.00860609	0.100775	-0.00379494
SPOP	Speckle-type POZ protein	B4DEE4;B4DUE7;A8KAI0;O43791;B4E088;D6RDG8;D6RDV6	6.71511	6.87888	6.57756	6.1781	6.70846	6.66163	6.29948	6.126	-0.23069	-1.25032	-2.76804	-2.33102	0.64195	-1.2071	-2.2028	-2.2451	-0.125431	-0.316286	-0.234665	0.0895196
SMARCE1	SWI/SNF-related matrix-associated actin-dependent regulator of chromatin subfamily E member 1	B4DGM3;A0A024R1S7;Q969G3;J3QKS7;K7EMQ8;H7C048;J3QR61;C0IMW8;J3KT85;J3QKX6;J3KS99;J3QL66	7.2631	7.24977	7.22826	7.18555	7.31715	7.26404	7.05583	7.07934	-0.0842781	-0.821414	-2.32098	-2.62814	-0.000285186	-1.01573	-1.65689	-2.24515	-0.119774	-0.0105939	-0.328186	-0.182215
GPR126	G-protein coupled receptor 126	Q86SQ4;F5H2L1;B4DSK4;H0YFM8;H0YGP2	6.66572	5.88363	5.43835	5.76292	6.71141	6.04688	5.28965	5.65642	0.283909	-1.19981	-3.32241	-2.86536	0.135882	-1.87117	-2.90543	-2.24523	0.0449885	0.350801	-0.119334	-0.461303
ERAP1;ARTS-1	Endoplasmic reticulum aminopeptidase 1	Q9NZ08;A8K6H1;A0A024RAR8;A0A0A7E6I2;A0A0A7E7X3;A0A0A7E6D8;A0A0A7E7W5;A0A0A7E7S5;A0A0A7E6P9;A0A0A7E6P0;A0A0A7E6K0;A0A0A7E6D4;A0A0A7E6J5;A0A0A7E7T3;A0A0A7E6P4;A0A0A7E7W9;A0A075BSP6;A0A075BW43;A0A075BV59;A0A075BTL2;Q53GQ8;H0Y9X5;A0A1S6KJG9;A0A0P0LIR5;D6RAL9	6.60541	6.20514	6.07477	6.36295	6.67371	6.39913	6.03443	6.45808	-0.24662	-1.26493	-2.80307	-1.83623	-0.204895	-1.61945	-2.64358	-2.24557	-0.00268008	0.0747746	0.365142	0.48014
MORF4L2	Mortality factor 4-like protein 2	B3KWX6;B3KX14;Q15014;B4DXQ8;Q53EY5;A0A0A0MT59;Q5JXX2;Q5JXX1;Q5JXX6	7.58559	7.11764	7.3625	6.88949	7.63761	7.25246	7.20908	6.86608	-0.0829424	-1.09298	-2.06038	-2.24267	-0.168465	-1.29661	-1.559	-2.24615	-0.0460996	-0.281223	-0.205468	0.0668764
GPAA1	Glycosylphosphatidylinositol anchor attachment 1 protein	B2R6X8;O43292;E9PPZ9;D3DWL1;E9PLV6;E9PLG8;E9PQ31;E9PM11	7.2554	6.62622	6.53299	6.53429	7.33824	6.65804	6.40641	6.7289	-0.188719	-1.05628	-2.98742	-1.85227	-0.239391	-1.31251	-2.53175	-2.24656	-0.00494311	-1.50299	0.0548373	0.486864
DEK	Protein DEK	P35659;B4DFG0;B4DNW3;D6RDA2;D6R9L5;H0Y993;H0Y8X0;Q6MZJ9	7.69864	7.66296	7.06555	7.08852	7.67835	7.74374	7.08516	7.0596	-0.0231118	-0.894519	-2.21898	-2.19976	0.0220354	-1.29231	-2.29196	-2.24679	-0.123816	-0.0719508	0.511391	0.198947
EIF1AX	Eukaryotic translation initiation factor 1A, X-chromosomal	P47813;X6RAC9	7.57873	7.79036	7.27251	7.37913	7.76183	7.60485	7.05006	7.31827	-0.12916	-1.03836	-2.0453	-2.45267	-0.222096	-1.34794	-1.42892	-2.2473	0.0662276	0.0380662	-0.234907	-0.0394612
SFRS15;SCAF4	Splicing factor, arginine/serine-rich 15	Q0P607;O95104	6.7137	6.30105	6.04694	6.26132	6.76496	6.33592	5.78208	6.09736	-0.267472	-0.720806	-3.1475	-2.80688	-0.286889	-0.882374	-2.69041	-2.24775	-0.161018	-0.116482	-0.0562288	-0.403885
GALNT2	Polypeptide N-acetylgalactosaminyltransferase 2;Polypeptide N-acetylgalactosaminyltransferase 2 soluble form;Polypeptide N-acetylgalactosaminyltransferase	A0A1L7NY50;Q10471;G3V1S6;A0A1L7NY41;B7Z6K2;B7Z462	7.49592	7.41957	7.18842	6.81485	7.50787	7.46887	7.00814	6.7018	-0.312864	-0.785878	-2.90941	-2.64765	-0.269267	-1.01351	-2.14147	-2.24795	-0.102193	-0.045521	-0.411659	-0.198281
UBA2	SUMO-activating enzyme subunit 2	Q9UBT2;B3KMZ6;B2RDF5;B3KNA3;K7EPL2;B7Z5X0;K7ESK7;U3KQ93;U3KQ55;K7ES38	7.91756	6.96003	7.40658	7.47689	7.9267	7.02353	7.21257	7.2766	-0.0688447	-1.13437	-2.70767	-2.31055	-0.106256	-1.44495	-2.30868	-2.24839	-0.0411333	-0.0525669	0.089844	0.137452
MOB1A;MOB1B	MOB kinase activator 1A;MOB kinase activator 1B	Q9H8S9;Q7L9L4	7.93082	6.74452	7.57885	7.19895	7.96698	6.70505	7.28355	7.09778	-0.0706651	-1.23422	-2.53231	-2.47282	-0.172623	-1.03766	-1.62251	-2.24848	-0.0726501	-0.496539	-0.458495	0.0517366
YTHDC1	YTH domain-containing protein 1	J3QR07;Q96MU7;J3KS01;J3KRG5	6.7644	6.59886	5.96526	6.07187	6.81144	6.71854	5.84619	5.99862	-0.133903	-1.19455	-2.78654	-2.19439	-0.151877	-1.37489	-2.20184	-2.24888	-0.0677249	-0.033915	-0.201567	0.096723
GAA	Lysosomal alpha-glucosidase;76 kDa lysosomal alpha-glucosidase;70 kDa lysosomal alpha-glucosidase	A0A024R8Q1;P10253;I3L3L3;I3L0S5;I3L2V9	7.02836	6.6265	6.70129	6.4885	6.98013	6.72053	6.47789	6.48239	-0.312491	-1.30794	-3.00984	-2.35881	-0.361914	-1.82797	-2.82201	-2.24893	0.0452591	0.12987	0.313762	0.264279
PUM2	Pumilio homolog 2	A0A0A0MR59;B7ZL34;A0A0C4DG68;Q8TB72	6.88473	6.42831	5.95809	6.0361	6.94641	6.10326	5.97857	5.99898	0.0382601	-0.910974	-2.5469	-2.3468	0.175411	-1.36965	-2.17753	-2.24941	-0.209843	-0.200577	0.248421	-0.047906
ERMP1;KIAA1815	Endoplasmic reticulum metallopeptidase 1	Q7Z2K6;E7ER77;D3DRI3;A0A0C4DGF0;Q6ZMD3	6.96518	6.30983	5.93399	6.39023	7.07902	6.48825	5.88987	6.48612	0.363743	-1.16566	-2.65733	-2.09012	0.222011	-1.63171	-2.64419	-2.25005	0.213361	0.25101	0.562772	0.254264
NCOA4	Nuclear receptor coactivator 4	B2R5V0;A0A024QZI5;Q13772;Q96E88;B4DF87;B4DZ85;V9H022;Q6TAR0	6.82075	6.63018	6.58929	6.57543	6.73479	6.56395	6.22629	6.39931	-0.282942	-1.13773	-2.76521	-2.88726	-0.139026	-0.993659	-1.96446	-2.25021	-0.336827	-0.543239	-0.510911	-0.577426
MYO10;DKFZp762A083	Unconventional myosin-X	A0A0A0MQX1;Q9HD67;Q69YP8;E9PEW5;B7Z3D4;B7ZA23;D6RGD1;B4E0P0;B4DIJ5;Q8NCI3;E9PCN3;Q6IPD7	6.53655	5.79064	5.78244	5.92839	6.60916	5.87307	5.88449	5.78439	-0.0700177	-1.27194	-3.1331	-2.84212	-0.195134	-1.83475	-3.34366	-2.25041	0.0691891	0.353432	0.438225	-0.338973
NDUFAB1	Acyl carrier protein, mitochondrial;Acyl carrier protein	O14561;I3L505;A4UCS3;H3BNK3	6.67647	7.25204	6.31616	6.60181	6.68093	7.35668	5.98189	6.37689	-0.7956	-1.05053	-2.53245	-2.84833	-0.816928	-1.21622	-1.74184	-2.25114	-0.197133	-0.319301	-0.511442	-0.40896
RBMX;RBMXL1	RNA-binding motif protein, X chromosome;RNA-binding motif protein, X chromosome, N-terminally processed;RNA binding motif protein, X-linked-like-1	P38159;H3BT71;B4E352;H0Y6E7;Q2VIN3;Q96E39;B3KRG5;H3BUY5;H3BR27;A0A1B0GUK8;H3BNC1;A8K8A6;O75526;F1T0J8;Q8IZ40;Q8N7X1	7.94915	7.83123	7.96139	7.83222	7.96474	7.91233	7.65671	7.66097	-0.151406	-0.760478	-2.85876	-2.82148	-0.060396	-0.992447	-1.87955	-2.25162	-0.154647	-0.0999431	-0.560915	-0.360465
MRPS16	28S ribosomal protein S16, mitochondrial	Q9Y3D3;A6ND22	7.4037	7.01407	6.95381	6.29438	7.33274	7.02723	6.77195	6.28566	-0.316823	-0.987421	-2.67955	-2.22965	-0.0664471	-1.12328	-1.83081	-2.2519	-0.278881	-0.242272	-0.381492	0.330441
SEC24A	Protein transport protein Sec24A	O95486;B4E205;H0Y9J6	6.83039	5.48897	6.54166	6.5538	6.89452	5.47168	6.47012	6.48218	-0.268352	-1.04029	-2.19594	-2.35029	-0.185324	-0.91231	-1.73304	-2.25282	-0.0670996	-0.323149	0.0538407	0.0953597
ECE1	Endothelin-converting enzyme 1	A0A024RAB2;A0A024RAF7;P42892;B4DKB2;A0A024RAB0;E9PJG1;E9PHZ1;E9PN99	6.55367	6.983	5.90509	6.62219	6.6716	7.01526	5.72206	6.63591	-0.156462	-0.968103	-3.43038	-2.13101	-0.239715	-1.59529	-3.05804	-2.25324	-0.0270319	0.172201	-0.232721	0.352835
SCO1	Protein SCO1 homolog, mitochondrial	O75880;J3QL56;B3KQB1	7.6047	7.15069	6.88274	6.8908	7.59534	7.20891	6.73253	6.87138	-0.062406	-0.682087	-2.56465	-2.36913	0.00214938	-0.788488	-1.82666	-2.25329	-0.115169	-0.222702	-0.310465	0.0925683
ASPH	Aspartyl/asparaginyl beta-hydroxylase	Q12797;B8Y0L3;E5RHK2;A0A087WW51;A0A087WUJ2;A0A0A0MSK8;Q6PJH4;E5RG56;B3GQE5;E5RG29;B7ZM96;B4DQ07;A8K721	7.94738	7.74702	7.24856	7.46653	7.96706	7.90577	7.17385	7.46992	-0.170629	-1.12952	-2.60516	-2.24945	-0.189024	-1.62896	-2.38323	-2.25345	-0.0437709	0.224457	0.259866	0.210851
ASNS	Asparagine synthetase [glutamine-hydrolyzing]	P08243;F8WEJ5;C9J057;C9JT45;C9JM09;C9JLN6	7.71889	6.17141	7.84657	7.14291	7.76451	6.09336	7.26095	7.0908	0.110661	-1.01865	-1.85363	-2.44189	0.0725163	-1.22865	-1.56035	-2.25385	-0.00210922	-0.176156	0.140729	-0.0527198
ATP6AP2	Renin receptor	B7Z4S4;A0A1B0GVW0;O75787;A0A1B0GTB0;A0A1B0GVB9;A0A1B0GUT7;A0A1C7CYW4;A0A1B0GWJ8;H7C3E1;B7Z1I9;A0A1B0GTU8;A0A1B0GVC7;B7Z413;A0A1B0GU12;A0A1B0GWD6;A0A1B0GW13;A0A1B0GVI9;A0A1B0GV60;H7C240;A0A1B0GV24;B7Z487;A0A1B0GVZ1;A0A1B0GUV3	7.23708	7.14237	6.65	6.44164	7.28725	7.1866	6.60323	6.48746	-0.0514381	-1.0893	-2.92398	-2.41231	-0.148988	-1.72744	-2.28467	-2.25494	0.0364427	0.282673	-0.269719	0.0999404
WDR36	WD repeat-containing protein 36	A0A0A0MTB8;Q8NI36	7.27285	6.41261	6.59469	6.47237	7.31714	6.44078	6.50019	6.4423	-0.166155	-1.05736	-2.18362	-2.23822	-0.172711	-1.33539	-2.10234	-2.25553	-0.0356631	-0.0298723	0.262281	0.114139
		H0YC42;A5Y5A3;H0YC44;U3KQQ8	7.65634	6.35201	6.87755	6.78314	7.70188	6.35965	6.56807	6.73672	0.145434	-1.03783	-2.1585	-2.15323	-0.0892363	-1.18926	-1.01532	-2.25567	0.156057	-0.257439	-0.460693	0.366175
AP2A1	AP-2 complex subunit alpha-1	O95782;Q8N9K4	7.53624	6.85075	7.32573	7.17397	7.60547	6.95826	7.01407	7.09327	-0.18079	-0.887285	-2.53329	-2.36774	-0.292736	-1.4181	-2.46758	-2.25624	-0.0146694	0.127843	0.205186	0.00631594
HEL-S-68p;PGK1	Phosphoglycerate kinase;Phosphoglycerate kinase 1	V9HWF4;P00558;B4E1H9;B4DHM5;B4DHB3;B4DWQ3;Q16444	8.80025	7.67713	8.44775	8.51641	8.90384	7.72743	8.27135	8.41386	-0.0181085	-1.56645	-2.656	-2.41868	-0.224962	-1.81297	-2.12003	-2.25687	0.12025	-0.10524	-0.0367941	0.0129351
ATL2	Atlastin-2	Q8NHH9;B7Z2H0;B5MCN0;B7Z8V5;C9JQQ5;H7C3A2;C9JC25;B7ZA64	6.98724	7.01729	6.4482	6.67993	6.99663	7.05771	6.33483	6.57005	-0.0229777	-0.582233	-2.80414	-2.62015	0.084171	-0.959418	-2.29632	-2.25715	-0.122403	-0.162492	-0.077027	-0.164584
APOBEC3B	DNA dC->dU-editing enzyme APOBEC-3B	W0HJ78;B0QYD3;Q9UH17;B7ZLZ1;A0A0K0MJ49;P31941;A0A0K0MJ25	7.22389	6.87656	6.5319	6.64014	7.28654	7.03632	6.33574	6.59049	0.315594	-0.561637	-2.73224	-2.19861	0.141291	-1.22308	-2.38907	-2.25746	0.0826255	0.202853	-0.115477	0.177031
EPRS	Bifunctional glutamate/proline--tRNA ligase;Glutamate--tRNA ligase;Proline--tRNA ligase	P07814;Q3KQZ8;V9GYZ6;B4DKX5;H6WCP5;B4DP50;V9GZ76	7.56126	7.04075	7.24238	7.13716	7.62921	7.09705	7.21849	7.07789	-0.0149446	-1.23813	-2.25386	-2.40541	-0.153635	-1.48818	-2.22711	-2.25811	0.034526	0.015133	0.383751	0.0494335
TMEM189-UBE2V1;UBE2V1	Ubiquitin-conjugating enzyme E2 variant 1	I3L0A0;Q13404;G3V2F7;A0A0A0MSL3;E5RIF1;D6RG00	8.07039	6.64422	7.8497	7.47463	8.11027	6.64962	7.60253	7.34699	-0.130042	-0.983277	-1.91837	-2.49738	-0.102479	-0.969725	-1.17911	-2.25871	-0.0374581	-0.143932	-0.347855	-0.0156382
ABI1	Abl interactor 1	B6VEX5;B6VEX4;B6VEX3;A0A0A0MRT6;Q8IZP0;Q59G41;B4DKX2;B7Z9E9;B4DG63;B7ZAM8;B4DSH8;B4DMM5;Q13802;B7Z617;B7Z5L1	6.99419	6.21195	6.57775	6.9405	7.0214	6.37817	6.40196	6.90908	-0.268793	-0.987421	-2.03725	-2.32876	-0.202689	-1.33324	-1.96898	-2.25936	-0.0377846	-0.051901	0.121297	-0.00823762
POLR2B	DNA-directed RNA polymerase;DNA-directed RNA polymerase II subunit RPB2	C9J2Y9;P30876;B4DHJ3;B4DH29;A0A1W2PPT5;C9J4M6;B4DR40;B2WTN6;C9JMN3;C9JZW8	7.16399	6.379	6.71519	6.83011	7.18807	6.3535	6.54643	6.70871	-0.132574	-0.800448	-2.36926	-2.67707	-0.0803092	-0.945539	-1.91409	-2.25966	-0.136048	-0.45586	-0.0380358	-0.266623
DDX18	ATP-dependent RNA helicase DDX18	A0A024RAH8;Q9NVP1;Q4ZG72;Q8N254;H7C452;Q59FR7;Q53TI6	7.66314	7.34534	7.38765	6.96155	7.67494	7.4985	7.00408	6.88936	-0.0491964	-0.661804	-2.38694	-2.40049	0.0231707	-1.02005	-1.90826	-2.26001	-0.114442	-0.0352449	-0.0891176	-0.0953659
SF3B4	Splicing factor 3B subunit 4	Q53FG6;Q15427;B3KUJ0;Q5SZ64	6.29989	7.05045	6.47604	6.57604	6.24945	7.05328	6.17692	6.44433	-0.180369	-1.10129	-2.81879	-2.26208	0.119091	-1.0147	-1.95443	-2.26032	-0.379082	-0.414673	-0.573473	0.169892
MINK1	Misshapen-like kinase 1	Q8N4C8;Q59FL0;Q9HBM9;I3L2I2;Q7Z4L4;E7ETN6	6.75627	5.90674	6.09598	6.43407	6.78198	5.96918	5.92523	5.97437	-0.184277	-1.41109	-2.85377	-2.72733	-0.0733146	-1.56802	-2.26676	-2.26106	-0.170342	0.0407686	-0.271848	-0.0445082
CANX	Calnexin	P27824;D6RGY2;Q6ZP56;H0Y9Q7;D6RFL1;Q16094;H0Y9H1;B4DRG2;A8K454;A0A140VKG2;O14967	7.89313	7.81158	7.64189	6.90807	7.95044	7.95563	7.49656	6.89921	-0.178804	-1.07607	-2.59183	-2.2257	-0.273486	-1.4874	-2.15241	-2.26119	0.0622776	0.121293	0.0558846	0.14475
MYO18A;hCG_27198	Unconventional myosin-XVIIIa	A0A0D9SFK2;A0A024QZ63;Q92614;B4DYM1;B4E0T8;B4DZ32;H0YEV9;B3KVF8;B4DFN7;A0A1B0GWJ6	6.96962	6.37675	6.42716	6.60256	7.04819	6.40462	6.3804	6.5355	0.340987	-1.42861	-2.81828	-2.31086	0.226567	-2.22699	-2.73653	-2.26123	0.0832846	0.409952	0.244762	0.143975
LYPLAL1	Lysophospholipase-like protein 1	Q5VWZ2;B3KVW3	7.33437	6.47011	6.9931	6.79482	7.38656	6.56287	6.67007	6.76108	-0.128726	-0.797622	-2.06683	-2.33203	-0.221455	-1.04371	-1.6126	-2.26143	0.00176774	-0.248607	-0.0634254	0.169991
PDCD6IP;DRIP4	Programmed cell death 6-interacting protein	Q8WUM4;Q4W4Y1;C9IZF9;F8WEQ7;F8WBR8	7.9931	7.02388	7.61609	7.52859	8.08669	7.13374	7.52253	7.43375	-0.0321326	-1.63993	-2.44877	-2.47381	-0.283992	-2.08055	-2.33184	-2.26177	0.149044	0.0647838	0.247339	-0.0397907
FMNL2	Formin-like protein 2	Q96PY5;F8W1F5;Q8IVF7	6.45341	5.37185	6.01561	5.64172	6.51931	5.47162	5.86717	5.6392	-0.188229	-0.849442	-2.17037	-2.21114	-0.15008	-1.09745	-2.21532	-2.26208	0.0192123	0.136288	0.0373446	0.362016
ABCC1;MRP;DKFZp781G125	Multidrug resistance-associated protein 1	P33527;I3L4X2;A0A0A0MS99;Q9UQ98;Q68CP7;Q9BV39;G0ZCM3;G0ZCM6;G0ZCM5;G0ZCM4	7.14448	6.70965	6.59808	7.0191	7.17468	6.8821	6.5433	6.73425	0.0923442	-0.753218	-2.67358	-1.9481	-0.046767	-1.48065	-2.60697	-2.2622	0.105044	0.355343	0.35339	0.512411
C15orf24;EMC7	ER membrane protein complex subunit 7	A0A024R9K7;Q9NPA0;H0YDX2;H0YDT8	8.04316	7.46168	7.42894	7.47573	8.07002	7.53928	7.2268	7.35708	-0.2299	-0.910984	-2.84952	-2.45113	-0.113	-1.28463	-1.95647	-2.26407	-0.138745	-0.184924	-0.402563	0.0821521
SNRPA1	U2 small nuclear ribonucleoprotein A	P09661;Q53G61;Q53G21;H0YKK0;Q6NVW9;H0YMA0;H0YLR3;Q9UEN1;O95485	8.04919	7.13118	7.47347	7.13743	8.08151	7.22774	7.25968	6.96447	0.0387016	-0.515859	-2.69832	-2.33652	-0.0821039	-0.813822	-1.82369	-2.26503	0.00643169	-0.0233836	-0.435937	0.0565552
EARS2;A-735G6.3	Probable glutamate--tRNA ligase, mitochondrial	Q5JPH6;H3BTB7;O14563	6.88238	6.36372	5.97377	6.16159	6.92804	6.45194	5.89602	6.15369	-0.0614585	-0.732697	-2.1785	-2.15433	-0.0802251	-1.08747	-1.96859	-2.26515	-0.0361706	0.203395	0.101796	0.274414
THOC2	THO complex subunit 2	Q8NI27;A0A0C4DG98;B4DKZ6;Q6P441;H0Y815;F2Z2V2;B7ZBA0;H0Y594	6.97982	6.63257	6.59331	6.82374	7.01967	6.73056	6.53943	6.65705	-0.105938	-1.28211	-2.49446	-2.31405	-0.126982	-1.68749	-2.38469	-2.26561	-0.0284197	0.156699	0.314126	0.180317
SSRP1	FACT complex subunit SSRP1	A0A024R4Z6;Q08945;E9PMD4;Q59GH7;A0A0U1RRK2;E9PPZ7	8.1309	7.55931	7.48777	7.38877	8.16705	7.62503	7.67902	7.45383	0.0246892	-0.949566	-2.66575	-2.43565	0.00708641	-1.35689	-3.09909	-2.26674	-0.109633	-0.114621	0.820971	-0.00578864
TUBB2C;TUBB4B	Tubulin beta-4B chain	Q8IZ29;P68371;Q8N6N5;B3KML9;A4UCT2;B4DNW1	8.98427	8.21734	8.45721	8.44694	9.02144	8.2725	8.33195	8.31919	0.0214569	-1.01881	-2.58025	-2.64043	0.0202589	-1.19373	-2.18804	-2.26724	-0.0649832	-0.166959	0.0647811	-0.114574
HACD3	Very-long-chain (3R)-3-hydroxyacyl-CoA dehydratase 3	Q9P035;H3BS72;H3BPZ1;H3BRL8;H3BMZ1	7.71829	7.3185	7.1878	6.95467	7.76673	7.38406	7.09289	6.98948	0.0140053	-0.163582	-2.74791	-1.96432	-0.0991388	-0.646692	-2.27417	-2.26729	0.0127815	0.274445	0.0266291	0.458311
COPA	Coatomer subunit alpha;Xenin;Proxenin	P53621	7.81566	7.21177	7.35115	7.34101	7.89187	7.36686	7.32115	7.25558	-0.153166	-1.05522	-2.29351	-2.20517	-0.340935	-1.72811	-2.41271	-2.26761	0.112393	0.228177	0.488808	0.215795
SHKBP1	SH3KBP1-binding protein 1	M0R2P6;Q8TBC3;B2R6W9;M0R0S1;B4DLI0;B4DUV2;B3KVX8;B4DUW2;M0R0E3;M0R0S2;M0R2U6;M0QZF2;M0QYJ9;M0QYB1;M0QZF4;M0R204;M0QXA4;M0R0K4;M0R1G0;M0QZE8	7.27349	6.69228	6.76958	6.42863	7.32108	6.85322	6.46033	6.35208	-0.190622	-0.677623	-3.04953	-2.52075	-0.191736	-1.15909	-2.01372	-2.26816	-0.12102	0.0887765	-0.612606	-0.111698
AK2	Adenylate kinase 2, mitochondrial;Adenylate kinase 2, mitochondrial;Adenylate kinase 2, mitochondrial, N-terminally processed	F8W1A4;A0A140VK93;P54819;F8VY04;F8VZG5;B4DLK2;G3V213;F8VPP1	7.78218	7.52419	7.41763	7.27424	7.79666	7.57206	7.18673	7.14576	-0.240399	-0.958606	-2.35385	-2.52371	-0.0922708	-1.26481	-1.71986	-2.26985	-0.114466	-0.135216	-0.327451	-0.0490133
SPTBN1	Spectrin beta chain, non-erythrocytic 1	B2ZZ89;Q01082;A0A087WUZ3;D6W5C0;K9MS24;F8W6C1;B4DIF8;Q8WYB3;Q71VG1;Q53RC4;Q71VG2;Q59FA9;Q71VF8;E9PJZ2;Q8WX82;H0YJE6	7.77654	7.55488	7.34012	7.38734	7.8617	7.70342	7.20949	7.3905	-0.0836664	-1.07579	-3.0025	-2.13025	-0.233479	-1.76204	-2.84598	-2.27035	0.0618952	0.312451	0.233918	0.315282
CSNK2A2	Casein kinase II subunit alpha	P19784;H3BSA1;H3BV19;H3BNI9	7.42753	6.83935	7.03213	6.88923	7.40112	6.8956	6.81545	6.79051	-0.26432	-1.02676	-2.63142	-2.54786	-0.068274	-1.15309	-1.74718	-2.27064	-0.290422	-0.173194	-0.427083	-0.138872
POR;DKFZp686G04235	NADPH--cytochrome P450 reductase	B2R6E5;Q59ED7;P16435;Q63HL4;A8K3B4;H0Y4R2;B4DJI8;B4DKM8;E7EMD0;B4DDH3;B4E305;E7EWU0;C9JU80	7.66385	7.63676	7.17402	7.30021	7.71571	7.83982	7.05937	7.26458	-0.0718419	-0.925055	-2.9147	-2.39874	-0.18159	-1.65051	-2.7003	-2.27233	0.0651204	0.324854	0.236213	-0.035829
OGT	UDP-N-acetylglucosamine--peptide N-acetylglucosaminyltransferase 110 kDa subunit	O15294;Q548W1;B4DTL6;C9JZL3	7.10264	6.72369	6.6624	6.83775	7.069	6.85128	6.5729	6.65554	-0.100816	-1.10469	-2.44162	-2.8933	-0.00869447	-1.61569	-2.44357	-2.27235	-0.203022	0.0975762	0.363462	-0.472472
DDX3X	ATP-dependent RNA helicase DDX3X	A0A0D9SFB3;A0A0D9SG12;B5BTY4;A0A0D9SF53;O00571;Q59GX6;B4DLU5;Q5S4N1;A0A0J9YVQ7;B4DLA0;A0A0J9YYH6;A0A087WX09;A0A087WVZ1	8.28169	7.68187	7.75388	7.65454	8.33123	7.77812	7.68139	7.67233	-0.0985471	-1.02633	-2.51206	-2.13661	-0.110881	-1.48344	-2.38236	-2.27235	-0.0636458	0.035909	0.285455	0.398224
BLM	Bloom syndrome protein	B2RAN0;P54132;B7ZKN7;H0YNU5;B7Z2X2;B7Z8C1;Q3B7X0;H0YLV8	6.57944	6.43608	6.70691	6.46372	6.60051	6.47537	6.52071	6.2693	-0.272543	-0.696257	-2.67023	-2.6776	0.0427681	-0.955992	-2.30093	-2.27277	-0.313611	-0.0873189	0.129133	-0.307895
KARS	Lysine--tRNA ligase	Q15046;Q6ZTI3;H3BVA8;J3KRL2;H3BPV7;H3BRC9	7.84865	7.23041	7.4536	7.21095	7.90746	7.35034	7.45142	7.18965	-0.0351074	-1.42077	-2.38696	-2.3122	-0.107303	-1.73786	-2.11645	-2.27287	0.0113798	-0.121853	0.156375	0.105375
UGDH	UDP-glucose 6-dehydrogenase	O60701;Q9NQ82;Q9NQ81;E7ER83;E7ETF4;E7EV97;E7ER95;D6RHF4;Q9NY20;E9PBD2	8.49562	7.88305	8.04563	8.11514	8.55945	8.00079	7.87269	7.99758	0.212411	-1.50959	-2.77773	-2.60509	0.0532492	-1.86455	-2.33349	-2.27313	0.0324061	-0.0109035	0.0326319	-0.100429
HNRPA1;HNRNPA1;hCG_2020860;RP11-78J21.1;HNRNPA1L2	Heterogeneous nuclear ribonucleoprotein A1;Heterogeneous nuclear ribonucleoprotein A1, N-terminally processed;Heterogeneous nuclear ribonucleoprotein A1-like 2	A0A024RAZ7;P09651;F8W6I7;A0A024RC46;F8VZ49;A0A024QZ98;Q32P51;F8VTQ5;B4E0B5;B4DP35;F8W646;F8VYN5	8.1937	8.63966	8.20261	7.78509	8.21005	8.71519	8.02196	7.73739	-0.194009	-0.852794	-2.4778	-2.50127	-0.150772	-1.12533	-1.84023	-2.27465	-0.145723	-0.0855111	-0.14972	0.0594735
BAZ1A	Bromodomain adjacent to zinc finger domain protein 1A	D3DS96;Q9NRL2;Q05CW0;Q32ND1;A0A087WWN7;H0YJP5	6.87998	6.36859	5.94665	6.52697	6.82057	6.48964	6.07343	6.10093	-0.160902	-0.870505	-2.09083	-1.5549	-0.257216	-1.19766	-2.41821	-2.27526	0.104471	0.0908555	0.497718	0.954325
PSMD12	26S proteasome non-ATPase regulatory subunit 12	A0A0S2Z489;O00232;A0A0S2Z476;J3KTJ5;J3KSK1	7.68543	6.78086	7.20496	6.95303	7.7287	6.94361	7.13196	6.91376	-0.101003	-0.961575	-2.20457	-2.29604	-0.218069	-1.47953	-2.14854	-2.27536	0.0379574	-0.0927902	0.286717	0.0607817
CYB5B;DKFZp686M0619	Cytochrome b5 type B	J3KNF8;H3BUX2;O43169;Q5HYD9;D6RFH4;J3QR91	7.59962	7.77086	6.73518	6.83238	7.66669	7.88553	6.45704	6.72508	0.242324	-0.970671	-2.68466	-2.51355	0.0890824	-1.41126	-1.99883	-2.27575	0.0275675	0.184802	-0.27698	0.0906415
BUB3	Mitotic checkpoint protein BUB3	A0A140VJF3;O43684;J3QT28;B4DDM6;J3QSX4	8.05132	7.76896	7.53165	7.26341	8.10381	7.85031	7.33391	7.35852	-0.0826532	-0.683043	-2.29365	-2.46143	-0.108604	-0.973914	-1.61446	-2.27625	-0.0242999	-0.0539599	-0.180624	-0.0503877
BCAT2	Branched-chain-amino-acid aminotransferase, mitochondrial;Branched-chain-amino-acid aminotransferase	O15382;B3KSI3;Q53EW7;M0QXF9;M0QZ10;M0QZP4;M0R2K7	7.12982	6.74683	6.44442	7.42477	7.16202	6.85025	6.24015	6.58778	-0.27751	-0.777486	-2.68262	-2.54848	-0.192283	-1.14016	-1.95164	-2.27738	-0.264594	0.0287474	-0.338243	-0.0920435
ST13;ST13P4;ST13P5	Hsc70-interacting protein;Putative protein FAM10A4;Putative protein FAM10A5	B4E0U6;A0A140VKA6;P50502;Q0IJ56;Q1XBU6;B7ZA40;H7C3I1;Q3KNR6;Q8IZP2;Q8NFI4;F6VDH7;Q1XBU7;F8WAQ7	8.00257	7.4746	7.85026	7.66901	8.07661	7.47856	7.57861	7.51334	-0.153768	-1.27707	-2.57906	-2.68786	-0.214814	-1.42534	-1.78816	-2.27743	-0.0192936	-0.257194	-0.384107	-0.203277
RBPMS		Q569H2	7.98689	7.10292	7.38077	7.47719	8.09367	6.96921	7.15779	7.37092	0.123648	-0.780466	-2.16649	-2.37589	0.16363	-0.84727	-1.39581	-2.27845	-0.0413698	-0.401278	-0.36595	0.146504
SAR1A;SARA1	GTP-binding protein SAR1a	Q5SQT9;Q9NR31;B2R679;Q8NG23;Q6FID4;H0Y5E8;Q5SQT8;X1WI22	8.00586	7.19381	7.69668	7.35434	8.08479	7.23105	7.47711	7.33438	-0.269819	-1.11478	-2.45122	-2.35018	-0.434092	-1.2166	-1.77119	-2.27883	0.0292408	-0.133368	-0.33847	0.103673
GRHPR	Glyoxylate reductase/hydroxypyruvate reductase	Q9UBQ7;Q5M7Z5;U3KQ56	7.93523	7.11102	7.69175	7.48086	8.00537	7.1269	7.41615	7.39249	0.00581856	-1.0682	-2.61857	-2.47642	-0.0332099	-1.35627	-1.79557	-2.27954	0.00184797	-0.00424566	-0.444113	-0.0285826
MRPL11	39S ribosomal protein L11, mitochondrial	Q9Y3B7;Q53G19;E9PQB6;H0YCD5	7.28393	6.8993	7.26366	6.96286	7.36226	6.94185	7.02491	7.41234	-0.0483824	-0.791874	-2.03223	-2.0604	-0.229884	-1.08286	-1.45851	-2.28001	0.113082	-0.253029	-0.274559	0.296559
RELA	Transcription factor p65	Q2TAM5;E9PKH5;B4E082;A0A087X0W8;Q04206;Q96F54;E9PKV4;Q96CP1;A0A087WVP0;E9PI38;E9PQS6;E9PMD5;E9PRX2;E9PNV4;E9PJR1;E9PM47;Q13313;H0YCB4;E9PNK5;E9PN69	7.20856	6.36784	6.69496	6.44294	7.22335	6.55833	6.58378	6.48149	-0.160774	-0.913631	-3.03738	-2.62363	-0.0436084	-1.50863	-2.68603	-2.28039	-0.10132	0.436274	-0.0631428	-0.116505
STUB1	E3 ubiquitin-protein ligase CHIP	Q9UNE7;H3BTA3;H3BS86;H3BUD0	7.3459	6.09762	6.78495	6.92742	7.34688	6.07818	6.63418	6.79002	-0.211401	-0.943997	-2.73023	-2.71037	-0.0575038	-0.556966	-1.81466	-2.28121	-0.170487	-0.203475	-0.534606	-0.36219
MCM6	DNA replication licensing factor MCM6	Q14566;Q4ZG57;B4DRF6;B4E0N7;Q53T61	7.46747	7.01585	6.98737	6.65538	7.51043	7.17161	6.94037	6.54459	0.0512986	-1.04027	-2.84835	-2.61425	0.0414587	-1.48541	-2.52735	-2.28142	-0.0226045	0.0925041	0.0868378	-0.178894
PSMD2;DKFZp564A2282	26S proteasome non-ATPase regulatory subunit 2	Q13200;Q59EG8;B4DM22;Q9NSM5;Q13041;C9JPC0;H7C2Q3;H7C1H2;F8WBS8	7.80208	6.93545	7.27297	7.2233	7.81376	7.00767	7.14447	7.09097	-0.21013	-0.821714	-2.60476	-2.57713	-0.219224	-1.038	-2.15576	-2.28162	-0.0419089	-0.0805384	-0.0361268	-0.106325
CHMP2A	Charged multivesicular body protein 2a	A0A024R4S0;O43633;M0R1L7;M0R1T5;M0QXX8	7.67924	6.76444	7.63435	7.53926	7.71288	6.76106	7.3544	7.37823	-0.156282	-1.44947	-2.79485	-2.6566	0.105063	-1.38677	-2.14626	-2.28189	-0.185965	-0.52286	-0.510225	-0.244295
C12orf57	Protein C10	Q99622;U3KQ85;F5GXW5;U3KQ07	6.76995	6.78132	7.26224	7.00178	6.80445	6.7397	7.06985	6.85855	-0.422013	-1.46686	-2.48707	-2.56036	-0.439757	-1.46008	-1.60091	-2.28337	-0.0235139	-0.336368	-0.349472	-0.157745
TPP1	Tripeptidyl-peptidase 1	D3DQU2;O14773;Q53HP2;B2R608;B4DIV8;B4DE89;B4E0C7;B4DSE2;B4DVA5;B4DEQ3;E7EV34	6.7842	6.361	6.14604	6.41847	6.96698	6.55045	6.00833	6.25208	-0.386005	-1.21774	-2.80163	-2.30438	-0.658753	-1.8137	-2.58474	-2.28353	0.218338	0.343182	0.288956	0.164181
SGPL1	Sphingosine-1-phosphate lyase 1	O95470;H0Y3V8;H7BXL7	6.9644	6.80412	6.70404	6.48538	7.05115	6.87674	6.6416	6.4024	-0.275042	-0.872278	-2.32527	-2.38486	-0.156391	-1.2527	-1.83714	-2.28378	-0.153108	-0.0713618	-0.10715	0.0205552
HNRNPA2B1;HNRPA2B1	Heterogeneous nuclear ribonucleoproteins A2/B1	P22626;A0A087WUI2;A0A024RA28;I6L957	8.87509	8.78708	8.72532	8.39487	8.90747	8.88098	8.38416	8.26701	-0.0844795	-0.782985	-2.59237	-2.63429	-0.0434588	-1.13481	-1.86454	-2.28426	-0.107681	-0.00152873	-0.253482	-0.140997
SEPHS1	Selenide, water dikinase 1	P49903;B4DLS1;Q5T5U6	7.56182	6.45336	6.99746	7.09933	7.46096	6.48759	6.72929	6.98045	-0.380572	-1.23147	-2.69749	-2.53402	-0.0587051	-1.21307	-1.88195	-2.28441	-0.424334	-0.193542	-0.3659	-0.0690652
C6orf11;WDR46	WD repeat-containing protein 46	B0UZZ8;A0A1U9X8U7;A0A1U9X8U3;B4DNI0;O15213;B4DP15;A0A1U9X8W1;A8K806;A8K9A1;A0A140T9L0;A0A0G2JJL1;H0Y6G3	7.48481	6.77293	6.62927	6.39321	7.51035	6.81243	6.49202	6.35618	-0.137783	-0.868298	-2.50424	-2.36909	-0.14148	-1.27356	-2.0678	-2.28442	-0.0272397	0.00530137	0.096274	0.472006
CDC27		G5EA36;I3L394;I3L328;F6QPS0;B4DRN1;I3L3H6;K7EMA6;E9PRZ6;I0EZ72;I3L3G1;I3L2Z8	7.09216	6.56518	6.71661	6.63098	7.17652	6.64699	6.52385	6.47347	-0.0866863	-0.963236	-2.30753	-2.32248	-0.139597	-1.59349	-2.1872	-2.28455	0.017568	0.190762	0.281548	0.197682
MB21D1	Cyclic GMP-AMP synthase	Q8N884	6.76101	5.93919	6.20369	6.09071	6.90615	5.97967	6.34111	6.13631	-0.275719	-0.974805	-2.77017	-2.43042	-0.628952	-1.14167	-3.10139	-2.28479	0.314469	-0.133716	0.988442	0.914231
BMS1	Ribosome biogenesis protein BMS1 homolog	Q14692;B4DGU7	7.21353	6.90058	6.08791	6.02288	7.07826	6.93699	6.01859	5.97399	-0.20626	-0.665702	-2.43811	-2.32359	-0.258701	-1.1089	-2.31232	-2.28508	-0.00295387	0.133501	0.28674	0.0778295
DDX6	Probable ATP-dependent RNA helicase DDX6	P26196;B2R858;Q8IV96	7.90886	7.35904	7.61683	7.39774	7.93529	7.42765	7.43448	7.44127	-0.212976	-1.15462	-2.67954	-2.72668	-0.168077	-1.4667	-2.0625	-2.28564	-0.082108	-0.121494	-0.288104	-0.313813
MYL6	Myosin light polypeptide 6	F8W1R7;G3V1V0;P60660;J3KND3;B7Z6Z4;G3V1Y7;F8VPF3;H0YI43	8.57655	7.74782	8.44549	8.27685	8.62305	7.79253	8.20458	8.0772	-0.233433	-1.39353	-2.289	-2.85147	-0.24567	-1.59142	-1.56637	-2.28574	-0.0871861	-0.186059	-0.265685	-0.282442
MPRIP		B9EGI2;Q8N236;J3KSK7;Q96EE5;J3QRL2;Q5ZEZ6;K7EL39;K7EJ14;J3QL44;A8MZF8	7.32666	6.85475	6.44538	6.62763	7.46239	6.90284	6.21348	6.49551	0.213719	-1.05056	-2.89612	-2.81526	0.314245	-1.18559	-2.14165	-2.28576	-0.130842	-0.0815412	-0.209053	-0.387204
FDX1	Adrenodoxin, mitochondrial	P10109	7.29785	6.31913	6.50837	6.59656	7.27424	6.51518	6.26798	6.52042	-0.281021	-0.597562	-2.67673	-2.41471	-0.268353	-1.16768	-2.03583	-2.28605	-0.0414995	0.0587927	-0.3614	0.111553
RPS6KA3	Ribosomal protein S6 kinase alpha-3	P51812;B4DG22;B7ZB17;B4DKZ2;B1AXG1;F2Z2J1;Q15349;B1AXG2;B7Z3B5;D6R910;D6RHW7;D6RA62;D6RE03;Q7Z2J4;Q8TDJ4;Q7Z2J3;B4DS23;B4DSE5;B4DKT8;O60307	7.27319	6.46852	6.9373	6.86156	7.33419	6.48929	6.82806	6.86518	-0.0753808	-1.34162	-2.4824	-2.47086	-0.224256	-1.60803	-2.0531	-2.28661	0.0244995	-0.000400066	-0.0469612	-0.124833
MRPS22	28S ribosomal protein S22, mitochondrial	G5E9W7;G5E9V5;P82650;Q8NBL6;A8K9Y7;H7C5F2;Q59GX8;H7C5H3;H7C5L9;C9J5D8	7.48649	7.0297	6.90565	6.78329	7.44301	7.14745	6.71077	6.73529	-0.203284	-0.688106	-2.68896	-2.59698	0.0770584	-1.10151	-2.06004	-2.28673	-0.256864	-0.0225086	-0.129875	-0.228852
TRRAP	Transformation/transcription domain-associated protein	F2Z2U4;Q9Y4A5;Q59FH1;H0Y4W2	6.12002	5.28975	5.39598	5.54377	6.16222	5.61196	5.49324	5.54721	-0.0245778	-1.12691	-2.12634	-2.43719	-0.228714	-1.21291	-2.38909	-2.28765	0.0251445	-0.187616	0.418257	-0.0614662
PSME4	Proteasome activator complex subunit 4	Q14997;G1UI18;F8WBH5	6.59082	5.77389	5.89748	5.74949	6.57851	5.69073	5.84791	5.75848	0.0202077	-0.805246	-2.17465	-2.16295	-0.0274501	-0.786384	-2.13371	-2.28793	0.0489073	-0.104202	0.311895	0.214565
CUL4B	Cullin-4B	K4DI93;Q13620;A6NE76	7.22222	6.79362	6.82007	6.71134	7.23718	6.89908	6.66327	6.70422	-0.166432	-0.67805	-2.702	-2.16896	-0.268691	-1.32252	-2.42102	-2.28853	0.0311174	-0.129228	0.0490453	0.532238
PSMC4	26S protease regulatory subunit 6B	A8K2M0;P43686	8.08337	7.15154	7.63794	7.62805	8.1116	7.20309	7.43318	7.60086	0.0702358	-1.19403	-2.51672	-2.60246	0.0653922	-1.41909	-2.00216	-2.28874	-0.0716092	-0.245768	-0.143215	-0.14076
TSG101	Tumor susceptibility gene 101 protein	F5H442;Q99816;D3DQY6;L0L6B6;Q86SI0;J3QRU6;J3QKS4	7.38569	6.68393	7.20454	7.05947	7.44619	6.77243	6.9911	7.02921	-0.133465	-1.45033	-2.43511	-2.39963	-0.11457	-1.5536	-1.88844	-2.28954	0.0109805	-0.337311	-0.215723	0.16346
COX4I1	Cytochrome c oxidase subunit 4 isoform 1, mitochondrial	P13073;H3BN72;H3BNV9;H3BPG0;Q86WV2;H3BNI5	8.0396	7.84964	7.83276	7.60244	8.07738	7.87059	7.60343	7.52423	-0.280925	-0.624569	-2.19625	-2.31879	-0.23372	-0.595341	-1.45165	-2.29122	-0.117685	-0.336148	-0.225111	0.108823
PSMG1	Proteasome assembly chaperone 1	B2RD51;O95456;F8WBH7	7.59488	5.86284	7.26965	6.76835	7.59626	5.84086	7.10687	6.37742	0.0880068	-1.36106	-2.10755	-2.38513	0.107991	-1.50838	-1.5903	-2.29157	-0.00963701	-0.0905949	-0.0281802	0.11643
GPC1	Glypican-1;Secreted glypican-1	P35052;H7C410;A0A024R4D5;H7C024;Q59GI7;H7BZE9;H7BZL4;C9J4Y6;Q53EX3	7.26863	6.81876	6.75788	6.4169	7.29346	6.82077	6.69338	6.45245	0.257899	-1.277	-2.87657	-2.40309	0.149812	-1.69689	-2.69637	-2.29192	0.0934684	0.0176307	0.204355	0.122187
SLC25A22	Mitochondrial glutamate carrier 1	Q9H936;E9PJH7;A0A0D9SFE1;A0A0D9SEI9;A0A024RCA6;K4DIA8;K4DIB8;E9PS95;K4DIB6;K4DIB3;A0A0D9SFA8;K4DIB0;K4DIA2;A0A0D9SG84;E9PI74;E9PQ36;A0A024R0W0;Q9H1K4;E9PJY0;A0A0A6YYN8;K4DIB4	6.81984	6.57333	6.20316	5.94735	6.85555	6.57091	6.24178	6.06612	-0.121667	-0.655393	-1.71115	-1.98289	-0.299198	-0.874247	-1.94597	-2.29194	0.0660696	-0.0466191	0.614828	0.456607
PRPSAP2	Phosphoribosyl pyrophosphate synthase-associated protein 2	B2R7R5;A0A024QYY3;O60256;E7EPA1;C9K0K7;C9JDU5;C9JJS3;I3L0S1;C9JDH0;E7EW35;I3L331;I3L164;I3L4G9;Q6ZTP6;I3L1T1;I3L3B8;I3L2J4	7.52957	6.25904	6.99703	7.1002	7.58803	6.27816	6.88741	6.81423	-0.158981	-0.925213	-2.11041	-2.48444	-0.228712	-1.16758	-1.54157	-2.29215	-0.09199	-0.247312	-0.182125	-0.036368
CPSF7	Cleavage and polyadenylation specificity factor subunit 7	B4DGF8;Q8N684;F5H669;F5H6M0;F5H047;J3QT54;C9J286;C9J323;C9JM38;F5H5B7;F5H1W4;F5H2K8;F5H6P5;F5H6A8;F5GXA3	7.52385	7.21496	7.12383	7.04665	7.5342	7.30428	7.01498	6.96494	-0.12983	-1.08546	-2.61073	-2.46084	-0.0593897	-1.24459	-2.33341	-2.29388	-0.131322	-0.0477152	0.0529522	0.0555443
2019-09-11	Septin-11	D6RGI3;D6RER5;Q9NVA2;D6RDU5;Q96KC0;H0Y961;D6RDP1;D6R9Y6;H0Y9G8	7.60843	6.86212	7.29707	7.05547	7.67395	6.82942	7.13024	6.98161	-0.159444	-0.966314	-2.6209	-2.50472	-0.189414	-1.26851	-2.04754	-2.2939	-0.0681849	-0.00878636	-0.171375	-0.0426073
CTBP2	C-terminal-binding protein 2	Q5SQP8;P56545;A0A087WYL1;Q1WIS0	7.64874	7.19044	7.45983	6.96646	7.63335	7.15002	7.27331	6.9279	-0.00426649	-0.883183	-2.38587	-2.29097	0.0839823	-1.07663	-1.79698	-2.29408	-0.162812	-0.152606	-0.178231	0.088153
POLR2G	DNA-directed RNA polymerase II subunit RPB7	P62487;E9PIU7;E9PKH3;H0YEE4	7.47577	6.40271	7.3525	6.56202	7.53575	6.57624	7.24315	6.76379	-0.161733	-0.900474	-1.30109	-1.54361	-0.187945	-1.25454	-1.16417	-2.2941	-0.0526806	-0.00843253	0.329901	0.910777
SUPT4H1	Transcription elongation factor SPT4	P63272;J3KSQ6;J3QR04;D3DTZ5;J3QSB9	7.7279	7.27067	7.47131	6.76295	7.7338	7.30428	7.15901	6.63492	0.0564454	-1.28342	-2.31519	-2.45163	0.0115043	-1.45544	-1.66759	-2.2944	-0.0660565	-0.127625	-0.382803	-0.0839901
RAB14	Ras-related protein Rab-14	A0A024R845;P61106;X6RFL8	7.42827	6.98703	6.64159	6.83528	7.50629	6.98663	6.4878	6.77778	-0.0933459	-1.04188	-2.6178	-2.16018	-0.164273	-1.15167	-2.0271	-2.29491	0.00478452	-0.140699	-0.0862989	0.371644
ITGA6	Integrin alpha-6;Integrin alpha-6 heavy chain;Integrin alpha-6 light chain;Processed integrin alpha-6	P23229;C9JXX7;H7BZ97	7.16348	6.54443	6.4069	6.53693	7.21116	6.60414	6.28033	6.56174	0.120278	-1.0193	-2.94693	-2.2783	0.0629114	-1.55267	-2.54887	-2.2951	-0.00293557	0.203297	-0.108228	0.125118
CCT3	T-complex protein 1 subunit gamma	B3KX11;P49368;Q59H77;Q2TU64;B4DUR8;E9PRC8;Q5SZX6;E9PQ35;Q5SZW8;E9PM09;Q5SZX9	8.30234	7.6413	8.07354	8.04152	8.36322	7.7056	7.91356	7.88808	-0.0786581	-1.09454	-2.45915	-2.6516	-0.18956	-1.42142	-2.01328	-2.29578	0.0115972	-0.0345949	-0.0730628	-0.115862
VPS45	Vacuolar protein sorting-associated protein 45	Q9NRW7;B7Z5E4;A0A087WU65;B7Z360;A0AR27;B7Z1J7;B7Z5D4;A0A1B0GXI6;Q5T4Q0;B7Z7G7	6.9078	6.0034	6.52435	6.20036	6.90679	6.01873	6.20644	6.09192	-0.137903	-1.04778	-2.65266	-2.4789	-0.0731312	-1.20827	-1.95144	-2.29584	-0.173944	-0.132799	-0.246205	-0.0478629
BTF3	Transcription factor BTF3	P20290;A0A1N7SZQ2	7.33961	7.37354	7.23639	7.34473	7.398	7.42231	6.94185	7.23952	-0.357483	-1.64483	-2.44259	-2.49921	-0.450916	-1.7299	-1.4609	-2.29619	0.0112441	-0.179425	-0.479488	0.0699843
ASNA1	ATPase ASNA1	A0A087WXS7;O43681;B4DEE5;K7ERW9	7.66332	6.95552	7.27392	7.35668	7.68956	7.0474	7.00303	7.11074	0.00566335	-1.16802	-2.70588	-2.70313	-0.0993617	-1.30798	-1.69929	-2.29707	-0.0776613	-0.171966	-0.479647	-0.360079
NUP93	Nuclear pore complex protein Nup93	Q8N1F7;A8K897;H3BVG0;H3BM93;H3BRI8;H3BV11;H3BNN5;H3BPA9;H3BP95;H3BV15;H3BMX0;H3BRD9;H3BVE2;H3BNG7	7.07573	6.32245	6.78091	6.60726	7.07396	6.44018	6.5672	6.69785	-0.0479423	-0.309014	-2.21072	-2.29343	-0.0106536	-0.730929	-2.01992	-2.29715	-0.104386	0.208634	0.323241	0.116681
RBM3	RNA-binding protein 3	A0A024QYX3;P98179	7.70996	7.64576	7.27998	7.14842	7.71668	7.71802	7.05453	7.09796	-0.23509	-0.662355	-2.31459	-2.15652	-0.124979	-0.775559	-1.50364	-2.29843	-0.139693	-0.270907	-0.284285	0.144463
SPINT2	Kunitz-type protease inhibitor 2	Q6LEU8;O43291;K7EM91;A0A140VJV6;K7ESI5;K7EKQ0;K7EKC8;K7ES27	7.86784	7.65355	7.51406	7.57866	7.95552	7.74	7.13975	7.38167	0.128782	-1.24018	-3.13152	-2.64377	0.217321	-1.5743	-2.22838	-2.29856	-0.177545	-0.001792	-0.427285	-0.155373
RALY	RNA-binding protein Raly	Q53GL6;Q9UKM9;Q5QPL9;A8K4T9;Q5QPM0;Q5QPM1;B4DSJ1;Q5QPM2	7.91154	6.98951	7.02414	7.08293	7.97495	7.18081	6.81861	7.08485	-0.116223	-0.742884	-2.83857	-2.02514	-0.188159	-1.57342	-2.15698	-2.29924	-0.061174	0.250189	-0.220578	0.351865
PGD	6-phosphogluconate dehydrogenase, decarboxylating	P52209;B4DV68;K7EM49;K7EPF6;K7EMN2;K7ELN9	8.59565	7.91903	8.34485	8.15103	8.7126	8.02032	8.23281	8.10005	0.30758	-1.46546	-2.32075	-2.34719	0.0351605	-1.79222	-2.07349	-2.29927	0.173263	-0.00559557	0.205499	0.157816
EIF3I	Eukaryotic translation initiation factor 3 subunit I	Q5U0F4;Q13347;Q53HU7;Q5TFK1;Q9P1D9	7.53216	7.2324	7.42879	7.18615	7.5388	7.38182	7.14468	7.00747	-0.0471517	-0.900521	-2.49069	-2.54617	-0.0471253	-1.35166	-1.66296	-2.30088	-0.0618641	0.0522756	-0.375486	-0.151075
SF3B1	Splicing factor 3B subunit 1	O75533;Q7Z497;A0JLT9;Q32Q20;H7C341;Q9NTB4	7.82914	7.66874	7.26989	7.33845	7.90938	7.76571	7.22273	7.27501	-0.0162658	-0.974916	-2.78496	-2.57514	-0.119166	-1.55266	-2.56058	-2.30146	-0.0108235	0.249933	0.214598	-0.0984708
AIP		B7SBB1;C0JXB8;D0EKE7;E5L4L0;A7YDK2;A7YDK7;A7KS92;A7YDK1;A8BQF1;A7YDK6;A7KS94;B3TMT2;A3RDR7;A3RDR6	7.47797	6.34941	6.98118	6.97051	7.52888	6.42658	6.7869	6.96468	0.178865	-0.946058	-2.51741	-2.52613	0.0542691	-1.37148	-2.05883	-2.30221	-0.00577445	-0.0455832	-0.152312	-0.11746
DDX41	Probable ATP-dependent RNA helicase DDX41	J3KNN5;Q9UJV9;B3KRK2;Q53HI2;H0Y8L8;H0YA06;D6RGI7	6.90191	6.75815	6.7189	6.88748	6.85601	6.78112	6.44899	6.68917	-0.124131	-1.26552	-2.96256	-2.89122	0.0829343	-1.44765	-1.96524	-2.30288	-0.311	-0.276338	-0.574602	-0.434548
RAB3GAP2	Rab3 GTPase-activating protein non-catalytic subunit	Q9H2M9;B3KNG8;H7C4Y9;F8WDJ2	6.68865	5.4261	6.35872	5.76833	6.74617	5.57561	6.35969	5.92527	0.00716954	-1.5024	-2.15151	-2.21606	-0.20233	-2.18997	-2.42393	-2.30302	0.172965	0.366056	0.640746	0.314242
DLG5	Disks large homolog 5	Q8TDM6;A0A0A0MSL1;B2RBR1;A0A0J9YYG8;R4GMQ2	6.08411	4.85194	5.48328	5.7301	6.08189	4.97957	5.245	5.62759	-0.217061	-1.0365	-2.98654	-2.65498	-0.101288	-1.32319	-2.26597	-2.30332	-0.0700785	0.206548	-0.473731	-0.12049
SEPT7;Nbla02942;DKFZp686F17268	Septin-7	B4DUD6;Q8TC62;E7ES33;Q3LIE9;A4GYY8;A8K3D0;E7EPK1;Q16181;B4DNE4;A0A024RA87;G3V1Q4;A0A023T695;B4DPQ6;Q59EY4;Q3B7A3;A0A0U1RRE1;A0A0U1RRM2;A0A0U1RRH9;Q5JXL7;A4D1Y2;A0A0U1RQK0;A0A0U1RRD1;Q6ZU15	7.98148	7.13564	7.55172	7.44955	8.03121	7.24615	7.32606	7.34214	-0.139149	-1.24365	-2.49809	-2.32622	-0.189155	-1.41687	-1.93505	-2.30416	-0.113996	-0.0241525	-0.107635	0.116611
COPG1;COPG	Coatomer subunit gamma-1	Q9Y678;Q8WUI6;B3KW21;H0Y8X7;D6RG17;H0Y8G2	7.50228	6.74143	6.95626	7.0385	7.51263	6.8896	6.91209	7.06659	-0.0404035	-1.3304	-2.02485	-2.0442	-0.210999	-1.78601	-2.23854	-2.30433	0.118742	0.261685	0.545951	0.382643
TSFM	Elongation factor Ts, mitochondrial;Elongation factor Ts	E5KS95;P43897;B4DHY8;C9JT21;C9JG32;F8VPA7;F8WCK2	7.52973	7.46892	7.20756	6.79781	7.5337	7.41316	6.97752	6.72401	-0.125656	-0.902213	-2.88203	-2.55882	0.00279897	-1.31039	-2.03665	-2.30441	-0.186304	0.093213	-0.271009	-0.161218
SPFH1;ERLIN1	Erlin-1	D3DR65;O75477;B2RDK6;B0QZ43;B4DPN7	7.08333	7.12666	5.82916	6.04933	7.08809	7.12144	5.72443	6.25179	-0.378384	-0.557543	-2.46039	-2.03019	-0.305563	-1.13395	-2.68035	-2.3045	-0.0889069	0.133864	0.734154	0.372648
PYCR1;PIG45	Pyrroline-5-carboxylate reductase;Pyrroline-5-carboxylate reductase 1, mitochondrial	E7D7X9;A0A024R8U9;P32322;E2QRB3;E7D7Y0;A0A1B2JLU7;J3KQ22;J3QL24;B7Z8T1;J3QKT4;J3QL23;Q2TU78;Q8TBX0;J3QRZ0;J3QR88;J3QKT3;J3KSA9;J3KTA8;D6QXZ5	7.51071	6.97595	7.12893	6.45561	7.531	6.99121	6.83612	6.32554	-0.0125337	-0.929977	-2.53929	-2.72244	0.0799769	-0.914394	-1.41157	-2.30476	-0.0936788	-0.186974	-0.66406	-0.24712
NOA1	Nitric oxide-associated protein 1	B3KY51;Q8NC60	6.49389	6.24755	5.9131	5.80991	6.57768	6.29743	5.71948	5.74099	-0.38567	-0.981319	-2.64344	-2.64526	0.00488025	-1.28041	-1.97298	-2.30479	-0.231903	0.0624699	-0.326152	-0.109748
COPS5	COP9 signalosome complex subunit 5	A0A024R7W9;Q92905;Q59GH5;E5RHH5;E5RHF2;H0UI27	7.52017	6.79839	7.10151	7.17572	7.54072	6.82245	6.88303	7.01217	-0.0431487	-1.24064	-2.44019	-2.83165	-0.0239333	-1.47647	-1.78353	-2.30504	-0.111986	-0.168946	-0.358258	-0.314193
DOCK7	Dedicator of cytokinesis protein 7	Q96N67;A0A1B0GWE0;A0A1B0GUE9;B3KRG0;B4DSH0;A0A0C4DGY6;A4FU72;A0A1B0GVW2;A0A0U1RRC1;A0A0U1RQJ5;A0A0U1RQG7;A0A0U1RR97	6.35743	5.14555	5.78466	5.85456	6.42489	5.0926	5.60133	5.87653	-0.118052	-0.954539	-2.37574	-2.24025	-0.290994	-1.18416	-2.4246	-2.30541	0.0843672	-0.113725	0.461085	0.274053
EEF1G	Elongation factor 1-gamma	Q53YD7;P26641;B4DUP0;B4DUK7;B4DSR4;Q2F838;Q2F840	8.37912	7.54128	8.18068	7.8956	8.42616	7.59072	8.03949	7.73027	-0.16719	-1.1274	-2.31375	-2.44934	-0.199687	-1.29326	-1.89257	-2.30562	-0.00469891	-0.123613	-0.0280959	0.0454533
NSF	Vesicle-fusing ATPase	I3L0N3;B7Z5J7;P46459;B4DGR3;B4DSK5;B7Z9U2;B4DH19;Q96D47;D3DXJ4;I3L0L3;I3L2G1;K7EQD6;I3L338;I3L4Q9	7.48994	6.93431	6.85823	7.14834	7.54698	7.02084	6.78342	7.04682	-0.126152	-1.20016	-2.8256	-2.59387	-0.212234	-1.51153	-2.42804	-2.30608	0.00607518	0.0115111	0.0757537	-0.151032
BAIAP2L1	Brain-specific angiogenesis inhibitor 1-associated protein 2-like protein 1	Q9UHR4	7.33441	6.98668	6.89797	7.17122	7.33917	7.1106	6.74787	7.07601	-0.00526152	-1.1119	-2.94027	-2.40454	-0.100892	-1.59939	-2.27727	-2.30674	-0.0406617	0.151172	-0.236141	0.0353528
SEC23IP	SEC23-interacting protein	B3KM47;Q9Y6Y8;B4DWG1;B3KN10;A0A0C4DH82;H7C0V8;H7C4C4	7.25314	6.30596	6.50756	6.78417	7.30543	6.31781	6.41375	6.62585	-0.14229	-0.98977	-2.38398	-2.46688	-0.145372	-1.31096	-2.24819	-2.30907	-0.0734345	0.0244788	0.285904	0.0279127
MRPS9	28S ribosomal protein S9, mitochondrial	P82933;Q86WV4;H7BZC4	7.22583	7.10366	6.82571	6.91816	7.20632	7.11311	6.64914	6.83175	-0.162457	-0.374249	-2.72439	-2.66086	0.0241297	-0.727192	-2.14653	-2.30956	-0.228024	-0.0768032	-0.191802	0.0250621
GFM1	Elongation factor G, mitochondrial	E5KND7;E5KND5;Q96RP9;C9IZ01;D3DNL3;F8WAU4;A0A0S2Z5W5;Q9H9M0;C9JA25	7.56741	7.00873	7.06975	7.14251	7.602	7.10892	6.97031	7.04981	-0.100455	-0.890565	-2.29431	-2.36055	-0.0500229	-1.53216	-2.11618	-2.3099	-0.114202	0.129041	0.228464	0.110269
SARS2	Serine--tRNA ligase, mitochondrial	M0QWZ7;Q9NP81;M0R259;A0A024R0H0;B4DJM9;M0QX29;B4DJP6;M0R2H5;M0R1C0;Q8NH31	6.95476	6.62307	6.80012	6.35213	6.94535	6.73628	6.74471	6.29928	-0.0157379	-0.554574	-2.14529	-2.15403	0.0173458	-1.03798	-2.08764	-2.31051	-0.144069	0.202466	0.245852	0.213881
FAM98A	Protein FAM98A	I6L9E8;Q8NCA5;E9PH82;B4DT23;B4DY25;B3KTW4;Q05CT2;C9J3G8	7.33108	6.63371	7.02778	7.00904	7.36344	6.68938	6.81096	6.91581	-0.0941143	-0.927542	-2.47593	-2.45247	-0.107311	-1.15411	-2.01222	-2.31068	-0.103519	-0.0321791	-0.00694595	-0.115917
RPS17	40S ribosomal protein S17	P08708	8.55678	8.12292	8.38661	8.18225	8.4983	8.08303	8.22981	8.12879	-0.199062	-0.913957	-1.95667	-2.34752	0.161717	-0.822227	-1.62572	-2.31079	-0.462475	-0.520044	0.0786663	0.185939
ACSL1	Long-chain-fatty-acid--CoA ligase 1	E7EPM6;B4E0R0;A8K9T3;P33121;B7Z3Z9;D6RER0;Q108N1;H0Y9U7;Q108N2;H0Y9Z9;D6RG07	6.77602	6.2498	6.28522	6.15596	6.79267	6.32301	6.18413	6.2672	-0.203075	-0.671443	-2.41505	-2.18585	-0.115692	-0.934543	-2.2047	-2.311	-0.127604	-0.0909671	0.196838	0.454866
CLASP1	CLIP-associating protein 1	Q7Z460;F8WA11;B7Z5R7;B7Z7Q8;H0Y5T1;B7Z4E5;B7Z2P0;Q68D09;B7Z7C4;B7Z4J0;Q6TAR3;C9J151;Q07A21	6.58885	5.11074	6.05345	6.15083	6.69563	5.33584	6.00448	6.02239	0.0567707	-1.47317	-2.48617	-2.23301	-0.194287	-1.86759	-2.45799	-2.31134	0.123968	0.214992	0.412228	0.294854
GNS;DKFZp686E12166	N-acetylglucosamine-6-sulfatase	A8K6V6;A0A024RBC5;P15586;B4DTT0;Q7Z3X3;H7C3P4;F6S8M0;B4E284;F5H4C6;H0YFA9;A0A0S2Z3S2;B4DKX8	6.95261	7.0073	6.44689	6.60668	7.04251	7.11823	6.32965	6.50666	-0.530344	-1.21481	-2.89265	-2.45193	-0.521139	-1.85685	-2.42316	-2.3115	-0.0658661	0.193899	0.0425788	-0.087769
URB1	Nucleolar pre-ribosomal-associated protein 1	O60287	6.3587	5.53285	5.62488	5.58588	6.44753	5.63149	5.70943	5.67699	-0.136844	-0.610616	-2.07341	-2.4119	-0.19063	-1.09495	-2.33063	-2.31169	0.0876784	-0.0259835	0.703286	0.247015
PDS5A	Sister chromatid cohesion protein PDS5 homolog A	G1UI16;Q29RF7;Q96DB6;B3KMN2;H0Y9L9;H0Y9L6	7.24508	6.98623	6.79663	6.77348	7.24753	7.03159	6.64392	7.0699	-0.065644	-1.00214	-2.63823	-2.48453	0.0425368	-1.26631	-2.1781	-2.31219	-0.152807	-0.0460269	-0.10931	-0.002319
DNM1L	Dynamin-1-like protein	O00429;D3DUW5;D3DUW6;B4DYR6;F8VZ52;B4DPZ9;F8W1W3;B4DDQ3	7.49177	6.50372	7.06276	7.11448	7.59778	6.61629	6.88685	7.36454	-0.129409	-1.0861	-2.51532	-2.31832	-0.305961	-1.25885	-2.13396	-2.31228	0.136281	-0.0345609	0.0261381	0.23113
GIPC1	PDZ domain-containing protein GIPC1	A8K2I7;A0A024R7I0;O14908;A0A024R7I1;K7EM11;K7ELJ2;K7EIT0;K7ESN1;K7EJ33;Q8TF64	7.42884	6.74586	6.70506	6.90377	7.4867	6.80045	6.48116	6.75893	0.118065	-1.20653	-2.6299	-2.47228	0.161343	-1.2228	-1.94911	-2.31311	-0.0592825	-0.138125	-0.341069	-0.0579268
PRKRA	Interferon-inducible double-stranded RNA-dependent protein kinase activator A	O75569;G5E9Q4;F8WEG8;C9JMM3;B4DJC7	7.4881	6.12492	6.78805	6.85091	7.48303	6.14148	6.58249	6.74129	-0.11936	-1.14156	-2.38047	-2.28365	-0.0320462	-1.16967	-1.78677	-2.31331	-0.11234	-0.224649	-0.27662	0.142673
VWA8	von Willebrand factor A domain-containing protein 8	A3KMH1	6.33034	5.71845	5.0425	5.59872	6.40374	5.71462	4.98723	5.56052	-0.0548237	-0.905236	-2.6442	-2.5149	-0.124718	-1.341	-2.46721	-2.3134	0.0503621	0.356717	0.501535	0.048331
MYO6	Unconventional myosin-VI	A0A0A0MRM8;A0A1Y0BRN0;A0A1Y0BRN3;A0A0D9SGC1;E7EW20;Q9UM54;Q14784;Q5JVM0	6.72344	6.06677	6.2502	6.50546	6.81173	5.97887	5.94676	6.19592	-0.0404082	-1.44433	-2.66812	-2.33896	-0.246103	-1.96673	-2.53069	-2.31351	0.138927	0.225085	0.0062589	0.205473
NRBP1	Nuclear receptor-binding protein	B4DW31;Q9UHY1;F8W6G1;C9JHZ6	7.50725	6.26684	6.89151	7.02193	7.55948	6.29221	6.8744	7.12054	-0.0785328	-1.66546	-2.72904	-2.38376	-0.179084	-1.84738	-2.51881	-2.31363	0.058993	-0.170729	0.0876571	0.190156
MAPK1	Mitogen-activated protein kinase;Mitogen-activated protein kinase 1	Q1HBJ4;P28482;B4DHN0;Q499G7	7.69155	6.54838	7.34943	7.14169	7.73841	6.54871	7.11747	6.98845	-0.0329707	-1.1396	-2.47605	-2.62199	-0.180825	-1.32704	-1.77075	-2.31376	0.0131515	-0.232415	-0.273927	-0.115731
RPL31	60S ribosomal protein L31	B2R4C1;P62899;C9JU56;B7Z4E3;B7Z4C8;H7C2W9;B8ZZK4;Q76N53	8.51017	8.05543	8.33819	8.13706	8.48021	8.02338	8.0971	8.03613	-0.113355	-0.570456	-2.29481	-2.54504	0.0268223	-0.695527	-1.59714	-2.31428	-0.276656	-0.435552	-0.279045	-0.0290209
SHC1	SHC-transforming protein 1	B4DL02;P29353;X6R6D0;Q59HB0;H0Y539;Q5T182;Q5T181;Q5T188;Q8NFT0;Q8NFT1;Q5T187;P98077	7.13441	6.10035	6.62725	6.33763	7.21642	6.1759	6.46203	6.23564	-0.215554	-1.0475	-2.73612	-2.29031	-0.29547	-0.936002	-1.94029	-2.31459	0.0430223	-0.40769	-0.322831	0.131912
PKP3	Plakophilin-3	Q9Y446;E9PKC4;E9PQ15;E9PRW6;E9PK71;H0YEY5;E9PJR7	7.10629	5.87429	6.64792	6.30713	7.14198	5.90389	6.72798	6.32832	0.338676	-1.29228	-2.45602	-2.26586	0.286864	-1.71475	-2.4065	-2.31508	0.0262171	-0.474575	0.210466	0.0874945
PSMD13	26S proteasome non-ATPase regulatory subunit 13	A0A024R201;Q9UNM6;B2RBM7;Q53GN6;Q9Y6E3;B4DJ66;A0A087WUL9;J3KNQ3;E9PL38;H0YD73;Q9UNM7;E9PQG3;Q5HYL3;E9PPD2;F8W8J6	7.8925	7.18305	7.58314	7.49064	7.92004	7.07043	7.39818	7.29952	-0.0917925	-0.910775	-2.40027	-2.56412	-0.201041	-1.15678	-1.90197	-2.31592	0.0872582	-0.165717	-0.126589	-0.084442
MTG1	Mitochondrial GTPase 1	A8K900;U3KQ69;E9PI62;B3KWF9	6.90944	6.75024	6.73662	6.60076	6.90815	6.72103	6.41585	6.47711	-0.259604	-0.685193	-2.70097	-2.51377	-0.0739021	-0.931828	-1.8975	-2.31632	-0.162602	-0.0807168	-0.466335	-0.0819608
DHX36	ATP-dependent RNA helicase DHX36	Q9H2U1;E7EWK3;B7Z8P5;A0A0G2JQU7;H7C5F5;A0A0G2JRP3;H7C514	7.24241	6.75215	7.00356	6.77453	7.25203	6.77621	6.90524	6.69798	-0.0689129	-1.05575	-2.51121	-2.40196	-0.0287515	-1.17808	-2.16027	-2.31654	-0.155296	-0.152328	0.0789826	0.0883926
TRA1;HEL-S-125m;HSP90B1	Endoplasmin	Q5CAQ5;V9HWP2;P14625;Q59FC6;B4DU71;B4DHT9;Q96GW1;A0A1W2PRR1;B4DQX3;H0YIV0;Q58FF2;Q58FF3;F8W026	8.23308	8.06441	7.70934	7.53924	8.33197	8.25057	7.66805	7.50801	-0.206078	-1.26074	-2.91674	-2.2202	-0.411156	-1.98621	-2.72159	-2.31691	0.125653	0.349809	0.280202	0.202332
GPS1	COP9 signalosome complex subunit 1	Q13098;C9JFE4;B4DND6;A0A096LPJ3;A0A096LP07;J3QLT0	7.40746	6.32945	6.89238	7.83251	7.40241	6.41454	6.80733	7.81273	-0.0950053	-1.05299	-2.61751	-2.69033	0.118838	-1.26086	-2.04289	-2.31753	-0.0737935	-0.304478	-0.21127	-0.165073
MAT2B	Methionine adenosyltransferase 2 subunit beta	A0A140VJP2;Q9NZL9;A8K7A4;B7Z1X8;H7C0X7;E5RJR3	7.91461	6.49998	7.36633	7.33616	7.97852	6.55895	7.26343	7.34834	-0.0201884	-1.16592	-2.54393	-2.16831	-0.145941	-1.3727	-2.30536	-2.31764	-0.00750931	-0.0905147	0.167069	0.395476
NCEH1	Neutral cholesterol ester hydrolase 1	A0A0R4J2G3;Q6PIU2;A0A0A0MTJ9;H7C046;F8WE33	7.81084	7.24258	7.364	6.89384	7.85106	7.31885	7.21342	6.87154	-0.266651	-0.780113	-2.82888	-2.53424	-0.340229	-1.3945	-2.46383	-2.31841	-0.0337749	0.191939	0.114807	0.220281
PLEKHC1;FERMT2	Fermitin family homolog 2	A0A024R687;Q96AC1;H0YJ34;A0A0U1RRM8	6.92837	6.38522	6.49726	6.71156	6.99624	6.4507	6.45956	6.60897	-0.428926	-1.18222	-2.63663	-2.43262	-0.533965	-1.32278	-2.6411	-2.31865	-0.0222944	-0.139804	0.407939	-0.10734
QTRTD1	Queuine tRNA-ribosyltransferase subunit QTRTD1	Q9H974	6.72016	6.30075	6.34626	6.53103	6.77575	6.31656	6.14352	6.45706	-0.718604	-1.09288	-2.70176	-2.00994	-0.94782	-1.33772	-2.08063	-2.31893	-0.028591	-0.0840683	-0.196156	0.395237
MTUS1	Microtubule-associated tumor suppressor 1	Q9ULD2;B4E246;H0YC63;A0A0U1RQI2	6.67375	5.92042	6.28321	6.88035	6.67848	6.10546	6.15747	6.87434	0.6467	-1.77888	-2.79319	-2.13828	0.562062	-1.82631	-2.60794	-2.3194	-0.0139789	-0.268198	0.257557	0.474517
KIF11	Kinesin-like protein KIF11;Kinesin-like protein	P52732;B2RAM6;Q59GZ5	7.42123	6.13347	6.69135	6.6591	7.46678	6.28139	6.45435	6.5493	0.042917	-1.44846	-2.82816	-2.74217	-0.114609	-1.70898	-2.26172	-2.31988	0.0118803	0.0836369	-0.203494	-0.275641
ANP32B	Acidic leucine-rich nuclear phosphoprotein 32 family member B	Q53F35;Q92688	8.53892	7.58673	7.93983	7.94	8.539	7.55653	7.78327	7.87323	-0.139592	-1.19938	-2.55327	-2.48341	-0.123463	-1.50113	-2.06899	-2.31993	-0.0790609	-0.174057	0.049845	0.0177662
DNAJC8	DnaJ homolog subfamily C member 8	O75937;S4R3J5	7.42657	6.78061	7.03511	6.88932	7.43476	6.82628	6.95451	6.85187	-0.0520113	-1.2139	-2.41745	-2.3724	0.0334535	-1.40679	-1.76264	-2.32013	-0.0570667	-0.126304	-0.439692	0.164227
2019-09-09	Septin-9	Q9UHD8;B4DTL7	7.84524	6.93533	7.36371	7.25352	7.85971	7.21653	7.31116	7.08226	0.144988	-1.29717	-2.86224	-2.72169	0.165203	-1.53028	-2.02395	-2.32017	-0.0878225	-0.168338	-0.438519	-0.189528
CUL3	Cullin-3	Q53S54;A0A024R475;Q13618;B7Z600;A0A087WTG3;H7C1L6;A0A087X1R9;H7C399	7.74195	6.54793	6.96064	7.03691	7.81994	6.54886	6.84899	6.97701	0.0247192	-1.03243	-2.34156	-2.58316	0.00424367	-1.4089	-1.86706	-2.32067	-0.051433	-0.224557	-0.136761	-0.0596978
RPL22	60S ribosomal protein L22	Q7Z4W8;P35268;K7ERI7;K7ELC4;K7EMH1;K7EP65;K7EKS7;K7EJT5	8.88177	8.14085	8.69288	8.49986	8.8957	8.22831	8.52439	8.4796	-0.165824	-0.686831	-2.10075	-2.20937	-0.0700179	-0.928585	-1.4651	-2.32133	-0.135031	-0.141098	-0.222143	0.272638
EIF3E	Eukaryotic translation initiation factor 3 subunit E	P60228;Q6IAX5;B2R806;B3KW56;E5RGA2;E5RHS5;A0A161SXE1;H0YBR5;H0YAW4;E5RIT4;E5RII3;E5RIP5;E5RJ25;H0YBP5	7.78211	7.48644	7.45059	7.26128	7.84889	7.56383	7.32327	7.24232	-0.0336118	-0.92874	-1.9552	-2.15687	-0.123286	-1.09419	-1.58219	-2.32141	0.0148318	-0.0914639	-0.0257987	0.255973
MRPS35	28S ribosomal protein S35, mitochondrial	P82673;H0YG82	7.57893	7.5336	7.03214	7.15695	7.57993	7.51225	6.94636	7.07346	-0.2443	-1.16215	-2.01114	-2.48236	-0.124062	-1.42466	-1.63324	-2.32217	-0.200106	-0.132416	-0.0530368	0.0472591
PIGS	GPI transamidase component PIG-S	Q8NBL9;Q96S52;B2RBB2;Q96IR5;B4DLL0;A0A024QZ14;Q9BVC1;Q96NG1;Q6MZW5;B3KXD2;K7EN97	7.07294	6.69774	6.50236	6.94046	7.12405	6.9002	6.38921	6.91791	0.00656158	-0.9299	-2.86781	-2.30408	-0.0859267	-1.73751	-2.51728	-2.3229	0.0433511	0.32162	0.282307	0.158466
ZNF207	BUB3-interacting and GLEBS motif-containing protein ZNF207	J3QRS9;Q59G94;O43670;X6R4W8;Q8N395;J3KS31;B4DQT7;J3QS27;J3KTL1;J3KRB6;J3KRW6;H0Y3M2	7.60685	7.8284	7.35779	6.96728	7.6252	7.85605	7.3722	6.94932	-0.181739	-0.98749	-2.41813	-2.63667	-0.20321	-1.25235	-1.76569	-2.32349	-0.12446	-0.198881	-0.22529	-0.0815138
CHTOP	Chromatin target of PRMT1 protein	X6R700;Q9Y3Y2;A0A087X1B7	7.39007	7.50955	6.83935	6.63557	7.3828	7.63372	6.55114	6.4846	-0.0928362	-0.863369	-2.90343	-2.5555	-0.0811087	-1.20776	-1.97082	-2.32355	-0.168066	-0.0876648	-0.364407	0.119
TRMT10C	Mitochondrial ribonuclease P protein 1	Q7L0Y3;C9JVB6	7.23242	7.24156	7.10009	7.07583	7.22298	7.18474	6.93359	6.80609	-0.173177	-0.761541	-2.99034	-2.98844	-0.122378	-0.81511	-2.00471	-2.3236	-0.253004	-0.458602	-0.597856	-0.492554
ETFA	Electron transfer flavoprotein subunit alpha, mitochondrial	A0A0S2Z3L0;P13804;A0A0S2Z3M4;H0YLU7;H0YK49;H0YNX6;H0YKF0;H0YL12;H0YL83;H0YM12;J3KN60	8.17952	7.78497	7.90716	7.54995	8.2031	7.90362	7.65251	7.49709	-0.233916	-1.0608	-2.49148	-2.45455	-0.206525	-1.51101	-1.80576	-2.32367	-0.116584	0.0597737	-0.240039	0.0859672
CLIC4	Chloride intracellular channel protein;Chloride intracellular channel protein 4	Q6FIC5;Q9Y696;B4DWC4;Q9NVF8;B3KTR3	7.34808	6.35551	7.05617	6.57386	7.39324	6.51548	6.79205	6.61237	-0.0481727	-0.752141	-2.67139	-2.43025	0.039442	-1.4874	-2.21747	-2.32389	-0.0423951	-0.106013	0.00333627	0.122848
MAN2B1	Alpha-mannosidase;Lysosomal alpha-mannosidase;Lysosomal alpha-mannosidase A peptide;Lysosomal alpha-mannosidase B peptide;Lysosomal alpha-mannosidase C peptide;Lysosomal alpha-mannosidase D peptide;Lysosomal alpha-mannosidase E peptide	Q59E90;B4E0K9;A8K6A7;O00754;M0QZ24;Q93093;M0R174;M0QZG6	6.21414	5.40053	5.72265	5.97907	6.2537	5.33478	5.40904	5.81918	-0.595284	-1.88958	-3.39768	-2.38356	-0.514365	-2.01034	-3.04597	-2.32414	-0.0497553	-0.404238	0.0980611	-0.145394
MMS19	MMS19 nucleotide excision repair protein homolog	Q96T76;H0Y746;Q5T454;O43410;B0QZ77;H7C1W5;F8WCH8;H0Y7V3;H7C0A9	7.06237	5.84857	6.46261	6.12188	7.14138	5.99232	6.47695	6.06277	0.0330293	-0.829852	-2.08663	-2.18368	-0.22368	-1.28507	-2.30046	-2.32421	0.158963	0.299929	0.616465	0.251553
CPSF1	Cleavage and polyadenylation specificity factor subunit 1	Q10570;D3DWL9;B4DEF4;A0A087X101;Q9C0J6;E9PIM1;A0A087WTV4	6.61805	5.93698	5.73014	6.10653	6.70484	6.08386	5.73751	5.90063	-0.0570998	-0.790795	-2.73727	-2.65704	-0.284608	-1.42611	-2.80628	-2.32424	0.10039	0.189064	0.46233	-0.0424106
HIST1H2BJ;HIST2H2BE;HIST1H2BB;HIST1H2BO;HIST3H2BB	Histone H2B;Histone H2B type 2-E;Histone H2B type 1-B;Histone H2B type 1-O;Histone H2B type 1-J;Histone H2B type 3-B	A0A024RCJ2;Q16778;P33778;P23527;P06899;Q8N257	8.8891	8.25915	8.4661	8.14008	8.83108	8.2103	8.34026	8.07628	-0.1488	-1.09551	-1.99239	-2.3605	0.213538	-1.22765	-1.60244	-2.32435	-0.449114	-0.313984	0.0497457	0.135017
DDX46		A8K6X3;A0A0C4DG89;D3DQA6;D6RJA6;H0Y9U3;Q0VGL8	7.74683	7.26762	7.44058	7.42566	7.77928	7.3804	7.30475	7.32666	-0.038552	-0.981246	-2.79068	-2.56002	-0.059077	-1.51702	-2.43312	-2.32487	-0.0663882	0.0717783	0.0786342	-0.0993045
GNA11	Guanine nucleotide-binding protein subunit alpha-11	Q59FM5;P29992;K7EL62;O95837;A0A087WVZ3	7.30964	6.83291	6.90174	6.5721	7.33849	6.84928	6.72837	6.57162	-0.187322	-0.842405	-2.40443	-2.34439	-0.025958	-1.05213	-1.8304	-2.32574	-0.15039	-0.276758	-0.25402	0.226114
HSPE1-MOB4		S4R3N1;A8K012;B4DM50	7.17314	6.15467	6.54732	6.12528	7.25421	6.29222	6.38284	5.98467	-0.0517623	-0.52612	-2.21667	-2.48183	-0.270632	-0.910254	-1.82394	-2.32653	0.0558537	0.079471	0.132787	0.0488445
MCM2	DNA replication licensing factor MCM2;DNA helicase	P49736;B3KXZ4;H0Y8E6;B7Z8Z6;B4DSV5;Q9BWF4;H7C4N9;C9J013;C9JZ21;F8WDM3	7.87312	7.28098	7.51426	7.41126	7.90888	7.35184	7.41845	7.31727	0.0128308	-1.06542	-2.59007	-2.67136	0.0111497	-1.55532	-2.38879	-2.32661	-0.00245087	0.0990656	0.226157	-0.25608
RPS7	40S ribosomal protein S7	P62081;B5MCP9;Q59FS3	8.13891	8.13333	7.99707	7.94397	8.15748	8.1036	7.70021	7.90017	-0.00589823	-0.979888	-2.2274	-2.2581	-0.0246747	-0.887865	-1.33337	-2.32713	-0.0848187	-0.455085	-0.578971	0.214466
XRN2	5-3 exoribonuclease 2	Q9H0D6;B3KMC9;B4DZC3;B4E0B9	7.3171	7.52159	7.19074	7.35228	7.31888	7.54614	7.22598	7.1601	-0.0541362	-0.975249	-2.5906	-2.63921	0.0401815	-1.11741	-2.09335	-2.32727	-0.212811	-0.269708	-0.020385	-0.155988
CDK105;NSA2	Ribosome biogenesis protein NSA2 homolog	Q5J7U2;O95478;A0A0A0MQZ6;H0YAI9	7.87802	7.21963	7.0301	6.81684	7.8838	7.25947	6.78006	6.81888	-0.243706	-0.574674	-2.37565	-2.33676	-0.00596027	-0.848617	-1.70212	-2.32741	-0.264902	-0.279573	-0.26069	0.204135
HEL-117;UCHL1	Ubiquitin carboxyl-terminal hydrolase;Ubiquitin carboxyl-terminal hydrolase isozyme L1	V9HW74;P09936;B2RD14;D6RE83;D6R956;A6NLJ7;D6R974;D6RF53	8.63275	7.84163	8.22465	8.18452	8.71838	7.84829	8.05894	7.86193	-0.0741457	-1.65021	-2.86634	-2.95117	-0.225076	-1.70464	-1.87393	-2.32748	0.0968305	-0.339092	-0.561129	-0.430359
HCCS;DKFZp779I1858	Cytochrome c-type heme lyase	A0A024RBY9;P53701;Q68D50	7.30795	7.32111	6.96894	6.54366	7.29809	7.36782	6.63806	6.45729	-0.0707602	-0.735422	-2.6686	-2.43732	-0.0564228	-0.987292	-1.78998	-2.3278	-0.206544	-0.112168	-0.466019	0.0173263
LOC115098;CCDC124	Coiled-coil domain-containing protein 124	A0A024R7M8;Q96CT7;M0R2F5	7.37313	6.7157	6.88164	6.52146	7.4257	6.77488	6.64189	6.39851	0.0681339	-0.844922	-2.36889	-2.62217	-0.0104052	-1.02701	-1.49014	-2.32823	-0.016349	-0.21499	-0.471037	-0.0828509
DKFZp761E1322;MTPN	Myotrophin	Q69YG1;P58546;C9JL85	7.60184	6.71464	7.46427	6.87297	7.68653	6.78469	7.18297	6.81937	-0.0261969	-1.6489	-2.6622	-2.67061	-0.279362	-1.76425	-1.70523	-2.32824	0.147148	-0.182574	-0.430803	-0.114496
DDX5;DKFZp686J01190	Probable ATP-dependent RNA helicase DDX5	P17844;B5BUE6;J3KTA4;B4DN41;B4DNG2;Q7Z2V5;J3QRQ7;J3KRX8;J3QR02;J3QSF1;J3KRZ1;X6RLV5;J3QKN9;J3QRN5;J3QS79;J3QLG9	8.99021	8.48708	8.61882	8.6986	9.03614	8.55008	8.35412	8.57224	-0.153475	-1.1007	-3.15722	-2.62486	-0.150497	-1.36541	-2.29372	-2.32856	-0.0842837	-0.0943007	-0.426985	-0.125029
STAU1	Double-stranded RNA-binding protein Staufen homolog 1	A8K622;Q59F99;O95793;Q5JW30;A0A087X1A5;B3KRE0;F6UDC6	7.83411	7.0632	7.63604	7.51075	7.85543	7.15241	7.22736	7.4371	-0.0606033	-1.38315	-2.9989	-2.33512	-0.101995	-1.66754	-2.24572	-2.32861	-0.0975688	-0.0640592	-0.345052	0.15191
MRPL40	39S ribosomal protein L40, mitochondrial	Q9NQ50	6.78893	6.92612	7.16179	6.66772	6.83636	6.98075	6.8321	6.66529	-0.0664322	-0.588295	-2.52977	-2.04279	-0.0170032	-1.00033	-1.56086	-2.329	-0.121087	0.067127	-0.201488	0.518919
PUS7	Pseudouridylate synthase 7 homolog	Q96PZ0;B3KY42;B3KRB2;E7EUH7;H0Y863;A3R6R7	7.52201	6.28138	6.82606	6.66447	7.53906	6.21555	6.56887	7.31644	-0.0763896	-1.32279	-2.76183	-2.39994	-0.042291	-1.11887	-2.01591	-2.32929	-0.112232	-0.575035	-0.369567	0.072463
XPNPEP1	Xaa-Pro aminopeptidase 1	Q5T6H7;Q9NQW7;B3KSI7;B4E2P4;Q5T6H2;B4DIS4;Q5T6H3	6.97931	5.75092	6.62559	6.60361	7.06864	6.00007	6.42204	6.58273	-0.162593	-0.519442	-2.45449	-2.48882	-0.182564	-2.01133	-2.07675	-2.32962	-0.00382273	-0.104121	-0.0633291	0.0194262
ATP5O	ATP synthase subunit O, mitochondrial	P48047;Q53HH2;H7C068	7.97451	7.57519	7.70807	7.68256	7.91093	7.68479	7.55845	7.5889	-0.165683	-0.834535	-2.31078	-2.47101	0.0418129	-1.16443	-2.09644	-2.33004	-0.241255	0.0244938	0.119896	0.0876723
PCYOX1	Prenylcysteine oxidase 1	Q9UHG3;B7Z8A2;Q584P1;B7Z3Y2;F8W8W4;C9K055;C9JM55;C9JGT6;Q53ST0	7.569	7.17402	7.239	6.92073	7.63736	7.26909	7.09851	6.7799	-0.0425676	-0.565196	-2.45702	-2.37851	-0.135337	-1.28149	-2.20074	-2.33012	-0.00617638	0.290379	0.243699	0.0328594
SNX3	Sorting nexin-3	O60493	7.89597	6.33328	7.59805	7.19867	7.93446	6.40629	7.40626	7.16933	-0.20923	-1.25094	-2.36121	-2.25549	-0.237735	-1.48655	-1.34779	-2.33037	0.0570934	-0.00734479	-0.676673	0.162729
USP15	Ubiquitin carboxyl-terminal hydrolase 15	Q9Y4E8;H0YI31;F8VZG8;F8VVY7;Q2NL66;F8W0H4;H0YHM4;H0YI26;B4DN46;B7Z3J0;H0YH96	6.85622	5.52063	6.49009	6.4133	6.87373	5.56043	6.38498	6.40658	-0.191592	-1.26945	-2.74846	-2.09935	-0.199662	-1.5068	-2.2746	-2.33056	-0.000490784	-0.165752	-0.134812	0.411085
HNRNPUL1;HNRPUL1	Heterogeneous nuclear ribonucleoprotein U-like protein 1	Q9BUJ2;A8K6U7;A8K5K0;A8K3W4;A0A024R0J9;A0A0A0MRA5;B7Z4B8;M0R3F1;M0QYZ0;B3KM60;M0QYI8;M0R0K8;M0QZV6;M0R203;M0QYM5;M0R247;Q9BTB7;A0A087X1I2;M0QYG9	7.57274	7.56099	7.24355	7.22189	7.5879	7.66455	7.1497	7.13794	-0.224909	-0.902899	-2.6725	-2.55965	-0.140729	-1.30786	-2.24179	-2.33065	-0.13839	0.0732395	-0.0380296	-0.0818119
NUP133	Nuclear pore complex protein Nup133	Q8WUM0;B4E206;B4E3T7;A0A024R3R6	7.05554	6.31269	6.55747	6.27979	7.11256	6.40019	6.47455	6.18282	-0.0658495	-0.957286	-2.3454	-2.21988	-0.175049	-1.62722	-2.38636	-2.33077	0.0687067	0.182071	0.410221	0.259695
PSMD1	26S proteasome non-ATPase regulatory subunit 1	Q99460;B2R6D0;A0A087WW66;Q05CW6;Q05BX4;C9J9M4;H7C378;H7BZR6;F8WCE3	7.89973	6.93019	7.29872	7.22833	7.95818	6.94732	7.2988	7.21303	-0.0428064	-1.17849	-2.44901	-2.41722	-0.115783	-1.63085	-2.20265	-2.33118	-0.00217024	0.0663604	0.18198	-0.0401251
UBE2M	NEDD8-conjugating enzyme Ubc12	A0A024R4T4;P61081;M0QX69;M0QYI6	7.85323	6.79701	7.4756	6.99617	8.14229	6.7845	7.37891	6.89949	-0.14378	-1.36335	-2.39079	-2.6135	-0.193633	-1.27774	-1.79161	-2.33125	-0.00975934	-0.334414	-0.276062	-0.130315
TBK1	Serine/threonine-protein kinase TBK1	Q9UHD2;B4E164;F5H206;F5H1A3;F5GZI4	6.68669	5.53527	5.91341	6.06334	6.66281	5.47299	5.79553	6.02737	-0.0919385	-1.43394	-2.6035	-2.44211	-0.0209082	-1.40444	-2.32778	-2.33133	-0.157057	-0.113495	0.128886	0.196528
ADSS	Adenylosuccinate synthetase isozyme 2	A0A024R5Q7;P30520;B4E1L0;G3V5D8;G3V232;B3KTV4;Q8N142	7.41473	5.81968	7.07427	6.97846	7.4725	6.18857	7.02297	7.12284	-0.0560077	-2.0554	-2.39345	-2.17208	-0.169054	-2.77681	-2.06044	-2.33296	0.0619054	0.22952	0.0982791	0.373026
BNIP3	BCL2/adenovirus E1B 19 kDa protein-interacting protein 3	Q66K24;Q6NVY4;Q12983;B4DHJ7;F6RP06;A0A0J9YW18;Q53HF4	6.62588	6.51412	6.54309	6.39967	6.77572	6.53968	6.39691	6.46127	-0.0565585	-1.11511	-1.04533	-1.87656	0.014684	-0.931628	-0.196048	-2.33317	-0.0845455	-0.497101	-0.206157	0.515854
FAM208A;C3orf63	Protein FAM208A	Q9UK61;A0A024R363;A0A087X0F1	6.44595	5.5363	5.49266	5.79093	6.45891	5.59552	5.433	5.64725	-0.0923399	-0.693254	-2.7712	-2.80236	0.0796552	-0.844905	-1.81222	-2.33324	-0.184623	0.0862129	-0.50106	-0.237649
IGF2BP1	Insulin-like growth factor 2 mRNA-binding protein 1	Q9NZI8;D3DTW3;REV__M0QZ54;REV__M0R118;REV__M0R0M7;REV__B4DY46;REV__O00184;REV__Q53GF4;REV__Q15833	7.73571	7.18202	7.14851	7.23962	7.76449	7.31439	7.04344	7.20318	-0.23451	-1.2139	-2.78545	-2.31224	-0.307354	-1.52273	-2.43978	-2.33383	-0.0362458	-0.0699638	0.167162	0.109496
B4GalT5;B4GALT5	Beta-1,4-galactosyltransferase 5	U6C5D7;O43286	7.36073	6.93033	6.75451	6.63832	7.39033	6.97897	6.50372	6.64924	-0.241707	-0.887759	-3.34869	-2.12877	-0.150525	-0.986459	-2.65873	-2.33416	-0.124238	-0.382355	-0.266997	0.491346
RPF2	Ribosome production factor 2 homolog	Q9H7B2;Q5VXN0;A8K800;B4DWS5	7.28352	7.0907	6.62543	6.28101	7.26048	7.12954	6.50723	6.24451	-0.1825	-0.520892	-2.43194	-2.53207	-0.0495727	-0.835905	-2.01144	-2.3343	-0.247814	-0.195655	-0.0216327	-0.122927
CEBPZ	CCAAT/enhancer-binding protein zeta	Q03701;B2R5U7;C9J9W7	7.03246	6.80585	6.45272	6.37336	6.95221	6.83475	6.25739	6.16201	-0.027619	-0.76419	-2.47059	-2.61996	0.217794	-0.961805	-1.99682	-2.33432	-0.307942	-0.170024	-0.0467267	-0.114348
PNPLA6	Neuropathy target esterase	Q8IY17;B4DEV3;M0R2C2;M0R2K2;M0QYT1;M0R2H4;A0A0B4NF33;M0QYF5;M0QZK5;M0QXH7;B3KXF3;B3KXH5;B4DMT7;Q6ZV29	6.69035	6.59961	5.61529	5.80759	6.7876	6.6085	5.73941	5.80451	-0.174615	-0.834731	-2.29486	-2.33615	-0.229789	-1.41867	-2.56529	-2.3345	0.0698196	0.270698	0.582929	0.372971
RBM34	RNA-binding protein 34	P42696;A2A2V2;Q5TCT4;H7C5M1	7.16264	6.1345	6.10799	5.4631	7.17221	6.11602	5.78617	5.49497	-0.104482	-0.921275	-2.45978	-2.30107	-0.028968	-1.13777	-1.92398	-2.33479	-0.132619	-0.0925681	0.0197239	0.184473
KRAS	GTPase KRas;GTPase KRas, N-terminally processed	I1SRC5;L7RSL8;P01116;Q14015;Q14014;A0A221ZRZ4;A0A221ZRZ5;P78460;Q96T27;Q7KZ06;Q71SP6;A0A221ZRZ1;G3V4K2;G3V5T7	7.98462	7.0192	7.71486	7.32914	8.05348	7.12672	7.49171	7.20983	-0.114961	-0.658682	-2.09629	-2.46208	-0.20108	-0.950524	-1.34742	-2.33512	-0.0019313	-0.00272771	-0.418696	-0.0556196
INA	Alpha-internexin	Q16352;Q59EM6;B4DE66;Q5RLN2;E7EMV2;B4DJT7;E7ESP9;A5YM63;P07197;B4DR43;Q8TCR7;B3KXJ0;B3KQI5;P07196	6.99535	6.60956	6.34179	6.48221	7.04485	6.53853	6.36908	6.63932	-0.0263291	-0.7996	-2.87727	-2.06872	-0.187744	-1.47175	-2.36941	-2.33519	0.122262	0.252133	0.175259	0.444395
C16orf62	UPF0505 protein C16orf62	Q7Z3J2;E7EWW0;B3KT69;F5H7K1;C9J7I2;H3BV68;H3BVG8;I3L1U5;H3BUS7;H3BNX2;F6S1J4;B4DH18;H0YFG6;H3BRV8	6.47904	5.54692	5.67461	6.06109	6.54736	5.49785	5.49415	5.9987	-0.403864	-1.31074	-2.34466	-2.58069	-0.25426	-1.60681	-1.85942	-2.33533	-0.171065	-1.05262	-0.0534179	-0.0185284
NOP56	Nucleolar protein 56	A8K9K6;O00567;A0PJ92;Q5JXT2;H0Y653;H0YDU4;Q9BSN3	7.34919	7.34275	6.54474	6.47613	7.44964	7.47077	6.66773	6.60565	-0.397295	-0.946842	-2.14221	-1.85664	-0.643937	-1.21881	-2.48584	-2.33586	0.181164	-0.0270281	0.820511	0.629419
SMARCA2	Probable global transcription activator SNF2L2	P51531;F6VDE0;A0A0U1RQZ9;B4DK35;B4DSC8;A7E2E1;Q9HBD4;B9EGQ8;A0A0A0MT49;P51532;B4E0F1;B4DSI8;B3KNW7;A0A0U1RQE1;Q59FZ6;A0A0U1RRG6;A0A0U1RQU0;F6XE55;A0A0U1RQW7;A0A0U1RRN2;A0A0U1RR83;A0A0U1RQX3;A0A0U1RR26;B4DNT1;B1ALF6;A0A0U1RRD6;A0A0U1RRF8;A0A0A0MSS5;F6UH26;A0A0U1RR09;A0A0A0MT03;B1ALG1;F6T8Q0;B1ALG2;Q8N9Q1;A0A1B0GWA8;A0A1B0GU54;Q56A76;A0A0U1RRF5;F6RS74;Q6LC24;A0A0U1RRJ8;A0A0U1RRJ4;A0A1W2PS06;A5D6X0	6.46226	6.19517	6.35918	6.31309	6.65512	6.31782	6.1139	6.20583	0.00486438	-1.16705	-2.82841	-2.56139	-0.24142	-1.62413	-2.52221	-2.33593	0.131098	0.235039	0.115046	-0.383161
RPA1	Replication protein A 70 kDa DNA-binding subunit;Replication protein A 70 kDa DNA-binding subunit, N-terminally processed	P27694;I3L4R8;I3L2M5;I3L524	7.58582	7.21751	7.35018	7.04095	7.59488	7.15383	7.19419	6.94035	0.0418518	-1.40933	-2.83134	-2.60847	0.120559	-1.19915	-2.16351	-2.33605	-0.150438	-0.615918	-0.142715	-0.0597837
NUP205	Nuclear pore complex protein Nup205	Q92621;B4DE72;Q6P486;Q6DKH1;U3KPX2;Q4VBX7;B4DM61;U3KQ97;U3KQ47	7.19881	6.46346	6.56891	6.42253	7.24519	6.62323	6.49042	6.41818	-0.059481	-0.728085	-2.36378	-2.25658	-0.174398	-1.09148	-2.37247	-2.33607	0.0459036	0.204767	0.397245	0.261672
HEL-S-283;PSME3	Proteasome activator complex subunit 3	V9HWJ8;P61289;K9J957;Q6FHK7;A0A024R203;K7ESG5;K7ENH2;A0A087WTV2;B3KQ25;J7FRP4;B7Z8D3;K7EMD0;K7EPX6;K7EKR3;Q6MZZ1;K7EJF8	7.85919	6.9214	7.44038	7.17632	7.86444	7.26604	7.29065	7.11401	-0.0924404	-1.12909	-2.80319	-2.43517	-0.0616787	-1.27348	-1.80317	-2.33613	-0.12501	-0.0977511	-0.559652	0.185847
CBX3	Chromobox protein homolog 3	A4D177;Q13185;S4R2Y4;C9JMM0;B8ZZ43	8.18168	8.02404	7.96962	7.73019	8.21357	8.07137	7.76615	7.58214	-0.0653701	-0.95656	-2.68302	-2.6119	-0.0362816	-1.27037	-1.65591	-2.33636	-0.189496	-0.116138	-0.412254	-0.160125
COPE	Coatomer subunit epsilon	O14579;M0QXB4;Q53HJ6;Q7Z4Z1;M0R061	7.13377	6.78049	6.8809	7.02557	7.17964	6.88382	6.79064	6.94691	-0.00385165	-1.20449	-2.71968	-2.59512	-0.115043	-1.60977	-2.08068	-2.3365	-0.0225844	0.0551708	-0.0198066	-0.0283874
FAM98B	Protein FAM98B	Q52LJ0;H0YNA1	7.08847	7.08397	6.83937	6.73792	7.05142	7.16778	6.66303	6.72001	-0.087885	-0.686374	-2.18226	-2.37591	0.13093	-0.922191	-1.70223	-2.3367	-0.374088	-0.125952	-0.0871178	0.0981097
TOLLIP	Toll-interacting protein	Q59FB9;Q6FIE9;Q9H0E2;E7EN89;E9PP67;E9PQ25;B3KR28;Q8N8J5;F2Z2Y8;E9PNS3	7.46841	6.32602	7.50088	7.36355	7.63414	6.42826	7.38023	7.26681	-0.351716	-1.40095	-2.77426	-2.41949	-0.319264	-1.66942	-1.11436	-2.33721	-0.0887741	-0.0319385	-1.22159	0.10442
CAST	Calpastatin	A0A1S5UZ18;A0A0C4DGB5;E7ES10;B7Z5T9;E9PCH5;B7Z574;P20810;E7EVY3;A0A024RAN2;E9PDE4;B7Z6N0;Q86YM9;Q6AZE3;H0Y7F0;H0Y9H6;B7Z5T6;E7EQ12;E7EQA0;B7Z8S8;B7Z7L4;B2RDU1;A0A0A0MR45;H0YD33;F8W7E0;Q13940;H0Y944;H0YA91;D6RC54;E7EN75;A0A0C4DGD1;E9PSG1;D6RAA8;D6RGF7;D6RBR1;E7EQK6;B7Z8U1;Q9Y2M4;D6RBZ8	7.10389	6.1491	6.34454	6.62832	7.20354	6.22456	6.39414	6.71172	0.0179249	-1.70687	-2.81348	-1.86044	-0.136932	-2.40574	-2.53803	-2.33725	0.0600927	0.194194	0.293615	0.649457
TUBB3	Tubulin beta-3 chain	Q13509;Q9BV28;Q53G92;B2RBD5;A0A0B4J269;Q3ZCR3;G3V2A3;G3V5W4;G3V2R8;G3V3R4;G3V2N6;G3V542;G3V3J6;G3V3W7	8.02005	7.03029	7.58701	7.53932	7.97979	7.00708	7.42784	7.48823	-0.370013	-0.682025	-2.35876	-2.33838	-0.223338	-0.590562	-1.96015	-2.3374	-0.246938	-0.548775	0.147023	0.104235
MINA	Bifunctional lysine-specific demethylase and histidyl-hydroxylase MINA	Q8IUF8;D6RCB6;H0Y9L8	7.13434	6.82501	6.32883	6.31679	7.14983	6.79975	6.10406	6.25267	-0.0874478	-1.12582	-2.44904	-2.64009	0.00240562	-1.15513	-1.73188	-2.33753	-0.0984279	-0.250153	-0.395369	-0.179981
PAK2	Serine/threonine-protein kinase PAK 2;PAK-2p27;PAK-2p34;Non-specific serine/threonine protein kinase	Q13177;A8K5M4;H7C1X3;Q59FN2	7.3912	6.02277	7.13596	7.14984	7.44673	6.06337	7.05216	7.09475	-0.282465	-1.46778	-2.65383	-2.79741	-0.193436	-1.50383	-1.88569	-2.3377	-0.106943	-0.475792	-0.372544	-0.277352
ITGA2	Integrin alpha-2	P17301;Q71V33;D6RG08;A0A0X8AZ85;Q16183;F1C629;F1C627	7.2449	6.86507	6.85041	7.03774	7.27648	7.05408	6.80924	6.87371	-0.826758	-1.02862	-2.90304	-1.60879	-0.820078	-1.56534	-2.83512	-2.33781	-0.121416	0.0130999	0.282521	0.819148
CALU	Calumenin	Q6IAW5;O43852;B3KQF5	7.56985	7.78885	6.89645	7.16835	7.56657	7.90423	6.65901	7.06281	-0.21556	-0.863434	-2.7044	-2.47581	-0.277525	-1.50777	-2.16555	-2.33798	-0.029019	0.066818	-0.0247114	0.00298635
DHRS4;DHRS4L2	Dehydrogenase/reductase SDR family member 4	Q9BTZ2;D5KJA1;D5KJA2;F5GWZ1;B7Z6Z5;F6TD35;A0A087WXI8;H0YKN3;A0A087WSZ6;H0YLE1;H0YNP7;B4DW53	7.29544	6.64609	7.03908	6.85985	7.34733	6.70516	6.82458	6.8311	-0.177421	-0.641554	-2.52194	-2.50471	-0.133259	-1.20175	-1.70924	-2.33818	-0.0320265	0.207483	-0.428933	-0.00348081
PRKAG1	5-AMP-activated protein kinase subunit gamma-1	F8VYY9;A0A024R125;P54619;F8VPF5;F8VVA3;H0YIC9;F8VSL2;F8VZX1;H0YHF8;B4E094;F8VRY2;F8VSH3	6.82505	5.71468	6.35708	6.65221	6.86599	5.65549	6.18203	6.46191	-0.235097	-1.9121	-2.16874	-2.33816	-0.195408	-1.635	-1.90901	-2.33853	-0.0512665	-0.557588	0.120457	0.12957
C9orf88;FAM129B	Niban-like protein 1	A0A024R872;Q96TA1;Q9H8K1;Q2YD88;Q9H6L6	7.56024	6.70872	6.94688	7.04281	7.56738	6.80453	6.82977	6.95987	-0.0208949	-1.46505	-2.39687	-2.48563	-0.0405193	-1.65847	-2.19336	-2.3386	-0.0739367	-0.141133	0.142073	-0.0615093
TMEM2	Transmembrane protein 2	A0A024R229;Q9UHN6;B4DTX3;F5H6B2;B4E1B9;B3KNL9;H3BLX9;H3BLY0	7.21098	6.81896	6.49172	6.65018	7.14042	6.85642	6.29418	6.59439	-0.330919	-0.881218	-3.22395	-2.29625	-0.234988	-1.17393	-2.4641	-2.33895	-0.0748932	-0.145385	-0.324946	0.159461
GCN1L1	Translational activator GCN1	Q92616;B4DM32	7.52514	6.38255	6.95966	6.93024	7.6319	6.47816	6.99331	6.92306	0.0112139	-1.2454	-2.11627	-2.27843	-0.271114	-2.14178	-2.37773	-2.33902	0.195662	0.287796	0.680606	0.218211
CORO1B;DKFZp762I166	Coronin;Coronin-1B	A0A024R5K1;Q9BR76;Q9NSK3;A0A087WW53;F5H390;Q59F81;B4DIU2;F5H0D2	7.17591	6.94558	6.87597	7.05248	7.19935	7.08161	6.6604	6.96377	-0.346229	-1.13278	-3.23014	-2.67665	-0.217709	-1.62852	-2.61075	-2.33922	-0.0916059	0.083249	-0.188544	-0.219794
HNF1B;TCF2	Hepatocyte nuclear factor 1-beta	E0YMJ8;A0A087WZC2;Q6FHW6;P35680;A0A0C4DGS8;E0YMJ6;E0YMJ7;A0A087WXS2;B4DPL6;B8YNW1	7.09789	6.64893	6.17022	6.50149	6.93082	6.70129	6.00763	6.63638	-0.349721	-1.15692	-2.83893	-2.33181	0.211941	-1.23022	-2.67462	-2.34073	-0.471335	-0.409549	0.170403	0.125961
CHERP	Calcium homeostasis endoplasmic reticulum protein	Q8IWX8;J3QK89;Q59ET1;B4DL82;B4DPM4	7.24151	7.05001	6.82891	6.99193	7.33671	7.13143	6.73671	6.98442	-0.142166	-1.1841	-2.33403	-2.44631	-0.145952	-1.43989	-2.43872	-2.34091	-0.0790241	0.038294	0.349876	0.117157
PDE4D	cAMP-specific 3,5-cyclic phosphodiesterase 4D	A0A087WSZ7;A0A1B0GW84;A0A140VJR0;Q08499;D6RHE0;A0A1W2PQN6;Q9HCX6;Q9UPJ5;Q7KYU8;O76104;O43851;Q32MM7;V9GYN0;O43850;Q2VPB9;Q7KYS4;B7Z6V2;P78505;O76105;O43849;B7Z2S3;Q08493	6.67568	5.93612	6.04927	6.12509	6.75541	5.8189	6.03812	6.06166	0.00364162	-1.45704	-2.38562	-2.38572	0.0454882	-0.98596	-2.5018	-2.34125	-0.158114	-1.03342	0.527795	0.179623
ADAM10	Disintegrin and metalloproteinase domain-containing protein 10	A0A024R5U5;O14672;A0AV88;C9J9B4;H0YNC5;H0YK87;H3BS53;B5MC71	7.4816	7.15863	7.09581	6.87394	7.54322	7.67102	7.08422	6.83482	-0.04642	-0.993582	-2.99616	-2.38271	-0.0745542	-1.51846	-2.57963	-2.34147	0.00583281	0.269561	0.0358197	0.150085
QARS	Glutamine--tRNA ligase	P47897;Q53HS0;A8K3A8;A0A1B0GVU9;Q96AW5;B4DNN3;Q9BUZ3;B4DDN1;Q9H3A5;A0A0U1RQT0;C9J165;H7C0R3;B7Z840;A0A0U1RQM8;A0A0U1RQE9;A0A0U1RQU2;A0A0U1RRI9;A0A0U1RQL2;B4DTH6;A0A0U1RQX5;A0A1B0GTT3;A0A0U1RQQ5;A0A0U1RR66;A0A0U1RRC8;I3QNU8;A0A0U1RQX9;F2Z2V6;A0A0U1RQJ6;A0A0U1RQC3;A0A0U1RRJ7;A0A0U1RR79	7.76757	7.04192	7.27828	6.99028	7.81985	7.18086	7.17219	6.93222	-0.158229	-1.1161	-2.32843	-2.45818	-0.269585	-1.58489	-2.14983	-2.34162	0.040477	0.0372004	0.150844	0.0748046
CAD	CAD protein;Glutamine-dependent carbamoyl-phosphate synthase;Aspartate carbamoyltransferase;Dihydroorotase	F8VPD4;P27708;Q53SY7;H7C2E4;H7C3Z5;G1UI39;Q53SZ4	7.49194	6.13335	7.11312	6.86807	7.56704	6.35892	7.11961	6.78337	0.0383854	-1.094	-2.06619	-2.45404	-0.216532	-1.62659	-2.14839	-2.34171	0.181633	0.113031	0.449746	0.0380678
CSDE1;UNR	Cold shock domain-containing protein E1	A0A024R0E2;O75534;Q9GZV0;A0A024R0K2;Q96L66;E9PLT0;Q9UG93;Q8WU01;Q9UG12;E9PNG3;E9PLD4;E9PKN4;E9PJK7	7.79105	7.03002	7.30323	7.25117	7.81823	7.05742	7.10363	7.12436	-0.0753838	-1.14012	-2.89212	-2.42559	-0.0848273	-1.56699	-2.17402	-2.34186	-0.0531683	-0.00374229	-0.308313	0.0454196
NAP1L4	Nucleosome assembly protein 1-like 4	A0A024RCC9;B7ZAK9;B7ZB83;B4DS05;Q99733;B7ZAC7;C9JZI7;C9J6D1;E9PNW0;E9PJJ2;E9PS34;E9PNJ7;A8MXH2;E9PKT8;E9PP22;E9PKI2;H0YCI4;C9J1B1	7.3273	6.42192	6.6805	6.56251	7.36271	6.42207	6.52263	6.69162	0.0794617	-1.22104	-2.63745	-2.60058	-0.0620923	-1.16824	-2.20024	-2.34263	0.0196669	-0.178884	-0.0618522	-0.0553711
CSE1L	Exportin-2	P55060;B4DM31;B4DUC5;B4DPS6;B4DM67;B4DS32	8.36535	7.93993	8.17929	8.26451	8.37594	7.98192	8.05108	8.21238	0.01253	-1.30605	-2.26459	-2.39778	-0.125492	-1.93451	-2.20092	-2.3433	0.0558908	0.132654	0.308486	0.111074
SPG20	Spartin	A8K6Q9;A0A024RDV9;Q8N0X7;B4DXT5;B3KML8;B3KMI3;A0A0S2Z510	6.79437	5.92014	6.45188	6.45359	6.89376	5.97721	6.22878	6.44463	-0.315219	-0.875329	-2.6885	-2.12237	-0.43962	-1.34139	-2.10881	-2.34339	0.0961075	0.222944	-0.186091	0.329027
AKAP8L	A-kinase anchor protein 8-like	A0A140VKH3;Q9ULX6;B3KMD4;V9GZ50;Q9UF73;M0R1Y5;M0R010;M0QYT7	6.77827	6.7541	5.58592	6.48148	6.81518	7.11636	5.52055	6.34277	-0.149111	-1.23132	-2.94768	-2.82795	-0.147614	-1.37444	-2.49919	-2.34349	-0.147972	-0.148705	0.0341632	-0.251455
RUVBL1	RuvB-like 1	B5BUB1;Q9Y265;E7ETR0;B3KRS7;H7C4I3;J3QLR1	8.19729	7.2387	7.7681	7.668	8.24102	7.25295	7.76318	7.59582	-0.0448342	-1.38631	-2.75595	-2.51602	-0.0458797	-1.6858	-2.14875	-2.34364	-0.0623054	-0.0996867	-0.199726	-0.097399
MED1	Mediator of RNA polymerase II transcription subunit 1	Q15648;B2RAG9;B4DSK7;J3QKZ7	6.51529	6.00132	5.62401	6.10129	6.53836	6.0439	5.45535	5.97221	-0.190674	-1.14054	-2.88884	-2.73168	-0.0879019	-1.05789	-2.26002	-2.34404	-0.157669	-0.226447	-0.196865	-0.244083
DHX30	Putative ATP-dependent RNA helicase DHX30	A0A024R2T6;Q7L2E3;H7BXY3;Q6W6M7;F6R0H4	7.31696	6.84333	6.8061	6.69982	7.36697	6.91772	6.72758	6.67562	-0.0276052	-0.890562	-2.3332	-2.33576	-0.0652107	-1.26971	-2.28166	-2.34447	-0.042512	0.153323	0.193081	0.12709
POLR3A	DNA-directed RNA polymerase;DNA-directed RNA polymerase III subunit RPC1	B7Z6H4;O14802;Q8TCW4;Q8TCW2;Q8TCW3;Q7Z755;R4GMX2	6.38855	5.69595	5.20265	5.71945	6.38138	5.23196	5.00067	5.66663	-0.164813	-1.35518	-2.85597	-2.36709	-0.179116	-1.74757	-2.42792	-2.34512	-0.038491	-0.11455	-0.174124	0.206717
ARFGEF2	Brefeldin A-inhibited guanine nucleotide-exchange protein 2	Q9Y6D5;B4DYN7;Q86TH5;Q59FR3	6.31144	5.47181	5.55472	5.79884	6.34757	5.58228	5.5553	5.74436	0.0121918	-0.806519	-2.5914	-2.08433	-0.0320398	-1.63803	-2.41165	-2.34522	-0.0113123	0.181524	0.273843	0.190207
PLRG1	Pleiotropic regulator 1	O43660;H0YA24;D6RA26;B7Z982;H0YAA2	7.12727	6.84561	6.43552	6.55424	7.11739	6.9301	6.32854	6.4431	0.00821334	-0.763095	-2.53213	-2.55624	0.0356283	-1.38617	-2.25478	-2.34526	-0.133657	0.0781971	0.00123026	-0.143698
CNN3	Calponin-3	Q15417	7.82624	7.07959	7.55845	7.55559	7.82037	7.14822	7.34332	7.50886	-0.134083	-1.359	-2.64738	-2.41656	0.0146572	-1.64204	-1.96482	-2.34666	-0.256295	-0.104317	-0.285983	0.0617572
LACTB2	Beta-lactamase-like protein 2	A0A024R811;Q53H82	7.80345	6.73351	7.39461	7.31246	7.83753	6.81435	7.26866	7.21763	0.0496146	-0.880844	-2.35845	-2.43998	-0.0365162	-1.13274	-1.83057	-2.34686	0.0505482	-0.209547	-0.131268	0.0675621
KIAA0971;FASTKD2	FAST kinase domain-containing protein 2	B3KMB8;A0A024R419;Q9NYY8	6.97821	6.78057	6.3958	6.18814	7.03732	7.01758	6.29872	6.34204	-0.113913	-0.658394	-2.56572	-2.55509	-0.114021	-0.963851	-2.24657	-2.34702	-0.119431	0.00114834	0.125884	0.171872
HEL162;STRBP	Spermatid perinuclear RNA-binding protein	V9HWK4;Q96SI9;A0A0S2Z5K8;H0YC91;H0YD00;E9PKQ0;H0YD70;Q5JPA5	7.29588	6.38775	6.63366	6.75029	7.20457	6.37132	6.60515	6.93856	-0.044714	-0.517105	-2.71689	-2.82367	0.173997	-0.456165	-1.83961	-2.34703	-0.260695	-0.392475	-0.276857	-0.339129
CPNE8	Copine-8	Q86YQ8;E7ENV7;Q8N7E6	6.87717	6.7427	6.36806	6.33803	6.86615	6.80082	6.12905	6.29516	-0.255794	-1.09138	-2.57898	-2.38567	-0.137269	-1.33156	-2.12527	-2.34716	-0.111509	0.0227798	-0.106806	0.135736
PRCP	Lysosomal Pro-X carboxypeptidase	A0A024R5L0;P42785;B7Z7Q6;E9PNF7;E9PLY4;B3KR26;E9PQB5;E9PL85;E9PNJ1;E9PQN3;E9PKN6;E9PIG4;E9PL49;E9PR42	6.86017	6.46991	6.38928	6.43869	6.89452	6.55845	6.24843	6.35548	-0.220774	-1.09604	-2.35745	-2.79322	-0.209159	-1.27501	-2.45721	-2.34825	0.063408	-0.0557801	0.512393	-0.213904
HEL-S-269;PDIA3	Protein disulfide-isomerase;Protein disulfide-isomerase A3	V9HVY3;P30101;B3KQT9;B3KQT2;B4DJ98;B4DDM1	8.2195	7.90289	7.66042	7.68168	8.2955	8.08257	7.64255	7.66344	-0.200424	-1.22421	-3.12201	-2.34708	-0.395283	-1.87092	-2.72821	-2.3485	0.0404063	0.300549	0.0273486	0.154522
PLAUR	Urokinase plasminogen activator surface receptor	Q03405;M0QYR6;Q9UPI5;M0R1I2;M0R0H5;M0R2E9;M0R0Y4;M0QX27;M0QYS6;M0R383	6.09103	6.60689	5.82149	6.35097	6.14803	6.66754	5.8142	6.60206	-0.625893	-0.991841	-3.21281	-1.34219	-0.663529	-1.3976	-3.44004	-2.34884	-0.00636711	0.135985	0.589239	1.15365
MESDC2	LDLR chaperone MESD	Q14696;H0YLI4	7.81391	7.41992	7.0086	6.8512	7.63223	7.4707	6.81293	7.53238	-0.271186	-0.917706	-2.54787	-2.29364	-0.214954	-1.21046	-1.92691	-2.34922	-0.127343	0.0117393	-0.108165	0.357435
NDUFAF2	Mimitin, mitochondrial	A0A0S2Z5U1;Q8N183;A0A0S2Z5U2;D6RA56;A0PJB9;A0A0S2Z5T4;H0YA50	7.29222	7.0067	7.12535	6.7217	7.28827	7.10501	6.83062	6.70711	0.0085453	-0.690579	-1.98885	-1.99063	0.08501	-0.799306	-1.23073	-2.34938	0.00299388	-0.0907768	-0.316823	0.535488
ARHE;RND3	Rho-related GTP-binding protein RhoE	Q6FGN7;P61587;B2R838;Q4ZFY0;Q6FGR9;D3DP96;E9PFH1;B4DSG7;Q53RZ3;B4DNQ0	7.582	6.77013	7.00711	6.79738	7.6742	6.76093	6.83754	6.68199	-0.31686	-1.37149	-3.06424	-2.30323	-0.460328	-1.37605	-2.68596	-2.34942	0.126025	-0.156199	0.058604	0.208627
VPS4B	Vacuolar protein sorting-associated protein 4B	A0A024R2C5;O75351;A8K5D8;A8K4G7;Q6PJZ4;K7EL71;K7EKZ3	7.43472	5.99148	6.65944	6.72936	7.45409	6.10885	6.66591	6.704	0.00540424	-1.24553	-2.71488	-2.40915	-0.0364431	-1.55753	-2.30929	-2.34946	-0.0667402	0.0352306	0.0226133	0.150235
IDE	Insulin-degrading enzyme	P14735;Q59GA5;Q5T5N3	7.37169	6.23259	7.28032	6.8525	7.47641	6.30266	6.95193	6.90643	-0.0766648	-1.33119	-2.46378	-2.34301	-0.231332	-1.93103	-2.39224	-2.35	0.140941	0.0594984	0.310753	0.194898
UBE2S	Ubiquitin-conjugating enzyme E2 S	Q16763;K7EPJ1;K7EM75	8.39214	7.10959	7.95752	7.50153	8.40938	7.18616	7.67424	7.40496	-0.147138	-0.96331	-2.04555	-2.45853	-0.0882246	-1.22904	-1.21576	-2.35066	-0.118671	-0.0992345	-0.437614	0.121692
CD2BP2	CD2 antigen cytoplasmic tail-binding protein 2	A0A024QZC1;O95400;Q5QTR6;A0A0S2Z5J7	7.03352	6.88426	6.60925	6.71224	7.01083	6.96521	6.35893	6.83975	-0.386714	-0.924546	-2.72833	-2.60906	-0.368693	-1.06521	-2.14925	-2.35198	-0.168827	-0.0610464	-0.23268	-0.136227
PRMT5	Protein arginine N-methyltransferase 5;Protein arginine N-methyltransferase 5, N-terminally processed;Protein arginine N-methyltransferase 5	O14744;B2RDD7;B4DV00;G3V580;H0YJX6;G3V2L6;G3V5L5;G3V2X6;C9JSX3;H0YJ77;H7BZ44;G3V5T6;G3V507;G3V2F5;H0YJD3	7.56868	5.97634	7.04522	6.60462	7.6073	6.14335	6.87799	6.72686	0.0944307	-1.02945	-2.02957	-2.21272	0.0404317	-1.24929	-1.73098	-2.35208	0.0419247	-0.00411798	0.00619245	0.219562
XPO7	Exportin-7	A8K607;Q9UIA9;E7ESC6;B4DSP8;D3DSQ7;H0YBE1;E5RIW1;Q96M10	7.38364	7.10921	6.93843	6.62682	7.48924	7.22902	6.88107	6.59651	-0.0777418	-1.15537	-2.26386	-2.41092	-0.122909	-1.42016	-2.05922	-2.35276	0.0550651	0.0277652	0.141874	0.177327
CPEB4;CPEB 4 variant	Cytoplasmic polyadenylation element-binding protein 4	B7ZLQ8;D3DQM9;Q17RY0;E5RJM0;E5RFP2;E1CJT3;H0YBG1	6.53864	5.81281	6.17817	6.2195	6.59393	5.9885	6.01976	6.14924	-0.0623157	-0.841278	-2.95961	-2.59021	-0.126953	-1.50711	-2.6053	-2.35336	0.10483	0.2935	0.161278	-0.153239
ESYT2	Extended synaptotagmin-2	H7BXI1;A0A087WXU3;A0FGR8	7.05534	6.74026	6.70133	6.5137	7.10288	6.79456	6.65349	6.50352	0.206408	-1.21597	-2.99159	-2.34175	0.0461426	-1.55109	-2.43372	-2.35373	0.0547856	-0.0177014	-0.157067	0.243646
ROCK2	Rho-associated protein kinase 2	O75116;E9PF63;Q14DU5;B4DRJ9;D6REE7;C9JFJ0	6.95582	6.71265	6.61129	6.86449	6.97199	6.70609	6.5967	6.74373	0.023896	-0.994899	-2.65917	-2.36134	0.0650754	-1.40575	-2.29236	-2.3544	-0.141809	-0.0355117	0.0489722	0.218012
HEXB	Beta-hexosaminidase;Beta-hexosaminidase subunit beta;Beta-hexosaminidase subunit beta chain B;Beta-hexosaminidase subunit beta chain A	A0A024RAJ6;P07686;Q5URX0;H0YA83;H0Y9B6;D6REQ8	7.37853	7.09108	6.83094	6.93131	7.38421	7.20339	6.57318	6.72164	-0.163677	-1.35048	-3.3662	-2.71696	-0.146007	-1.77781	-2.51902	-2.35454	-0.0838829	0.088362	-0.38256	-0.156963
SH2D4A	SH2 domain-containing protein 4A	Q9H788;H0YAT1	7.08618	5.79404	5.99552	6.48265	7.14974	5.91442	5.74319	6.43412	0.170602	-1.71052	-2.57362	-2.6877	-0.0189649	-1.85531	-2.49298	-2.35475	0.0343769	-0.198633	0.256755	-0.0602011
CCT4	T-complex protein 1 subunit delta	P50991;A8K3C3;B7Z9L0;B7Z2Z8;B7Z2F4	8.12523	7.66833	7.90058	7.76107	8.23103	7.75928	7.69757	7.67208	-0.0494112	-0.885724	-2.53033	-2.57903	-0.200741	-1.25474	-1.98416	-2.35491	0.0351199	-0.0149029	-0.224251	-0.0211815
TCP1	T-complex protein 1 subunit alpha	P17987;E7ERF2;E7EQR6;F5H282;F5GZ03;F5H136;F5H676;F5H726;F5GZI8;F5H7Y1;F5GYL4	8.31727	7.42539	7.8312	7.49287	8.35274	7.60326	7.93485	7.4259	-0.0110239	-0.778942	-2.51877	-2.45496	-0.166682	-1.23317	-2.13879	-2.35511	0.0669508	0.200059	0.0381894	0.0807738
ODR4;C1orf27	Protein odr-4 homolog	Q5SWX8;A0A024R973	6.83795	6.37631	6.1488	5.60821	6.85007	6.53607	6.04481	5.59447	0.0583825	-0.54878	-2.60889	-2.34804	-0.0931861	-1.11189	-2.2146	-2.35527	0.00496591	0.287308	-0.0556455	0.180234
ARMC1	Armadillo repeat-containing protein 1	Q9NVT9;E5RJ86;E5RHK3;E9PR92	7.65874	7.38061	7.24521	6.73646	7.7143	7.44395	6.98559	6.60919	-0.479812	-0.802733	-2.63667	-2.44782	-0.369162	-0.912586	-1.65115	-2.35538	-0.00289089	-0.193128	-0.419107	0.0130207
IREB2	Iron-responsive element-binding protein 2	D3DW85;A0A0A6YY96;P48200;H0YNL8;H0YN46;H0YMA8;H0YL48;H0YLE0	6.80942	5.3659	6.34222	5.96371	6.93102	5.61803	6.23422	6.01344	0.0114823	-1.06739	-3.089	-2.68439	-0.260291	-1.4665	-2.61371	-2.35572	0.18803	0.010658	-0.12384	-0.062673
HEL-S-70p;ATIC	Bifunctional purine biosynthesis protein PURH;Phosphoribosylaminoimidazolecarboxamide formyltransferase;IMP cyclohydrolase	V9HWH7;P31939;B2R7P8;C9JLK0;F8WEF0	8.25408	7.1414	7.87518	7.75114	8.3559	7.17189	7.71633	7.66873	0.128356	-1.21137	-2.57998	-2.50178	-0.112108	-1.41592	-2.18178	-2.3558	0.171041	-0.17078	0.00415532	0.0604288
SIPA1L3	Signal-induced proliferation-associated 1-like protein 3	B2RWP0;O60292;Q8IUV1;M0QX89;M0R2Q7	6.88983	6.6713	6.38614	6.63254	6.8813	6.66257	6.27311	6.50751	-0.208572	-0.872617	-2.60309	-2.61074	-0.0646964	-1.03891	-2.15441	-2.35581	-0.233541	-0.0868602	-0.0209769	-0.0790621
G6PD	Glucose-6-phosphate 1-dehydrogenase	P11413;A8K8D9;Q2VF42;B4DYA7;Q0PHS1;E9PD92	8.88574	8.077	8.49968	8.57903	8.98986	8.17869	8.33239	8.48953	0.161823	-1.38341	-2.70788	-2.56405	-0.0701953	-1.76053	-2.25242	-2.35591	0.149979	0.0175616	0.00053355	0.00971829
FAM49B;DKFZp686B04128	Protein FAM49B	A0A024R9G4;Q9NUQ9;Q68D08;E5RI16;A0A1W2PRQ0;E5RJL8;A0A087X178;Q3ZTR9;E5RJE1;E5RIR8;E5RK61;E5RFS4;E5RHU5;E5RGI7;E5RK81;E5RH75;B3KRB1	7.29676	6.51666	7.03297	6.80269	7.39431	6.52836	7.0416	6.97332	-0.209739	-0.69136	-1.98556	-2.1005	-0.309469	-0.815223	-1.67018	-2.35626	0.152844	-0.311648	0.196858	0.171058
ELAC2	Zinc phosphodiesterase ELAC protein 2	B4DT15;A0A0S2Z5M8;Q9BQ52;G5E9D5;E7ES68;B3KSU9;V9GYS7;H7C2I4;J3QRS2;V9GYU5;J3QL08;V9GZ72;J3QLK4;Q9HAS7	7.67952	7.46261	7.1276	7.21311	7.68006	7.28181	7.06382	7.0844	-0.0695214	-1.08707	-2.78661	-2.63284	0.00553618	-1.35931	-2.43462	-2.35636	-0.160234	-0.037212	0.0597407	-0.10174
HEL-S-271;ATP5B	ATP synthase subunit beta;ATP synthase subunit beta, mitochondrial	V9HW31;P06576;Q0QEN7;H0YH81;F8W079;F8W0P7;H0YI37	8.70415	8.18966	8.32231	8.25938	8.71619	8.31286	8.16733	8.15866	-0.164265	-0.665269	-2.66917	-2.64552	-0.0594335	-1.05877	-2.20379	-2.35681	-0.160841	0.0336606	-0.000931695	-0.131506
CLTC	Clathrin heavy chain;Clathrin heavy chain 1	A0A087WVQ6;Q00610;J3KS13;K7EJJ5;J3KRF5;J3KSQ2;J3QL20;A4FU99;Q9H3B0;A0A087WV74;B7Z2Y4;A0A087WXH4;F5H5N6;B7Z1Z7	8.15635	7.65278	7.78096	7.7593	8.24192	7.7916	7.7545	7.73129	-0.046276	-1.10542	-2.281	-2.34369	-0.241077	-1.74012	-2.34645	-2.35722	0.101214	0.207042	0.470687	0.182187
RHOT2	Mitochondrial Rho GTPase 2	Q8IXI1;H3BST5;I3L2C6;H3BU27;H3BMP9;H3BVI5;H3BUX4	6.78702	6.2007	5.6842	6.09589	6.78323	6.25558	5.56017	6.09457	-0.141359	-0.415519	-2.44984	-2.26709	-0.21928	-1.01102	-2.26841	-2.35808	0.0982224	0.0314828	0.208891	0.294867
DYNC1H1	Cytoplasmic dynein 1 heavy chain 1	Q14204;H0YJ21;B4DSR6;Q6P2H7;Q9NRC3;Q92862	7.43612	6.62704	7.18648	7.03715	7.55744	6.74787	7.21689	7.00996	-0.138034	-1.60022	-2.08235	-2.29986	-0.495174	-2.15439	-2.26168	-2.35813	0.282081	0.168637	0.558101	0.230878
HSPE1;EPFP1	10 kDa heat shock protein, mitochondrial	P61604;Q9UNM1;B8ZZL8;A0A024R3X7;B8ZZ54	9.07556	8.49636	8.91111	8.38008	9.15415	8.59678	8.74609	8.27749	-0.031149	-0.60796	-2.43768	-2.52717	-0.14766	-0.929945	-1.39508	-2.3582	0.0389597	-0.105243	-0.604279	0.0741826
CDC42BPB	Non-specific serine/threonine protein kinase;Serine/threonine-protein kinase MRCK beta	A0A024R6N2;Q9Y5S2;H0YLY0;Q86TR8;Q86XZ8;A0A0U1RRC3	6.18284	5.82467	5.68193	6.52683	6.26097	5.67959	5.4776	6.20763	-0.166567	-1.50998	-2.65233	-2.6678	-0.238182	-1.79444	-2.1241	-2.35821	-0.173665	-0.0493276	-0.0589444	-0.0285062
NOL10	Nucleolar protein 10	Q9BSC4;B4DS83;H7C1Z3	7.20944	6.4349	6.53295	6.14039	7.2104	6.49253	6.56406	6.08286	0.00592708	-0.770014	-2.44898	-2.37755	0.188174	-1.19199	-1.94693	-2.35823	-0.197573	-0.153057	-0.107427	0.0226963
GRB2	Growth factor receptor-bound protein 2	B0LPF3;P62993;Q6ICN0;B3KR50;J3KT38;J3QRL5;J3QLF6	8.23889	7.27659	7.65322	7.44223	8.29609	7.27479	7.45099	7.23083	0.0145941	-1.11765	-3.16483	-2.71084	-0.00257858	-1.12082	-1.78274	-2.35884	-0.0230234	-0.441393	-0.980188	-0.199953
DNM1	Dynamin-1	A0A0U1RQP1;Q05193;A0A0D9SFE4;A0A0D9SFB1;B7ZAC0;B4DHH5;B4DK06;Q59GI5;A0A1B0GU67;A0A1B0GUX5;B3KU80;H7C5U0	7.56251	6.32677	6.93786	6.98486	7.66393	6.40549	6.81395	6.9388	0.147737	-1.50617	-2.79669	-2.4839	-0.107218	-2.04493	-2.44066	-2.35943	0.190823	0.0464736	0.0805186	0.0037391
KIAA0391	Mitochondrial ribonuclease P protein 3	O15091;A0A0A0MTQ0	6.81777	6.55809	6.24301	6.09088	6.87903	6.69489	6.14432	5.9384	-0.199753	-0.720823	-2.53488	-2.66519	-0.337448	-1.17751	-2.18663	-2.35983	-0.0232008	0.0904629	-0.0717567	-0.224661
TACC1;DKFZp686K18126	Transforming acidic coiled-coil-containing protein 1	O75410;B4E302;E7EVI4;B4DH49;Q5HYH0;E7ET87;B4DHF7;H0YAY0;H0YBT8;R4GMT7;B4E3H6;E5RFM9;B4E3L7;B4E0Z9;B7Z3G3;E5RJU4;E5RJG6;A0A0C4DGD3;A0A0C4DGD5;E5RIP3	7.05109	6.80535	6.72429	6.56105	7.0763	6.85118	6.48692	6.4438	0.142638	-1.11251	-2.81785	-2.61239	0.0931407	-1.42706	-2.30035	-2.35985	-0.0233993	0.0632076	-0.33764	-0.0999754
GOLGA7	Golgin subfamily A member 7	Q7Z5G4	7.27822	7.21564	6.89959	6.82879	7.26342	7.01239	6.7655	6.87493	-0.310551	-0.881498	-2.3382	-2.18126	0.111484	-0.767722	-1.74292	-2.35986	-0.252917	-0.365474	-0.260128	0.259973
SUCLG2	Succinyl-CoA ligase subunit beta;Succinyl-CoA ligase [GDP-forming] subunit beta, mitochondrial	A0A024R325;Q96I99;Q3ZCW5;E9PDQ8;B7Z2D5;Q9Y436;H0Y852	7.21253	7.1484	7.08159	6.93176	7.15531	7.23598	7.12358	6.96893	-0.0315726	-0.697032	-2.88963	-2.78014	0.0672226	-1.16655	-1.95158	-2.35986	-0.188211	-0.0046327	-0.44685	-0.162938
HNRPK;HNRNPK	Heterogeneous nuclear ribonucleoprotein K	A0A024R228;P61978;B3KU16;S4R457;S4R359	8.78462	8.45648	8.46504	8.57639	8.81368	8.57046	8.20373	8.46181	-0.132529	-0.896341	-2.99473	-2.6726	-0.0911585	-1.34698	-2.21035	-2.36035	-0.121591	0.0623742	-0.327748	-0.0602842
RAP1B	Ras-related protein Rap-1b;Ras-related protein Rap-1b-like protein	A0A024RB87;P61224;E7ESV4;F5GX62;Q9BXV4;A6NIZ1;F5H004;F5H823;B7ZB78;F5GZG1;F5H6R7;F5GYB5;B7ZAY2;F5H077;F5GWU8;F5H491;F5H0B7;F5H500;F5H4H0;F5GYH7;F8WBC0	8.10377	7.83307	7.85617	7.50979	8.08029	7.88652	7.67784	7.45777	-0.141941	-0.65553	-2.1439	-2.40238	-0.120902	-0.819171	-1.55427	-2.36066	-0.107212	-0.20354	0.0144852	0.126879
FNDC3A	Fibronectin type-III domain-containing protein 3A	A0A024RDV5;A0A024RDT9;Q9Y2H6;G5E9X3;A0A087X1M6;H7C507	6.4829	5.78973	5.77674	6.39086	6.509	5.80947	5.7791	6.27716	-0.428005	-0.90525	-2.81786	-2.30594	-0.449148	-0.3621	-2.89408	-2.3607	-0.0838454	-1.13472	0.404299	0.203305
PFAS	Phosphoribosylformylglycinamidine synthase	A8K8N7;A8K9T9;O15067;B4DJ26;Q6P4B4;Q9BR56;H0YGH1;J3QSG0;J3QSH6;J3KTQ5;J3KTL4;J3KT98;J3QL39	7.52164	6.43771	6.95565	7.05053	7.58876	6.4713	6.92693	6.99827	-0.0888062	-1.24445	-2.38674	-2.60983	-0.289569	-1.43966	-2.3434	-2.36146	0.167574	-0.194194	0.447728	-0.0866807
PRR11	Proline-rich protein 11	D2SNZ4;Q96HE9;J3QR53;J3QKY4;J3QQS2	7.51189	6.48685	6.76017	6.58725	7.557	6.41262	6.51136	6.42779	-0.0579529	-1.16971	-3.29278	-3.09659	-0.0248138	-1.36308	-2.52095	-2.36162	-0.047933	-0.294711	-0.453434	-0.392504
ARHGEF2	Rho guanine nucleotide exchange factor 2	D3DVA5;V9GYM8;Q92974;B7Z977;V9GZ14;V9GYF5;V9GYG5;Q5VY93;V9GYF0;V9GZ58	6.34845	5.38725	6.0109	6.15254	6.4247	5.61908	5.72578	5.73164	0.0386589	-1.23461	-2.50033	-2.58149	-0.33202	-1.54051	-2.28492	-2.36238	0.363124	0.0210212	0.0601417	0.722879
ADH5	S-(hydroxymethyl)glutathione dehydrogenase;Alcohol dehydrogenase class-3	Q6IRT1;Q6FI45;Q5U043;P11766;Q2VIM7;H0YAG8;D6RFE4;D6R9G2;D6RAY0	7.45296	6.42628	7.2753	7.03322	7.46176	6.37849	7.09043	7.0514	-0.0419105	-1.3325	-2.72043	-2.55009	-0.0306891	-1.44371	-2.15576	-2.36297	-0.0893279	-0.193242	-0.158091	0.0628886
RANBP5;IPO5	Importin-5	A0A024RDY0;O00410;H0Y8C6;B4E0R6;B3KWG6;Q9BVS9;E7ETV3;C9JMV5;H0Y3V4;E7EQT5;E7EV12;E7EWK4;E7EX05;C9JZD8;C9JQT6;E7ESA1;E7ESZ1;E7ETV8;C9J875;C9JXE0	7.8082	6.9491	7.42032	7.3298	7.85811	6.99749	7.29841	7.1975	-0.107722	-1.15678	-2.35445	-2.60393	-0.205762	-1.43247	-2.05095	-2.36369	0.0427792	-0.196117	0.117106	-0.0744794
UBE2A	Ubiquitin-conjugating enzyme E2 A	Q53G67;P49459;A0A0D9SG71;B4DWT6;A0A0R4J2E5;Q53G86;A0A0D9SEZ6;Q8WXB3	7.61643	6.85165	7.35218	7.21235	7.58882	6.91707	7.21275	7.26925	-0.0391132	-0.684028	-1.88575	-1.99547	0.0770251	-0.960196	-1.56211	-2.36494	-0.136619	-0.184794	0.0290054	0.0968812
MIPEP	Mitochondrial intermediate peptidase	Q99797	6.87615	6.62743	6.3717	6.49179	6.89818	6.65582	6.23943	6.43281	-0.164521	-0.597046	-2.6613	-2.48966	-0.131525	-1.1635	-2.27652	-2.3654	-0.108667	0.167561	-0.054709	-0.0121406
RPL23A	60S ribosomal protein L23a	P62750;H7BY10;K7EJV9;K7ERT8;A8MUS3;K7EMA7;Q53RC5;O95014	8.45927	8.36892	8.15639	7.9334	8.53031	8.39073	8.05032	7.72363	-0.118314	-0.837497	-1.77061	-2.27425	-0.236118	-1.08819	-1.2707	-2.36541	0.0380865	-0.152261	-0.112879	0.33692
		B3KRJ9;Q69YM5;Q8WXA9;A0A087WY03;E5RFV3	7.09838	6.66351	6.7795	6.70883	7.06219	6.68957	6.69901	6.64057	-0.279716	-0.510015	-2.42904	-2.22625	-0.399461	-0.754165	-2.14543	-2.36556	-0.101871	0.00646255	0.0637251	0.104239
GOLPH2;GOLM1	Golgi membrane protein 1	B3KNK9;Q8NBJ4;F8WAT9;C9JYM4;C9J941	6.9973	6.88717	6.27119	6.15401	7.04773	6.97424	6.13922	6.21209	-0.032904	-1.19044	-2.83294	-1.98251	-0.247667	-1.52803	-1.98151	-2.36607	-0.0506153	0.1248	-0.507238	0.280956
SRPK1	SRSF protein kinase 1	H3BLV9;Q96SB4;A0A024RCU9;A8K8B2;D6RBM8;E7ETV6;Q59GF4;Q9UPE1;H0Y932;H7C2I2;D6RBF8	7.12939	6.70136	6.40405	6.33951	7.17172	6.55205	6.18849	6.19734	-0.126085	-1.23927	-2.7491	-2.55213	-0.155231	-1.36798	-2.12924	-2.36672	-0.0766093	-0.195133	-0.286111	-0.0509345
FANCD2	Fanconi anemia group D2 protein	A0A024R2G2;Q9BXW9;H7BZJ7	6.56962	5.2422	5.68516	5.2609	6.68631	5.36674	5.23134	5.42711	0.233608	-0.947861	-2.67108	-2.41261	0.00919906	-1.70819	0.0952562	-2.36726	0.223735	0.434801	0.318217	0.0268555
MRPL39	39S ribosomal protein L39, mitochondrial	Q9NYK5;C9JG87	7.20573	6.93797	6.74996	6.65218	7.20046	6.94217	6.54252	6.83023	-0.048999	-0.823054	-2.27584	-2.56359	0.145283	-0.768887	-1.8931	-2.36735	-0.284119	-0.113993	0.0339385	-0.0173966
RAD21	Double-strand-break repair protein rad21 homolog	A0A024R9J0;O60216;B3KUT8;E5RFV8;E5RIN7;E5RJW1;E5RJK5;E5RFZ5;E5RI01;E5RG18	7.72455	7.55721	7.46381	7.2711	7.75869	7.60753	7.38902	7.26856	-0.0243909	-0.850352	-2.36875	-2.50496	-0.0662004	-1.03385	-1.86744	-2.36768	-0.0722464	-0.000915001	-0.111393	0.00224832
RP2	Protein XRP2	B2R6F5;A0A1B2JLU2;O75695	7.25871	6.54024	6.43589	6.62035	7.21165	6.76218	6.35384	6.80145	-0.0521037	-0.934806	-2.479	-1.75227	0.232825	-1.33272	-2.49091	-2.36791	-0.216358	-0.104772	0.285401	0.720349
SFRS3;SRSF3	Serine/arginine-rich splicing factor 3	B2R6F3;P84103;A0A087X2D0	8.24873	7.93249	7.69393	7.28176	8.28461	8.01598	7.51086	7.25081	-0.0492824	-0.578924	-2.5853	-2.2456	-0.0235224	-0.857792	-2.08061	-2.36798	-0.125105	-0.0731323	-0.0606261	0.0987223
XPO5	Exportin-5	A8K5Y7;Q9HAV4;B3KPQ5;B3KNC6;Q9H8N6;E2QRM3;H0Y9I3;H0Y3W3;H0Y3Q8	7.1002	5.91901	6.38659	6.34186	7.16201	6.01234	6.38723	6.73747	-0.0514078	-1.35016	-2.36285	-2.36406	-0.146442	-1.49981	-2.33677	-2.36833	0.0362225	-0.199002	0.424894	0.206698
PGRMC1	Membrane-associated progesterone receptor component 1	Q6IB11;O00264	7.94885	7.18569	7.53182	7.07461	8.02433	7.24087	7.43294	7.0421	0.0599799	-0.537483	-2.56136	-2.07114	-0.114847	-1.02879	-2.35349	-2.36844	0.0906594	0.102372	0.142167	0.379527
HEL103;SRP72	Signal recognition particle subunit SRP72	V9HWK0;O76094;Q86X80;A0PJJ5;Q0D2M6;D6RDY6;R4GNC1;O15302	7.25308	6.60388	6.2878	6.17919	7.3091	6.75472	6.07597	6.0716	-0.102159	-1.00394	-2.65225	-2.35294	-0.225863	-1.70081	-2.18099	-2.36858	-0.0237947	0.0911987	0.111271	0.176565
PRKAA1	5-AMP-activated protein kinase catalytic subunit alpha-1	Q13131;Q96E92	7.48732	6.35985	7.01496	6.81949	7.56624	6.39941	6.90735	6.88792	-0.0123882	-0.886984	-2.39381	-2.38053	-0.110229	-1.31912	-2.05472	-2.36904	0.00842089	0.182404	0.0800402	0.0162368
NCAPD2	Condensin complex subunit 1	Q15021;B3KMS0;B3KY03;B4E0B7;E7EN77;Q6ZV00;A0PJ76;F5GZK7;F5H431;REV__Q02790;REV__B2R9U2	7.19828	6.23872	6.93866	7.10954	7.2713	6.44431	6.91885	6.92764	0.0366865	-1.64373	-2.32374	-2.65005	-0.157038	-2.03884	-2.21378	-2.37018	0.171901	-0.0489087	0.282185	-0.202867
NDUFA5	NADH dehydrogenase [ubiquinone] 1 alpha subcomplex subunit 5	A0A024R745;Q16718;A0A087X1G1;H7BYD0;A0A024R772;F8WAS3;A0A087WXR5;C9IZN5;A0A024R736	8.09288	7.88044	8.12437	7.94588	8.13808	7.95906	8.15674	7.64021	-0.427167	-1.00023	-2.18981	-2.41714	-0.957348	-1.31098	-1.71694	-2.37093	-0.103416	-0.150329	-0.0784355	0.126565
HARS;HRS	Histidine--tRNA ligase, cytoplasmic	P12081;B4DDD8;B3KWE1;Q52NV4;B4E1C5;E7ETE2;B4DEA2;D6RF05	7.88736	6.74473	7.27292	7.13263	7.94054	6.84043	7.15614	7.07731	-0.106847	-0.822529	-2.69295	-2.62104	-0.249247	-1.11305	-2.30932	-2.37157	0.0445783	0.114366	0.0183115	-0.0322688
LDAH;C2orf43	UPF0554 protein C2orf43	B5MDU6;Q9H6V9;B4DS38;A0A0A0MSH6;B5MCU4;C9JUM0;C9JHU6;B5MCE2;B4DRG3;B4DU46;B4DWE2;D3YTH1	6.80315	6.174	6.41886	6.48138	6.7581	6.33041	6.12642	6.51171	-0.284597	-0.286229	-2.78993	-2.48161	-0.191814	-0.86909	-2.08077	-2.37171	-0.150129	0.119238	-0.302726	-0.0853813
LGALS8	Galectin;Galectin-8	Q59E97;A0A024R3S4;A0A024R3X1;O00214;E9PN19;F6V2D4;Q96QS7;H7BXD8;B4DJG2;B1ANM0;Q5T3P9;E9PJ77;E9PRN3	7.21529	6.07783	6.45769	6.46181	7.18291	6.2229	6.29138	6.55228	0.139887	-0.981959	-1.66092	-1.83565	0.00487837	-1.35744	-2.15831	-2.37172	0.111442	0.0524995	1.09134	0.678799
AHCY	Adenosylhomocysteinase	P23526;Q1RMG2	8.49684	7.65976	8.20097	8.00985	8.53386	7.66672	8.00148	7.8306	-0.0641716	-1.24535	-2.67002	-2.88186	-0.096289	-1.48058	-1.93888	-2.37194	-0.0781112	-0.292705	-0.283122	-0.348514
POP1	Ribonucleases P/MRP protein subunit POP1	Q96F88;Q99575;E5RK39	6.79048	6.43004	6.08062	5.97703	6.80718	6.58946	6.06746	6.00444	0.0463921	-1.19592	-2.40211	-2.32856	0.135752	-1.55764	-2.4263	-2.37217	-0.0581974	0.11754	0.30657	0.329243
ANXA1	Annexin;Annexin A1	Q5TZZ9;P04083;B5BU38;B4DL19;Q5T3N1;Q5T3N0;Q05BR2	8.6484	8.19343	8.79635	8.42381	8.72481	8.2042	8.53827	8.28184	0.0747375	-1.42699	-2.71073	-2.82408	-0.0787258	-1.38773	-1.92561	-2.37262	0.0691488	-0.351868	-0.32966	-0.214108
HSD17B12	Very-long-chain 3-oxoacyl-CoA reductase	Q53GQ0;B4DWS6;B3KQJ0;D3DR22;A0A1B0GV93;A0A1B0GVY6;E9PI21;A0A1B0GW85;A0A1B0GU83	7.83512	7.39024	7.43996	7.14843	7.86955	7.51456	7.45457	7.32229	-0.071191	-1.13202	-2.14195	-2.32796	-0.163821	-1.51044	-2.15946	-2.37277	-0.0242421	0.0326596	0.440882	0.17816
MID1	E3 ubiquitin-protein ligase Midline-1	A8K5A0;A0A024RBV4;O15344;C9J453;B4DLX8;A0A087X255;B7Z5K6;A0A087X0X0;C9JZJ7;A6PVI4	7.23878	6.51569	6.96226	6.73075	7.32243	6.50407	6.8246	6.9348	0.155085	-0.966749	-2.49354	-2.12495	0.0295775	-1.39225	-2.12413	-2.37334	0.0903269	-0.0940472	0.0701072	0.495342
NOC4L	Nucleolar complex protein 4 homolog	Q9BVI4;F5H303	7.39536	6.5348	6.32346	6.60291	7.43841	6.62309	6.46801	6.48996	-0.101503	-0.941407	-2.46059	-2.49117	-0.175329	-1.23935	-2.425	-2.37342	0.030736	0.145399	0.403874	-0.0333912
NDRG1;TRG14	Protein NDRG1	B3KU62;A0A024R9I3;Q597H1;Q92597;Q8N959;Q53EU7;B7Z505;B3KWB2;E7ESM1;B7Z5Z7;E5RJY1;B7Z4H0;E5RIR1;E5RGM5;E5RIV1;E5RIM2;E5RG99;E5RI76;E5RH82;E5RK17	7.22278	6.32337	6.67117	6.86533	7.28448	6.32977	6.62389	6.69177	0.122241	-1.24761	-2.29113	-2.58498	0.118681	-1.23723	-1.71556	-2.37356	0.0250136	0.0521552	-0.256171	-0.446195
TACC3	Transforming acidic coiled-coil-containing protein 3	Q9Y6A5;B4DYJ1;B4E355;C9JWI7;E7EMT0;C9JA91;Q8IX09;F8WC55	6.96148	6.5312	6.34848	6.41382	7.00593	6.32276	5.93134	6.23593	-0.119846	-1.28783	-3.26788	-2.73107	-0.142547	-1.48169	-2.13097	-2.37451	-0.159551	-0.163796	-0.719233	-0.119743
LARS	Leucine--tRNA ligase, cytoplasmic	B2RCM2;Q9P2J5;B4E266;B4DER1;Q9H8E3;Q9HAM7;Q9NPU8;B3KXA9;Q6NVI4;Q9NVC0;Q9NVP8;Q0VGM8;Q9P0T1;A0A087WXY1	7.34527	6.91876	6.98056	7.1767	7.29826	6.99998	7.05886	7.04398	-0.175446	-1.50825	-2.3214	-2.60172	-0.148191	-1.4641	-2.24128	-2.37499	-0.0420146	-0.0149175	0.28857	-0.166825
COQ6	Ubiquinone biosynthesis monooxygenase COQ6, mitochondrial	Q9Y2Z9;A0A0D9SFJ1;B7Z3V2;G3V434;B7Z357;G3V3A1;G3V2L5;G3V4A6;B7Z8E9	6.86603	6.04919	7.36517	6.12808	6.87827	6.16806	7.23958	6.08392	-0.0194156	-0.268553	-2.38119	-2.43784	-0.113422	-0.87494	-1.86388	-2.37541	-0.0731146	0.254033	-0.120788	0.245482
PVRL2	Nectin-2	Q92692;K7EKE8;Q7Z456;Q7Z458;Q7Z457	7.35205	6.74711	6.55681	6.98924	7.35104	6.86723	6.57908	7.06882	-0.12146	-0.891712	-2.89753	-1.7849	-0.212494	-1.328	-2.61513	-2.37655	-0.041408	0.08294	0.267571	0.729911
DDX17	Probable ATP-dependent RNA helicase DDX17	A0A1X7SBZ2;A0A1W2PQ51;Q59F66;Q92841;B4DZQ7;A0A0U1RQJ0;Q9UQL5	7.74124	7.58008	7.34974	7.62967	7.75247	7.66384	7.15308	7.50263	-0.117795	-1.10035	-2.85096	-2.58364	-0.124359	-1.45793	-2.29522	-2.37661	-0.106894	-0.0399714	-0.0794832	-0.0569504
LONP1	Lon protease homolog, mitochondrial;Lon protease homolog	K7EKE6;B3KU28;B3KXS5;P36776;K7EJE8;E5KMI6;Q2VPA0;B4DPX0;A4VCH6;K7ER27;K7ERR6;K7EQF8;K7ER56	7.7061	7.25801	7.23507	7.13413	7.76535	7.41973	7.26984	7.06225	-0.0760611	-0.880419	-2.86824	-2.57838	-0.0771627	-1.63696	-2.58613	-2.37694	0.0274536	0.285307	0.101591	-0.0230758
TCF12	Transcription factor 12	A0A024R5T1;Q99081;A0A024R5Z0;B4DZH5;B4DGI9;B4DZP2;F5GY10;B4DH96;B4DZ50;H0YNP8;H0YNQ5;Q9NQY2;A0A1B0GW91;A0A1B0GWD5;A0A1B0GVB8;H3BPJ7;B3KVA4;A0A024R2C0;A0A1B0GVR6;H3BTP3;E9PH57;P15884;Q9NQY9;H3BRK2;H3BNF4;K7EPS2;K7EKB9;K7ERZ7;A0A0D9SG78;Q59ES0	6.77257	5.79361	6.19093	6.41805	6.82071	5.96518	5.97746	6.29824	0.000716721	-1.33955	-2.95503	-2.85579	0.0403617	-1.46002	-2.56984	-2.37725	-0.0902467	-0.0806462	-0.0479029	-0.251583
VPS4A	Vacuolar protein sorting-associated protein 4A	A0A024R705;Q9UN37;I3L4J1;Q9UF30;Q9NXK5;Q49AN7	7.72319	6.30169	7.23024	7.13815	7.74303	6.28085	6.92001	7.11082	-0.0360052	-1.50092	-2.85867	-2.69102	0.0161348	-1.54738	-1.98495	-2.37727	-0.172477	-0.231395	-0.548069	-0.172659
SRI	Sorcin	C9J0K6;P30626;B4DHQ6	7.46056	6.6426	7.49426	7.03234	7.49654	6.6723	7.27103	6.95075	0.000671529	-1.25241	-2.27494	-2.58904	-0.0335065	-1.16751	-1.6552	-2.37768	0.00713911	-0.400613	-0.268664	0.014966
MCM5	DNA helicase;DNA replication licensing factor MCM5	B1AHB0;P33992;A8K521;B4DQ39;B1AHB1;B3KVF0;B4DVK5;Q59F49;B1AHB2;B1AHA9	7.75878	7.3117	7.27019	7.17916	7.79371	7.36562	7.1801	7.11626	0.061621	-1.16368	-2.44063	-2.50934	0.0182935	-1.35641	-2.35083	-2.37774	-0.0841471	-0.0302379	0.253976	0.016753
PTK2	Focal adhesion kinase 1	Q05397;E5RGA6;E5RH01;E5RG66;E5RI72;E5RFW9;E5RJP0;E5RH48;E5RIK4;E5RG54;E5RH08	7.1582	6.14261	6.7347	6.62839	7.20011	6.12049	6.55814	6.6594	-0.0135626	-1.06835	-2.52083	-2.34166	-0.0521575	-1.05718	-2.09406	-2.37831	-0.0106721	-0.279199	-0.00713722	0.284093
RANBP2	E3 SUMO-protein ligase RanBP2	P49792;D3DX73;Q5JC46;Q5JC45;Q13073;F8WBP7	7.12121	6.78122	6.71939	6.63926	7.14069	6.91372	6.63262	6.54827	-0.0757379	-0.949475	-2.71748	-2.46622	-0.128921	-1.51143	-2.57512	-2.3788	0.00101435	0.225204	0.253538	0.0722222
HSPA4;HEL-S-5a;HS24/p52	Heat shock 70 kDa protein 4	P34932;B4DH02;V9HW33;Q59GF8;B4DUS3;B4DIZ3;B4DT47;A0A087WYC1;B4E354;B4E0H6;O14992;A0A087WTS8;B0AZU6;B4DSE8;Q7KYN0;B0AZS1;B0AZT0;B4DN48	8.15534	7.35344	7.74684	7.70091	8.2089	7.40817	7.63281	7.58247	-0.170371	-1.33276	-2.9544	-2.68982	-0.230033	-1.73117	-2.63456	-2.37896	-0.00921346	-0.0240325	0.0720183	-0.0832445
TOP2B	DNA topoisomerase 2-beta;DNA topoisomerase 2	Q02880;Q71UH4;B4DKD0;E9PCY5;Q59H80;Q6W6M6;B7ZB27;B4DLV2;Q8WTY5;H7BZ82	7.02905	6.95988	6.7097	6.53148	7.07938	7.01847	6.69465	6.50442	0.0255215	-0.926793	-2.39756	-2.43188	-0.10421	-1.29444	-2.19745	-2.37917	-0.0187834	-0.025139	0.154451	0.137134
MTHFD1		A0A024R652;V9GYY3;V9GY75	7.73739	6.96236	7.54531	7.51318	7.7668	7.05718	7.42498	7.39655	-0.0627265	-1.26414	-2.60884	-2.76297	-0.0082247	-1.54589	-2.27287	-2.37987	-0.130808	-0.066982	0.10473	-0.203429
HMGB1;HMGB1P1	High mobility group protein B1;Putative high mobility group protein B1-like 1	A0A024RDR0;P09429;Q5T7C4;B7Z965;Q59GW1;A0A286R9D9;B3KQ05;B2RPK0;Q9NYD7;D3DQY9;Q75MM1	8.87638	8.08068	7.99899	8.45377	8.89439	8.12499	7.81449	8.31683	-0.132778	-1.23648	-2.60539	-2.6948	-0.158038	-1.50054	-2.02914	-2.38015	-0.1365	-0.171567	0.0490978	-0.14801
DKFZp686F18120;TRA2B	Transformer-2 protein homolog beta	Q8N1H4;Q68DZ9;Q59GA1;B2RDQ3;P62995;H7BXF3;H7C2L4	7.58251	7.69117	7.3072	7.04876	7.57161	7.78797	7.26383	7.09575	-0.21559	-0.583318	-2.29341	-2.22239	-0.158575	-0.961144	-2.46098	-2.38067	0.0147645	0.0326052	0.539903	0.361963
RHOT1	Mitochondrial Rho GTPase 1;Mitochondrial Rho GTPase	Q8IXI2;H7BXZ6;K7EIQ7;J3QLG2;K7EP86;J3KSR5	7.08078	6.48267	6.57507	6.40697	7.06494	6.5892	6.43714	6.43092	-0.00395338	-0.92414	-2.64306	-2.08637	-0.0653564	-1.30535	-2.20576	-2.38105	-0.140608	0.116778	0.124914	0.47393
GSPT1	Eukaryotic peptide chain release factor GTP-binding subunit ERF3A	Q7KZX8;P15170;H3BR35;A8K2W7;B2RCT6;H3BSV8	8.11344	7.15172	7.51808	7.4041	8.15936	7.13663	7.26984	7.38275	-0.121426	-1.23726	-3.01979	-2.92943	-0.138008	-1.39657	-2.1807	-2.38118	-0.0234464	-0.118525	-0.418992	-0.318718
EPN1	Epsin-1	A0A024R4S1;Q9Y6I3;B4DU91;D6R907;D6RBI9	7.49991	6.74593	7.0436	7.23438	7.53916	6.77743	6.74838	7.39176	-0.0348256	-1.20861	-3.1588	-2.84308	0.135003	-1.24943	-1.98489	-2.38163	-0.217709	-0.175381	-0.687595	-0.238026
NANS;HEL-S-100	Sialic acid synthase	Q9NR45;V9HW39;Q5TBR0;Q5TBR1;Q9P0B2	7.33449	6.3113	6.98365	7.0712	7.34696	6.27448	6.8443	6.99997	-0.097287	-1.26358	-2.43929	-2.55989	-0.119766	-1.29686	-1.92375	-2.38225	-0.143368	-0.44925	-0.180638	0.039769
EDC4	Enhancer of mRNA-decapping protein 4	Q6P2E9;B7Z7V8;I3L2F4;I3L0V0;I3L3M2	7.12459	6.11911	6.65184	6.44917	7.162	6.1984	6.62497	6.46551	-0.0650438	-0.800027	-2.32493	-2.28363	-0.197068	-1.25129	-2.37446	-2.38238	0.100848	-0.0891079	0.422222	0.24324
PYCR2;P5CR2	Pyrroline-5-carboxylate reductase 2;Pyrroline-5-carboxylate reductase	A0A0S2Z5U6;Q96C36;A0A087WTV6;A0A024R3Q9;J3KR12;B4DQK8;A0A087WZR9;Q4W8W1;B3KMB7;Q8NCZ0;A0A087WX69;A0A0S2Z578;A0A087WZF0	7.60095	7.03022	7.04302	6.74726	7.63211	7.0683	6.77708	6.58264	-0.167918	-1.10021	-3.01207	-2.85268	-0.016835	-1.3262	-2.01048	-2.38272	-0.207165	-0.0462967	-0.697405	-0.244903
TEX264	Testis-expressed sequence 264 protein	Q53GI2;Q9Y6I9;C9JXQ7;C9JHH5;A0A087WTU3;C9JUC3;C9J7N0;C9JL43	7.01622	6.8389	6.27126	6.36636	7.11635	6.85444	6.97802	6.36737	-0.209886	-1.0257	-2.40358	-2.41932	-0.130238	-1.46775	-2.41035	-2.38291	-0.0406262	0.220647	0.388642	0.153317
EXOC7;DKFZp686P1551	Exocyst complex component 7	Q9UPT5;A0A0A0MSB8;B4DJ07;Q5G0E1;A0A0A0MRE1;Q63HP7;C9JKC2;B5MCY9;K7ERQ5;C9JME6	7.26245	5.74647	6.50532	6.58959	7.35278	6.05195	6.37718	6.5543	-0.138114	-1.44165	-2.95331	-2.43628	-0.319219	-1.76558	-2.41036	-2.38331	0.110397	-0.0593236	-0.178747	0.0278636
HP1BP3	Heterochromatin protein 1-binding protein 3	Q5SSJ5;B0QZK4;X6RGJ2;Q5SWC8;B4E0N8;B0QZK9;B0QZK8	7.71078	7.29781	7.12392	6.92247	7.7579	7.4245	7.01145	6.76836	0.0599484	-0.95572	-2.61775	-2.46953	0.0626927	-1.63016	-2.39503	-2.38344	-0.169346	0.285844	0.0957957	0.271019
HEL-S-71;UBE2N	Ubiquitin-conjugating enzyme E2 N	V9HW41;P61088;F8VQQ8;F8VSD4;F8VV71;F8VZ29	8.48633	6.99428	8.32467	7.67239	8.54359	6.98561	7.95484	7.54655	-0.143687	-1.38303	-2.40443	-2.61889	-0.329029	-1.40647	-1.3047	-2.38373	0.0263411	-0.355701	-0.61489	-0.114747
PWP1	Periodic tryptophan protein 1 homolog	A0A024RBH5;Q13610;B4DJV5;Q9BV37;Q53FW9;B4DNL1;Q86X79;Q05BL3;Q6PKI5;Q6PIN4;F8VZ56	7.24966	7.12458	6.35998	6.62503	7.27226	7.11046	6.16091	6.40685	-0.207435	-0.60749	-2.59824	-2.75234	-0.133761	-0.791011	-2.03088	-2.38449	-0.145128	-0.12788	0.111449	-0.0182259
ILF3	Interleukin enhancer-binding factor 3	A0A024R7C7;Q12906;F4ZW64;A8K590;B4DFG4;Q59GP7;B4DDF3;K7EKJ9;K7EQR9;K7EKY0;K7ER69;K7EJ09;K7EPG3;K7ERM6;K7ENK6;K7EM82;K7ELV3;K7EMZ8;K7EQ75	7.07949	6.81555	5.92779	6.32569	7.06593	6.94388	5.76092	6.19355	-0.152001	-0.627178	-2.87156	-2.71807	0.00409291	-0.989497	-2.47553	-2.38452	-0.178518	0.0169629	0.145765	0.0402725
ERLIN2	Erlin-2	O94905;E5RHW4;E5RJ09	7.32499	7.06696	7.12249	6.71633	7.35314	7.16494	6.73845	6.63777	-0.239352	-1.10209	-3.11084	-2.58641	-0.324536	-1.38682	-2.73463	-2.38461	-0.0349542	0.0425097	0.0723742	-0.0474446
TMPO	Lamina-associated polypeptide 2, isoforms beta/gamma;Thymopoietin;Thymopentin	A0A024RBE7;P42167;G5E972;A0A024RBH7;Q59G12;H0YJH7;Q9P1N8	7.7008	7.06935	7.06703	6.90645	7.71286	7.11034	7.36025	6.84336	-0.0934018	-0.962316	-2.40937	-2.39712	-0.00322626	-1.13071	-2.38138	-2.38524	-0.168073	-0.127203	0.188434	0.0755754
PPFIBP1	Liprin-beta-1	Q86W92;A0A024RB02;F5GZP6;B4DFU8;H0YFE4;H0YGH8	6.50062	6.13959	6.23132	6.32476	6.52727	5.9954	6.29606	6.2044	-0.369751	-1.26646	-2.83587	-2.61698	-0.274677	-1.30765	-2.57694	-2.38528	-0.187729	-0.403957	0.348482	-0.020769
IPO9	Importin-9	Q96P70	6.97307	5.27183	6.4493	5.81403	7.03778	5.56977	6.36184	5.7319	0.00413785	-0.577625	-2.09921	-2.64253	-0.215737	-1.1092	-2.13959	-2.38541	0.151154	0.2792	0.414885	-0.0743097
DYNC1LI2	Cytoplasmic dynein 1 light intermediate chain 2	A0A024R6Z0;O43237;B4E2E0;B4DHD8;J3KRI4;Q63HJ8;J3KRZ2;H3BUM4;J3KSD2	7.48504	6.05139	6.48274	6.99174	7.55281	6.14681	6.28231	6.79737	-0.145673	-1.08312	-3.26822	-2.83054	-0.249155	-1.56004	-2.41637	-2.38549	0.0144865	0.0747556	-0.460827	-0.135756
USP7	Ubiquitin carboxyl-terminal hydrolase 7;Ubiquitin carboxyl-terminal hydrolase	Q93009;B7ZAX6;B7Z855;Q6U8A4;H3BND8;B7Z7T5;F5H2X1;B7Z842;H3BQD1;H3BUV0;H3BTM1;H3BRA2;H3BMF6;I3L2D8	7.39378	7.05438	6.9482	7.07799	7.40752	7.12297	6.852	7.0875	-0.102386	-0.823497	-2.4581	-2.43226	-0.0555905	-1.1354	-2.10521	-2.38558	-0.103726	-0.0924928	0.00842242	0.100721
USP48	Ubiquitin carboxyl-terminal hydrolase 48	B7ZKS3;Q86UV5;B7ZKR8;A0A0A0MRS6;H3BLX5	6.15223	5.3769	5.51898	5.77516	6.16537	5.54626	5.39054	5.67344	-0.337234	-1.30133	-2.5548	-2.55715	-0.254346	-1.53061	-2.29326	-2.38559	-0.0412029	0.0075914	0.0623544	0.0329125
PTPN23	Tyrosine-protein phosphatase non-receptor type 23;Protein-tyrosine-phosphatase	Q9H3S7;B4DJ12;B4DST5;B4DJ21;C9JD91;R4GMM7	6.48344	5.37927	5.96263	6.74084	6.57309	5.50504	5.88651	6.34876	-0.0492426	-1.51016	-2.50406	-2.45663	-0.200212	-1.38177	-2.52141	-2.3858	0.0338726	-0.139567	0.392654	0.0033799
[truncated: 6,321 more rows]

## Sheet: iBAQ and RPKM virus
Gene.names	log10 iBAQ 0-4h, Mal	log10 iBAQ 4-8h, Mal	log10 iBAQ 8-12h, Mal	log10 iBAQ 12-16h, Mal	log10 iBAQ 0-4h, Pan	log10 iBAQ 4-8h, Pan	log10 iBAQ 8-12h, Pan	log10 iBAQ 12-16h, Pan	log10 RPKM Mal, average 8 hpi	log10 RPKM Pan, average 8 hpi
[truncated: 10 more rows]
