# Supplementary material for: The dynamic proteome of influenza A virus infection identifies M segment splicing as a host range determinant
Source: Nat Commun. 2019 Dec 4;10:5518. doi: 10.1038/s41467-019-13520-8 (PMC6892822; doi:10.1038/s41467-019-13520-8)
Supplement: Supplementary file 6 — Supplementary Data 2 [file 41467_2019_13520_MOESM6_ESM.xlsx]

## Sheet: GO_AllLists
Category	CategoryID	GO	Description	LogP	Enrichment	Z-score	#TotalGeneInLibrary	#GeneInGO	#GeneInHitList	#GeneInGOAndHitList	%InGO	STDV %InGO	GeneID	Hits	Log(q-value)	GeneList
GO Biological Processes	19	GO:0008202	steroid metabolic process	-7.52763	8.12778	8.74177	22539	311	107	12	11.215	3.05054	1646|1718|2260|3157|3930|6319|6718|6818|8644|11001|57016|255738	AKR1C2|DHCR24|FGFR1|HMGCS1|LBR|SCD|AKR1D1|SULT1A3|AKR1C3|SLC27A2|AKR1B10|PCSK9	-5.66503	up2perMal0_4
GO Biological Processes	19	GO:0006066	alcohol metabolic process	-7.40652	7.92394	8.60186	22539	319	107	12	11.215	3.05054	1718|2260|3157|3705|3930|6319|6718|6818|8644|9249|57016|255738	DHCR24|FGFR1|HMGCS1|ITPK1|LBR|SCD|AKR1D1|SULT1A3|AKR1C3|DHRS3|AKR1B10|PCSK9	-5.55641	up2perMal0_4
Reactome Gene Sets	6	R-HSA-193775	Synthesis of bile acids and bile salts via 24-hydroxycholesterol	-6.33418	60.1842	15.2987	22539	14	107	4	3.73832	1.83389	1646|6718|8644|11001	AKR1C2|AKR1D1|AKR1C3|SLC27A2	-4.56658	up2perMal0_4
Reactome Gene Sets	6	R-HSA-8957322	Metabolism of steroids	-6.22466	11.2344	8.68572	22539	150	107	8	7.47664	2.54265	1646|1718|3157|3930|6319|6718|8644|11001	AKR1C2|DHCR24|HMGCS1|LBR|SCD|AKR1D1|AKR1C3|SLC27A2	-4.46589	up2perMal0_4
GO Biological Processes	19	GO:1901615	organic hydroxy compound metabolic process	-6.20407	5.55453	7.06184	22539	493	107	13	12.1495	3.15835	1718|2260|3157|3705|3930|6319|6718|6818|8644|9249|11001|57016|255738	DHCR24|FGFR1|HMGCS1|ITPK1|LBR|SCD|AKR1D1|SULT1A3|AKR1C3|DHRS3|SLC27A2|AKR1B10|PCSK9	-4.44654	up2perMal0_4
Reactome Gene Sets	6	R-HSA-193368	Synthesis of bile acids and bile salts via 7alpha-hydroxycholesterol	-5.32412	35.1075	11.5461	22539	24	107	4	3.73832	1.83389	1646|6718|8644|11001	AKR1C2|AKR1D1|AKR1C3|SLC27A2	-3.63866	up2perMal0_4
GO Biological Processes	19	GO:1902652	secondary alcohol metabolic process	-5.32155	10.5322	7.81377	22539	140	107	7	6.54206	2.39042	1718|2260|3157|3930|6319|6718|255738	DHCR24|FGFR1|HMGCS1|LBR|SCD|AKR1D1|PCSK9	-3.63715	up2perMal0_4
GO Biological Processes	19	GO:0030638	polyketide metabolic process	-5.2422	78.9918	15.2377	22539	8	107	3	2.80374	1.59589	1646|8644|57016	AKR1C2|AKR1C3|AKR1B10	-3.57329	up2perMal0_4
GO Biological Processes	19	GO:0044597	daunorubicin metabolic process	-5.2422	78.9918	15.2377	22539	8	107	3	2.80374	1.59589	1646|8644|57016	AKR1C2|AKR1C3|AKR1B10	-3.57329	up2perMal0_4
GO Biological Processes	19	GO:0044598	doxorubicin metabolic process	-5.2422	78.9918	15.2377	22539	8	107	3	2.80374	1.59589	1646|8644|57016	AKR1C2|AKR1C3|AKR1B10	-3.57329	up2perMal0_4
GO Biological Processes	19	GO:0030647	aminoglycoside antibiotic metabolic process	-5.06762	70.215	14.3435	22539	9	107	3	2.80374	1.59589	1646|8644|57016	AKR1C2|AKR1C3|AKR1B10	-3.43096	up2perMal0_4
GO Biological Processes	19	GO:0060433	bronchus development	-4.77742	57.4486	12.9331	22539	11	107	3	2.80374	1.59589	7048|7477|10551	TGFBR2|WNT7B|AGR2	-3.17722	up2perMal0_4
Reactome Gene Sets	6	R-HSA-192105	Synthesis of bile acids and bile salts	-4.70006	24.7817	9.58428	22539	34	107	4	3.73832	1.83389	1646|6718|8644|11001	AKR1C2|AKR1D1|AKR1C3|SLC27A2	-3.11236	up2perMal0_4
GO Biological Processes	19	GO:0008610	lipid biosynthetic process	-4.64803	3.99181	5.49612	22539	686	107	13	12.1495	3.15835	1718|2260|3157|3930|6319|6718|8644|9514|9791|10423|11001|11343|201562	DHCR24|FGFR1|HMGCS1|LBR|SCD|AKR1D1|AKR1C3|GAL3ST1|PTDSS1|CDIPT|SLC27A2|MGLL|HACD2	-3.06534	up2perMal0_4
GO Biological Processes	19	GO:0006694	steroid biosynthetic process	-4.54875	8.01366	6.59754	22539	184	107	7	6.54206	2.39042	1718|3157|3930|6319|6718|8644|11001	DHCR24|HMGCS1|LBR|SCD|AKR1D1|AKR1C3|SLC27A2	-2.9824	up2perMal0_4
GO Biological Processes	19	GO:0034310	primary alcohol catabolic process	-4.34291	42.129	11.0049	22539	15	107	3	2.80374	1.59589	6818|8644|57016	SULT1A3|AKR1C3|AKR1B10	-2.80006	up2perMal0_4
Reactome Gene Sets	6	R-HSA-193807	Synthesis of bile acids and bile salts via 27-hydroxycholesterol	-4.34291	42.129	11.0049	22539	15	107	3	2.80374	1.59589	1646|6718|8644	AKR1C2|AKR1D1|AKR1C3	-2.80006	up2perMal0_4
GO Biological Processes	19	GO:0008203	cholesterol metabolic process	-4.34226	9.36199	6.73022	22539	135	107	6	5.60748	2.22413	1718|3157|3930|6319|6718|255738	DHCR24|HMGCS1|LBR|SCD|AKR1D1|PCSK9	-2.80006	up2perMal0_4
Reactome Gene Sets	6	R-HSA-556833	Metabolism of lipids	-4.32672	3.71558	5.17683	22539	737	107	13	12.1495	3.15835	1646|1718|3157|3930|4199|6319|6718|8644|9791|10423|11001|11343|201562	AKR1C2|DHCR24|HMGCS1|LBR|ME1|SCD|AKR1D1|AKR1C3|PTDSS1|CDIPT|SLC27A2|MGLL|HACD2	-2.78979	up2perMal0_4
GO Biological Processes	19	GO:0044283	small molecule biosynthetic process	-4.29677	3.69054	5.14706	22539	742	107	13	12.1495	3.15835	1373|1718|3157|3614|3930|6319|6718|8644|11001|11343|55256|84706|201562	CPS1|DHCR24|HMGCS1|IMPDH1|LBR|SCD|AKR1D1|AKR1C3|SLC27A2|MGLL|ADI1|GPT2|HACD2	-2.76653	up2perMal0_4
Reactome Gene Sets	6	R-HSA-194068	Bile acid and bile salt metabolism	-4.28927	19.5949	8.42928	22539	43	107	4	3.73832	1.83389	1646|6718|8644|11001	AKR1C2|AKR1D1|AKR1C3|SLC27A2	-2.75976	up2perMal0_4
GO Biological Processes	19	GO:0046164	alcohol catabolic process	-4.17269	18.3169	8.11974	22539	46	107	4	3.73832	1.83389	6718|6818|8644|57016	AKR1D1|SULT1A3|AKR1C3|AKR1B10	-2.65337	up2perMal0_4
GO Biological Processes	19	GO:0051186	cofactor metabolic process	-4.1112	4.10832	5.16317	22539	564	107	11	10.2804	2.936	1528|1646|4199|6120|6319|8644|10797|54977|57016|84706|201562	CYB5A|AKR1C2|ME1|RPE|SCD|AKR1C3|MTHFD2|SLC25A38|AKR1B10|GPT2|HACD2	-2.59901	up2perMal0_4
GO Biological Processes	19	GO:0016137	glycoside metabolic process	-4.09373	35.1075	9.99787	22539	18	107	3	2.80374	1.59589	1646|8644|57016	AKR1C2|AKR1C3|AKR1B10	-2.58647	up2perMal0_4
GO Biological Processes	19	GO:0016125	sterol metabolic process	-4.04019	8.26058	6.22364	22539	153	107	6	5.60748	2.22413	1718|3157|3930|6319|6718|255738	DHCR24|HMGCS1|LBR|SCD|AKR1D1|PCSK9	-2.54192	up2perMal0_4
GO Biological Processes	19	GO:1901568	fatty acid derivative metabolic process	-3.94827	7.94886	6.07292	22539	159	107	6	5.60748	2.22413	1646|6319|8644|11343|29785|201562	AKR1C2|SCD|AKR1C3|MGLL|CYP2S1|HACD2	-2.46283	up2perMal0_4
GO Biological Processes	19	GO:0033559	unsaturated fatty acid metabolic process	-3.91697	10.428	6.55846	22539	101	107	5	4.6729	2.04037	1646|6319|8644|11343|29785	AKR1C2|SCD|AKR1C3|MGLL|CYP2S1	-2.44009	up2perMal0_4
GO Biological Processes	19	GO:1901617	organic hydroxy compound biosynthetic process	-3.89116	6.30134	5.63	22539	234	107	7	6.54206	2.39042	1718|3157|3930|6319|6718|8644|11001	DHCR24|HMGCS1|LBR|SCD|AKR1D1|AKR1C3|SLC27A2	-2.41688	up2perMal0_4
GO Biological Processes	19	GO:0034138	toll-like receptor 3 signaling pathway	-3.88607	30.0921	9.21161	22539	21	107	3	2.80374	1.59589	2319|8737|51435	FLOT2|RIPK1|SCARA3	-2.41309	up2perMal0_4
GO Biological Processes	19	GO:0046394	carboxylic acid biosynthetic process	-3.81133	4.60147	5.09545	22539	412	107	9	8.41121	2.68323	1373|6319|6718|8644|11001|11343|55256|84706|201562	CPS1|SCD|AKR1D1|AKR1C3|SLC27A2|MGLL|ADI1|GPT2|HACD2	-2.34854	up2perMal0_4
GO Biological Processes	19	GO:0016053	organic acid biosynthetic process	-3.80346	4.59032	5.08596	22539	413	107	9	8.41121	2.68323	1373|6319|6718|8644|11001|11343|55256|84706|201562	CPS1|SCD|AKR1D1|AKR1C3|SLC27A2|MGLL|ADI1|GPT2|HACD2	-2.34258	up2perMal0_4
GO Biological Processes	19	GO:0034308	primary alcohol metabolic process	-3.77671	14.5272	7.12411	22539	58	107	4	3.73832	1.83389	6818|8644|9249|57016	SULT1A3|AKR1C3|DHRS3|AKR1B10	-2.31896	up2perMal0_4
Reactome Gene Sets	6	R-HSA-191273	Cholesterol biosynthesis	-3.6542	25.2774	8.38805	22539	25	107	3	2.80374	1.59589	1718|3157|3930	DHCR24|HMGCS1|LBR	-2.21178	up2perMal0_4
GO Biological Processes	19	GO:1901616	organic hydroxy compound catabolic process	-3.63725	13.3743	6.79276	22539	63	107	4	3.73832	1.83389	6718|6818|8644|57016	AKR1D1|SULT1A3|AKR1C3|AKR1B10	-2.19663	up2perMal0_4
Reactome Gene Sets	6	R-HSA-5357769	Caspase activation via extrinsic apoptotic signalling pathway	-3.5528	23.405	8.04517	22539	27	107	3	2.80374	1.59589	929|1612|8737	CD14|DAPK1|RIPK1	-2.11991	up2perMal0_4
GO Biological Processes	19	GO:0006695	cholesterol biosynthetic process	-3.53407	12.5758	6.55366	22539	67	107	4	3.73832	1.83389	1718|3157|3930|6319	DHCR24|HMGCS1|LBR|SCD	-2.10412	up2perMal0_4
GO Biological Processes	19	GO:1902653	secondary alcohol biosynthetic process	-3.50932	12.3909	6.49705	22539	68	107	4	3.73832	1.83389	1718|3157|3930|6319	DHCR24|HMGCS1|LBR|SCD	-2.08402	up2perMal0_4
GO Biological Processes	19	GO:0006631	fatty acid metabolic process	-3.49823	4.69404	4.87285	22539	359	107	8	7.47664	2.54265	1646|6319|8644|11001|11343|29785|84266|201562	AKR1C2|SCD|AKR1C3|SLC27A2|MGLL|CYP2S1|ALKBH7|HACD2	-2.07467	up2perMal0_4
GO Biological Processes	19	GO:1901661	quinone metabolic process	-3.41489	21.0645	7.59497	22539	30	107	3	2.80374	1.59589	1646|8644|57016	AKR1C2|AKR1C3|AKR1B10	-1.99876	up2perMal0_4
GO Biological Processes	19	GO:0016126	sterol biosynthetic process	-3.41413	11.7025	6.28195	22539	72	107	4	3.73832	1.83389	1718|3157|3930|6319	DHCR24|HMGCS1|LBR|SCD	-1.99857	up2perMal0_4
GO Biological Processes	19	GO:0001570	vasculogenesis	-3.32455	11.0866	6.0832	22539	76	107	4	3.73832	1.83389	7048|7477|51564|83605	TGFBR2|WNT7B|HDAC7|CCM2	-1.92017	up2perMal0_4
GO Biological Processes	19	GO:0097190	apoptotic signaling pathway	-3.3077	3.5824	4.38228	22539	588	107	10	9.34579	2.81391	367|929|1612|2260|3875|8405|8737|54205|54978|81618	AR|CD14|DAPK1|FGFR1|KRT18|SPOP|RIPK1|CYCS|SLC35F6|ITM2C	-1.90552	up2perMal0_4
GO Biological Processes	19	GO:0006081	cellular aldehyde metabolic process	-3.30296	10.9426	6.03582	22539	77	107	4	3.73832	1.83389	218|6120|8644|57016	ALDH3A1|RPE|AKR1C3|AKR1B10	-1.90133	up2perMal0_4
GO Biological Processes	19	GO:0032787	monocarboxylic acid metabolic process	-3.25656	3.52839	4.32423	22539	597	107	10	9.34579	2.81391	1646|4199|6319|6718|8644|11001|11343|29785|84266|201562	AKR1C2|ME1|SCD|AKR1D1|AKR1C3|SLC27A2|MGLL|CYP2S1|ALKBH7|HACD2	-1.86361	up2perMal0_4
GO Biological Processes	19	GO:0097191	extrinsic apoptotic signaling pathway	-3.21236	5.79756	4.91595	22539	218	107	6	5.60748	2.22413	367|1612|2260|3875|8737|81618	AR|DAPK1|FGFR1|KRT18|RIPK1|ITM2C	-1.82846	up2perMal0_4
GO Biological Processes	19	GO:0008207	C21-steroid hormone metabolic process	-3.1787	17.5537	6.86503	22539	36	107	3	2.80374	1.59589	1646|6718|8644	AKR1C2|AKR1D1|AKR1C3	-1.80107	up2perMal0_4
GO Biological Processes	19	GO:2001236	regulation of extrinsic apoptotic signaling pathway	-3.05936	6.795	4.99995	22539	155	107	5	4.6729	2.04037	367|1612|2260|8737|81618	AR|DAPK1|FGFR1|RIPK1|ITM2C	-1.70299	up2perMal0_4
GO Biological Processes	19	GO:0048732	gland development	-3.03773	3.99327	4.28701	22539	422	107	8	7.47664	2.54265	367|1373|1999|2260|3157|7048|7477|255738	AR|CPS1|ELF3|FGFR1|HMGCS1|TGFBR2|WNT7B|PCSK9	-1.68432	up2perMal0_4
GO Biological Processes	19	GO:0097300	programmed necrotic cell death	-3.01212	15.413	6.37957	22539	41	107	3	2.80374	1.59589	929|8737|84266	CD14|RIPK1|ALKBH7	-1.66358	up2perMal0_4
GO Biological Processes	19	GO:0046661	male sex differentiation	-3.0098	6.62405	4.91511	22539	159	107	5	4.6729	2.04037	367|1718|3157|8644|8751	AR|DHCR24|HMGCS1|AKR1C3|ADAM15	-1.66175	up2perMal0_4
GO Biological Processes	19	GO:0030855	epithelial cell differentiation	-3.00067	3.04081	3.95818	22539	762	107	11	10.2804	2.936	367|1373|1646|1999|2260|3875|7348|7477|8644|10551|83605	AR|CPS1|AKR1C2|ELF3|FGFR1|KRT18|UPK1B|WNT7B|AKR1C3|AGR2|CCM2	-1.65408	up2perMal0_4
GO Biological Processes	19	GO:0042982	amyloid precursor protein metabolic process	-2.92234	14.3621	6.12739	22539	44	107	3	2.80374	1.59589	1718|2319|81618	DHCR24|FLOT2|ITM2C	-1.58482	up2perMal0_4
GO Biological Processes	19	GO:0060443	mammary gland morphogenesis	-2.89387	14.043	6.04875	22539	45	107	3	2.80374	1.59589	367|1999|7048	AR|ELF3|TGFBR2	-1.56246	up2perMal0_4
GO Biological Processes	19	GO:1904019	epithelial cell apoptotic process	-2.87714	8.42579	5.13992	22539	100	107	4	3.73832	1.83389	3875|7048|8405|8644	KRT18|TGFBR2|SPOP|AKR1C3	-1.54713	up2perMal0_4
GO Biological Processes	19	GO:0001676	long-chain fatty acid metabolic process	-2.86116	8.34237	5.10764	22539	101	107	4	3.73832	1.83389	8644|11001|11343|29785	AKR1C3|SLC27A2|MGLL|CYP2S1	-1.53539	up2perMal0_4
GO Biological Processes	19	GO:0071396	cellular response to lipid	-2.81576	3.34357	3.90346	22539	567	107	9	8.41121	2.68323	367|929|1373|1646|3157|7477|8204|8644|9975	AR|CD14|CPS1|AKR1C2|HMGCS1|WNT7B|NRIP1|AKR1C3|NR1D2	-1.4954	up2perMal0_4
GO Biological Processes	19	GO:0007548	sex differentiation	-2.7594	4.73359	4.23856	22539	267	107	6	5.60748	2.22413	367|1718|3157|8204|8644|8751	AR|DHCR24|HMGCS1|NRIP1|AKR1C3|ADAM15	-1.44582	up2perMal0_4
GO Biological Processes	19	GO:0006690	icosanoid metabolic process	-2.75404	7.80166	4.89348	22539	108	107	4	3.73832	1.83389	1646|8644|11343|29785	AKR1C2|AKR1C3|MGLL|CYP2S1	-1.4418	up2perMal0_4
Canonical Pathways	11	M220	PID CASPASE PATHWAY	-2.7119	12.1526	5.56067	22539	52	107	3	2.80374	1.59589	3875|8737|54205	KRT18|RIPK1|CYCS	-1.40762	up2perMal0_4
GO Biological Processes	19	GO:0071398	cellular response to fatty acid	-2.68809	11.9233	5.49859	22539	53	107	3	2.80374	1.59589	1373|1646|8644	CPS1|AKR1C2|AKR1C3	-1.3886	up2perMal0_4
GO Biological Processes	19	GO:0070265	necrotic cell death	-2.68809	11.9233	5.49859	22539	53	107	3	2.80374	1.59589	929|8737|84266	CD14|RIPK1|ALKBH7	-1.3886	up2perMal0_4
GO Biological Processes	19	GO:0034754	cellular hormone metabolic process	-2.66824	7.39105	4.7247	22539	114	107	4	3.73832	1.83389	1646|6718|8644|9249	AKR1C2|AKR1D1|AKR1C3|DHRS3	-1.37263	up2perMal0_4
KEGG Pathway	24	hsa01200	Carbon metabolism	-2.66824	7.39105	4.7247	22539	114	107	4	3.73832	1.83389	1373|4199|6120|84706	CPS1|ME1|RPE|GPT2	-1.37263	up2perMal0_4
GO Biological Processes	19	GO:0019369	arachidonic acid metabolic process	-2.66476	11.7025	5.43815	22539	54	107	3	2.80374	1.59589	8644|11343|29785	AKR1C3|MGLL|CYP2S1	-1.37086	up2perMal0_4
GO Biological Processes	19	GO:0006820	anion transport	-2.64903	3.15967	3.70315	22539	600	107	9	8.41121	2.68323	771|2260|6541|6558|8737|9990|11001|54977|286410	CA12|FGFR1|SLC7A1|SLC12A2|RIPK1|SLC12A6|SLC27A2|SLC25A38|ATP11C	-1.35845	up2perMal0_4
GO Biological Processes	19	GO:0048762	mesenchymal cell differentiation	-2.64893	5.48554	4.31094	22539	192	107	5	4.6729	2.04037	2260|6275|7048|8751|65979	FGFR1|S100A4|TGFBR2|ADAM15|PHACTR4	-1.35845	up2perMal0_4
GO Biological Processes	19	GO:2001233	regulation of apoptotic signaling pathway	-2.64001	3.87012	3.90222	22539	381	107	7	6.54206	2.39042	367|1612|2260|8405|8737|54978|81618	AR|DAPK1|FGFR1|SPOP|RIPK1|SLC35F6|ITM2C	-1.35207	up2perMal0_4
GO Biological Processes	19	GO:0022612	gland morphogenesis	-2.60053	7.0805	4.59315	22539	119	107	4	3.73832	1.83389	367|1999|2260|7048	AR|ELF3|FGFR1|TGFBR2	-1.31721	up2perMal0_4
GO Biological Processes	19	GO:0048545	response to steroid hormone	-2.58969	3.79052	3.83433	22539	389	107	7	6.54206	2.39042	367|1373|7048|7477|8204|8644|9975	AR|CPS1|TGFBR2|WNT7B|NRIP1|AKR1C3|NR1D2	-1.30804	up2perMal0_4
GO Biological Processes	19	GO:0044242	cellular lipid catabolic process	-2.58168	5.29258	4.20068	22539	199	107	5	4.6729	2.04037	1373|8644|11001|11343|57016	CPS1|AKR1C3|SLC27A2|MGLL|AKR1B10	-1.30169	up2perMal0_4
GO Biological Processes	19	GO:0072330	monocarboxylic acid biosynthetic process	-2.58003	4.35817	3.97523	22539	290	107	6	5.60748	2.22413	6319|6718|8644|11001|11343|201562	SCD|AKR1D1|AKR1C3|SLC27A2|MGLL|HACD2	-1.30045	up2perMal0_4
KEGG Pathway	24	hsa00140	Steroid hormone biosynthesis	-2.5759	10.8954	5.21142	22539	58	107	3	2.80374	1.59589	1646|6718|8644	AKR1C2|AKR1D1|AKR1C3	-1.29673	up2perMal0_4
GO Biological Processes	19	GO:0048645	animal organ formation	-2.53393	10.5322	5.1062	22539	60	107	3	2.80374	1.59589	367|2260|7048	AR|FGFR1|TGFBR2	-1.26093	up2perMal0_4
GO Biological Processes	19	GO:0019748	secondary metabolic process	-2.49347	10.1925	5.00582	22539	62	107	3	2.80374	1.59589	1646|8644|57016	AKR1C2|AKR1C3|AKR1B10	-1.22412	up2perMal0_4
GO Biological Processes	19	GO:0006720	isoprenoid metabolic process	-2.48642	6.58265	4.37452	22539	128	107	4	3.73832	1.83389	3157|8644|9249|57016	HMGCS1|AKR1C3|DHRS3|AKR1B10	-1.21908	up2perMal0_4
GO Biological Processes	19	GO:0006633	fatty acid biosynthetic process	-2.4623	6.48138	4.32878	22539	130	107	4	3.73832	1.83389	6319|8644|11343|201562	SCD|AKR1C3|MGLL|HACD2	-1.19977	up2perMal0_4
GO Biological Processes	19	GO:0042445	hormone metabolic process	-2.4552	4.94472	3.99499	22539	213	107	5	4.6729	2.04037	1646|2260|6718|8644|9249	AKR1C2|FGFR1|AKR1D1|AKR1C3|DHRS3	-1.19426	up2perMal0_4
GO Biological Processes	19	GO:0044282	small molecule catabolic process	-2.45208	3.57892	3.64872	22539	412	107	7	6.54206	2.39042	6120|6718|6818|8644|11001|57016|84706	RPE|AKR1D1|SULT1A3|AKR1C3|SLC27A2|AKR1B10|GPT2	-1.19223	up2perMal0_4
GO Biological Processes	19	GO:0016042	lipid catabolic process	-2.45141	4.10347	3.78756	22539	308	107	6	5.60748	2.22413	1373|6718|8644|11001|11343|57016	CPS1|AKR1D1|AKR1C3|SLC27A2|MGLL|AKR1B10	-1.19223	up2perMal0_4
GO Biological Processes	19	GO:0008406	gonad development	-2.44654	4.92161	3.98099	22539	214	107	5	4.6729	2.04037	367|3157|8204|8644|8751	AR|HMGCS1|NRIP1|AKR1C3|ADAM15	-1.18916	up2perMal0_4
GO Biological Processes	19	GO:0006766	vitamin metabolic process	-2.41531	6.28791	4.24013	22539	134	107	4	3.73832	1.83389	1528|2260|8644|10797	CYB5A|FGFR1|AKR1C3|MTHFD2	-1.16502	up2perMal0_4
GO Biological Processes	19	GO:0030879	mammary gland development	-2.41531	6.28791	4.24013	22539	134	107	4	3.73832	1.83389	367|1999|7048|7477	AR|ELF3|TGFBR2|WNT7B	-1.16502	up2perMal0_4
GO Biological Processes	19	GO:0001701	in utero embryonic development	-2.41059	4.02506	3.72815	22539	314	107	6	5.60748	2.22413	367|1999|2260|7048|7477|83605	AR|ELF3|FGFR1|TGFBR2|WNT7B|CCM2	-1.16255	up2perMal0_4
GO Biological Processes	19	GO:0046165	alcohol biosynthetic process	-2.40381	6.24133	4.21853	22539	135	107	4	3.73832	1.83389	1718|3157|3930|6319	DHCR24|HMGCS1|LBR|SCD	-1.15959	up2perMal0_4
GO Biological Processes	19	GO:0045137	development of primary sexual characteristics	-2.39562	4.78738	3.89878	22539	220	107	5	4.6729	2.04037	367|3157|8204|8644|8751	AR|HMGCS1|NRIP1|AKR1C3|ADAM15	-1.15369	up2perMal0_4
GO Biological Processes	19	GO:0008584	male gonad development	-2.39241	6.19544	4.19715	22539	136	107	4	3.73832	1.83389	367|3157|8644|8751	AR|HMGCS1|AKR1C3|ADAM15	-1.15124	up2perMal0_4
GO Biological Processes	19	GO:0002224	toll-like receptor signaling pathway	-2.3811	6.15021	4.17597	22539	137	107	4	3.73832	1.83389	929|2319|8737|51435	CD14|FLOT2|RIPK1|SCARA3	-1.14497	up2perMal0_4
GO Biological Processes	19	GO:0046546	development of primary male sexual characteristics	-2.3811	6.15021	4.17597	22539	137	107	4	3.73832	1.83389	367|3157|8644|8751	AR|HMGCS1|AKR1C3|ADAM15	-1.14497	up2perMal0_4
GO Biological Processes	19	GO:0048608	reproductive structure development	-2.35113	3.4291	3.51246	22539	430	107	7	6.54206	2.39042	367|1718|3157|7477|8204|8644|8751	AR|DHCR24|HMGCS1|WNT7B|NRIP1|AKR1C3|ADAM15	-1.12245	up2perMal0_4
GO Biological Processes	19	GO:0061458	reproductive system development	-2.33484	3.40534	3.49045	22539	433	107	7	6.54206	2.39042	367|1718|3157|7477|8204|8644|8751	AR|DHCR24|HMGCS1|WNT7B|NRIP1|AKR1C3|ADAM15	-1.10857	up2perMal0_4
KEGG Pathway	24	hsa03320	PPAR signaling pathway	-2.31052	8.77687	4.56472	22539	72	107	3	2.80374	1.59589	4199|6319|11001	ME1|SCD|SLC27A2	-1.0897	up2perMal0_4
GO Biological Processes	19	GO:0043009	chordate embryonic development	-2.27073	2.9985	3.31363	22539	562	107	8	7.47664	2.54265	367|1999|2260|3705|7048|7477|65979|83605	AR|ELF3|FGFR1|ITPK1|TGFBR2|WNT7B|PHACTR4|CCM2	-1.05638	up2perMal0_4
GO Biological Processes	19	GO:1901657	glycosyl compound metabolic process	-2.2627	5.6931	3.95612	22539	148	107	4	3.73832	1.83389	1646|3614|8644|57016	AKR1C2|IMPDH1|AKR1C3|AKR1B10	-1.05048	up2perMal0_4
KEGG Pathway	24	hsa01230	Biosynthesis of amino acids	-2.26104	8.42579	4.44883	22539	75	107	3	2.80374	1.59589	1373|6120|84706	CPS1|RPE|GPT2	-1.0493	up2perMal0_4
GO Biological Processes	19	GO:0060485	mesenchyme development	-2.19281	4.2814	3.57403	22539	246	107	5	4.6729	2.04037	2260|6275|7048|8751|65979	FGFR1|S100A4|TGFBR2|ADAM15|PHACTR4	-0.992828	up2perMal0_4
GO Biological Processes	19	GO:0009792	embryo development ending in birth or egg hatching	-2.19074	2.90545	3.21085	22539	580	107	8	7.47664	2.54265	367|1999|2260|3705|7048|7477|65979|83605	AR|ELF3|FGFR1|ITPK1|TGFBR2|WNT7B|PHACTR4|CCM2	-0.991098	up2perMal0_4
GO Biological Processes	19	GO:0070542	response to fatty acid	-2.18326	7.89918	4.26936	22539	80	107	3	2.80374	1.59589	1373|1646|8644	CPS1|AKR1C2|AKR1C3	-0.987391	up2perMal0_4
GO Biological Processes	19	GO:0008652	cellular amino acid biosynthetic process	-2.16835	7.80166	4.23533	22539	81	107	3	2.80374	1.59589	1373|55256|84706	CPS1|ADI1|GPT2	-0.973165	up2perMal0_4
GO Biological Processes	19	GO:0050810	regulation of steroid biosynthetic process	-2.15365	7.70652	4.20188	22539	82	107	3	2.80374	1.59589	3157|6319|8644	HMGCS1|SCD|AKR1C3	-0.962532	up2perMal0_4
KEGG Pathway	24	hsa05204	Chemical carcinogenesis	-2.15365	7.70652	4.20188	22539	82	107	3	2.80374	1.59589	218|1646|6818	ALDH3A1|AKR1C2|SULT1A3	-0.962532	up2perMal0_4
GO Biological Processes	19	GO:0006790	sulfur compound metabolic process	-2.08813	3.44379	3.25994	22539	367	107	6	5.60748	2.22413	1373|6319|6818|8702|55256|201562	CPS1|SCD|SULT1A3|B4GALT4|ADI1|HACD2	-0.910317	up2perMal0_4
GO Biological Processes	19	GO:0030324	lung development	-2.08048	5.04539	3.62394	22539	167	107	4	3.73832	1.83389	2260|7048|7477|10551	FGFR1|TGFBR2|WNT7B|AGR2	-0.904302	up2perMal0_4
Reactome Gene Sets	6	R-HSA-109581	Apoptosis	-2.07157	5.01535	3.60787	22539	168	107	4	3.73832	1.83389	929|1612|8737|54205	CD14|DAPK1|RIPK1|CYCS	-0.898645	up2perMal0_4
GO Biological Processes	19	GO:0030323	respiratory tube development	-2.04522	4.92737	3.56042	22539	171	107	4	3.73832	1.83389	2260|7048|7477|10551	FGFR1|TGFBR2|WNT7B|AGR2	-0.87785	up2perMal0_4
Reactome Gene Sets	6	R-HSA-5357801	Programmed Cell Death	-2.04522	4.92737	3.56042	22539	171	107	4	3.73832	1.83389	929|1612|8737|54205	CD14|DAPK1|RIPK1|CYCS	-0.87785	up2perMal0_4
GO Biological Processes	19	GO:0006732	coenzyme metabolic process	-2.04466	3.37032	3.19679	22539	375	107	6	5.60748	2.22413	1528|4199|6120|6319|10797|201562	CYB5A|ME1|RPE|SCD|MTHFD2|HACD2	-0.87785	up2perMal0_4
GO Biological Processes	19	GO:0043065	positive regulation of apoptotic process	-2.04465	2.7401	3.0218	22539	615	107	8	7.47664	2.54265	274|1612|8405|8644|8737|54205|81618|255738	BIN1|DAPK1|SPOP|AKR1C3|RIPK1|CYCS|ITM2C|PCSK9	-0.87785	up2perMal0_4
GO Biological Processes	19	GO:1901570	fatty acid derivative biosynthetic process	-2.04276	7.0215	3.95314	22539	90	107	3	2.80374	1.59589	6319|8644|201562	SCD|AKR1C3|HACD2	-0.877221	up2perMal0_4
GO Biological Processes	19	GO:0001523	retinoid metabolic process	-2.04276	7.0215	3.95314	22539	90	107	3	2.80374	1.59589	8644|9249|57016	AKR1C3|DHRS3|AKR1B10	-0.877221	up2perMal0_4
GO Biological Processes	19	GO:0043068	positive regulation of programmed cell death	-2.02078	2.71362	2.99072	22539	621	107	8	7.47664	2.54265	274|1612|8405|8644|8737|54205|81618|255738	BIN1|DAPK1|SPOP|AKR1C3|RIPK1|CYCS|ITM2C|PCSK9	-0.859673	up2perMal0_4
GO Biological Processes	19	GO:2000379	positive regulation of reactive oxygen species metabolic process	-2.004	6.795	3.86759	22539	93	107	3	2.80374	1.59589	7048|8644|8737	TGFBR2|AKR1C3|RIPK1	-0.846972	up2perMal0_4
GO Biological Processes	19	GO:0098656	anion transmembrane transport	-2.00188	3.84388	3.27108	22539	274	107	5	4.6729	2.04037	6541|6558|8737|9990|54977	SLC7A1|SLC12A2|RIPK1|SLC12A6|SLC25A38	-0.845479	up2perMal0_4
Reactome Gene Sets	6	R-HSA-913531	Interferon Signaling	-27.9034	31.8661	26.3857	22539	196	83	23	27.7108	4.91272	3106|3430|3433|3434|3437|3665|3669|4599|4938|4940|5371|6672|6737|6773|8638|9246|9636|10346|10379|23586|23636|25939|51191	HLA-B|IFI35|IFIT2|IFIT1|IFIT3|IRF7|ISG20|MX1|OAS1|OAS3|PML|SP100|TRIM21|STAT2|OASL|UBE2L6|ISG15|TRIM22|IRF9|DDX58|NUP62|SAMHD1|HERC5	-24.7359	up2perMal12_16
GO Biological Processes	19	GO:0051607	defense response to virus	-26.5713	28.0078	24.6414	22539	223	83	23	27.7108	4.91272	3428|3433|3434|3437|3665|3669|4599|4938|4940|5371|6773|8638|9636|10346|10379|23586|25939|51191|51251|55601|64135|83666|151636	IFI16|IFIT2|IFIT1|IFIT3|IRF7|ISG20|MX1|OAS1|OAS3|PML|STAT2|OASL|ISG15|TRIM22|IRF9|DDX58|SAMHD1|HERC5|NT5C3A|DDX60|IFIH1|PARP9|DTX3L	-23.5497	up2perMal12_16
GO Biological Processes	19	GO:0009615	response to virus	-24.7564	21.0916	21.6199	22539	309	83	24	28.9157	4.97639	3428|3433|3434|3437|3665|3669|3965|4599|4938|4940|5371|6773|8638|9636|10346|10379|23586|25939|51191|51251|55601|64135|83666|151636	IFI16|IFIT2|IFIT1|IFIT3|IRF7|ISG20|LGALS9|MX1|OAS1|OAS3|PML|STAT2|OASL|ISG15|TRIM22|IRF9|DDX58|SAMHD1|HERC5|NT5C3A|DDX60|IFIH1|PARP9|DTX3L	-21.9654	up2perMal12_16
GO Biological Processes	19	GO:0060337	type I interferon signaling pathway	-24.435	52.4593	29.4048	22539	88	83	17	20.4819	4.42975	3106|3430|3433|3434|3437|3665|3669|4599|4615|4938|4940|6672|6773|8638|9636|10379|25939	HLA-B|IFI35|IFIT2|IFIT1|IFIT3|IRF7|ISG20|MX1|MYD88|OAS1|OAS3|SP100|STAT2|OASL|ISG15|IRF9|SAMHD1	-21.691	up2perMal12_16
GO Biological Processes	19	GO:0071357	cellular response to type I interferon	-24.435	52.4593	29.4048	22539	88	83	17	20.4819	4.42975	3106|3430|3433|3434|3437|3665|3669|4599|4615|4938|4940|6672|6773|8638|9636|10379|25939	HLA-B|IFI35|IFIT2|IFIT1|IFIT3|IRF7|ISG20|MX1|MYD88|OAS1|OAS3|SP100|STAT2|OASL|ISG15|IRF9|SAMHD1	-21.691	up2perMal12_16
GO Biological Processes	19	GO:0034340	response to type I interferon	-23.9919	49.6389	28.575	22539	93	83	17	20.4819	4.42975	3106|3430|3433|3434|3437|3665|3669|4599|4615|4938|4940|6672|6773|8638|9636|10379|25939	HLA-B|IFI35|IFIT2|IFIT1|IFIT3|IRF7|ISG20|MX1|MYD88|OAS1|OAS3|SP100|STAT2|OASL|ISG15|IRF9|SAMHD1	-21.2826	up2perMal12_16
Reactome Gene Sets	6	R-HSA-909733	Interferon alpha/beta signaling	-22.4034	59.0335	29.3516	22539	69	83	15	18.0723	4.2236	3106|3430|3433|3434|3437|3665|3669|4599|4938|4940|6773|8638|9636|10379|25939	HLA-B|IFI35|IFIT2|IFIT1|IFIT3|IRF7|ISG20|MX1|OAS1|OAS3|STAT2|OASL|ISG15|IRF9|SAMHD1	-19.7932	up2perMal12_16
GO Biological Processes	19	GO:0016032	viral process	-22.2432	10.4177	16.2959	22539	782	83	30	36.1446	5.27329	3075|3106|3428|3434|3665|3669|3965|4599|4938|4940|5371|6128|6141|6169|6203|6228|6235|6672|6737|6773|6890|6891|8638|9636|10346|23521|23586|23636|64135|84875	CFH|HLA-B|IFI16|IFIT1|IRF7|ISG20|LGALS9|MX1|OAS1|OAS3|PML|RPL6|RPL18|RPL38|RPS9|RPS23|RPS29|SP100|TRIM21|STAT2|TAP1|TAP2|OASL|ISG15|TRIM22|RPL13A|DDX58|NUP62|IFIH1|PARP10	-19.6589	up2perMal12_16
GO Biological Processes	19	GO:0098542	defense response to other organism	-19.5382	12.7043	16.303	22539	513	83	24	28.9157	4.97639	3428|3433|3434|3437|3665|3669|4599|4615|4938|4940|5371|6773|8638|9636|10346|10379|23586|25939|51191|51251|55601|64135|83666|151636	IFI16|IFIT2|IFIT1|IFIT3|IRF7|ISG20|MX1|MYD88|OAS1|OAS3|PML|STAT2|OASL|ISG15|TRIM22|IRF9|DDX58|SAMHD1|HERC5|NT5C3A|DDX60|IFIH1|PARP9|DTX3L	-17.0232	up2perMal12_16
Reactome Gene Sets	6	R-HSA-1280215	Cytokine Signaling in Immune system	-18.9132	10.2473	14.9876	22539	689	83	26	31.3253	5.09105	2335|3106|3430|3433|3434|3437|3665|3669|3965|4599|4615|4938|4940|5371|6672|6737|6773|8638|9246|9636|10346|10379|23586|23636|25939|51191	FN1|HLA-B|IFI35|IFIT2|IFIT1|IFIT3|IRF7|ISG20|LGALS9|MX1|MYD88|OAS1|OAS3|PML|SP100|TRIM21|STAT2|OASL|UBE2L6|ISG15|TRIM22|IRF9|DDX58|NUP62|SAMHD1|HERC5	-16.4324	up2perMal12_16
GO Biological Processes	19	GO:0060333	interferon-gamma-mediated signaling pathway	-15.2896	36.6141	20.4663	22539	89	83	12	14.4578	3.86014	3106|3665|4938|4940|5371|6672|6737|8638|10346|10379|54625|83666	HLA-B|IRF7|OAS1|OAS3|PML|SP100|TRIM21|OASL|TRIM22|IRF9|PARP14|PARP9	-13.0226	up2perMal12_16
GO Biological Processes	19	GO:0019221	cytokine-mediated signaling pathway	-15.2277	8.21854	12.5813	22539	793	83	24	28.9157	4.97639	2335|3106|3430|3433|3434|3437|3665|3669|4599|4615|4938|4940|5371|6672|6737|6773|8638|9414|9636|10346|10379|25939|54625|83666	FN1|HLA-B|IFI35|IFIT2|IFIT1|IFIT3|IRF7|ISG20|MX1|MYD88|OAS1|OAS3|PML|SP100|TRIM21|STAT2|OASL|TJP2|ISG15|TRIM22|IRF9|SAMHD1|PARP14|PARP9	-12.9688	up2perMal12_16
GO Biological Processes	19	GO:0071346	cellular response to interferon-gamma	-14.6881	22.2325	16.944	22539	171	83	14	16.8675	4.11028	3106|3665|3965|4938|4940|5371|6672|6737|8638|10346|10379|23521|54625|83666	HLA-B|IRF7|LGALS9|OAS1|OAS3|PML|SP100|TRIM21|OASL|TRIM22|IRF9|RPL13A|PARP14|PARP9	-12.4633	up2perMal12_16
GO Biological Processes	19	GO:0043900	regulation of multi-organism process	-14.4748	12.5655	13.9889	22539	389	83	18	21.6867	4.52351	3428|3434|3669|3965|4599|4938|4940|5371|6737|8638|9636|10549|23586|51191|55601|83666|84875|151636	IFI16|IFIT1|ISG20|LGALS9|MX1|OAS1|OAS3|PML|TRIM21|OASL|ISG15|PRDX4|DDX58|HERC5|DDX60|PARP9|PARP10|DTX3L	-12.2643	up2perMal12_16
GO Biological Processes	19	GO:1903901	negative regulation of viral life cycle	-14.3314	38.7935	20.1961	22539	77	83	11	13.253	3.72174	3428|3434|3669|4599|4938|4940|5371|6737|8638|9636|84875	IFI16|IFIT1|ISG20|MX1|OAS1|OAS3|PML|TRIM21|OASL|ISG15|PARP10	-12.1314	up2perMal12_16
KEGG Pathway	24	hsa05168	Herpes simplex infection	-14.2087	20.55	16.2325	22539	185	83	14	16.8675	4.11028	3106|3434|3665|4615|4938|4940|5371|6672|6773|6890|6891|10379|23586|64135	HLA-B|IFIT1|IRF7|MYD88|OAS1|OAS3|PML|SP100|STAT2|TAP1|TAP2|IRF9|DDX58|IFIH1	-12.0122	up2perMal12_16
GO Biological Processes	19	GO:0034341	response to interferon-gamma	-14.0151	19.9045	15.9512	22539	191	83	14	16.8675	4.11028	3106|3665|3965|4938|4940|5371|6672|6737|8638|10346|10379|23521|54625|83666	HLA-B|IRF7|LGALS9|OAS1|OAS3|PML|SP100|TRIM21|OASL|TRIM22|IRF9|RPL13A|PARP14|PARP9	-11.8287	up2perMal12_16
GO Biological Processes	19	GO:0048525	negative regulation of viral process	-13.499	32.8252	18.4941	22539	91	83	11	13.253	3.72174	3428|3434|3669|4599|4938|4940|5371|6737|8638|9636|84875	IFI16|IFIT1|ISG20|MX1|OAS1|OAS3|PML|TRIM21|OASL|ISG15|PARP10	-11.3448	up2perMal12_16
GO Biological Processes	19	GO:1903900	regulation of viral life cycle	-13.0583	24.1382	16.3932	22539	135	83	12	14.4578	3.86014	3428|3434|3669|3965|4599|4938|4940|5371|6737|8638|9636|84875	IFI16|IFIT1|ISG20|LGALS9|MX1|OAS1|OAS3|PML|TRIM21|OASL|ISG15|PARP10	-10.9193	up2perMal12_16
GO Biological Processes	19	GO:0045071	negative regulation of viral genome replication	-12.5092	46.113	19.9901	22539	53	83	9	10.8434	3.41287	3428|3434|3669|4599|4938|4940|8638|9636|84875	IFI16|IFIT1|ISG20|MX1|OAS1|OAS3|OASL|ISG15|PARP10	-10.3791	up2perMal12_16
GO Biological Processes	19	GO:0043901	negative regulation of multi-organism process	-11.9474	19.5129	14.5986	22539	167	83	12	14.4578	3.86014	3428|3434|3669|4599|4938|4940|5371|6737|8638|9636|10549|84875	IFI16|IFIT1|ISG20|MX1|OAS1|OAS3|PML|TRIM21|OASL|ISG15|PRDX4|PARP10	-9.83178	up2perMal12_16
Reactome Gene Sets	6	R-HSA-877300	Interferon gamma signaling	-11.8298	29.5168	16.6627	22539	92	83	10	12.0482	3.57309	3106|3665|4938|4940|5371|6672|6737|8638|10346|10379	HLA-B|IRF7|OAS1|OAS3|PML|SP100|TRIM21|OASL|TRIM22|IRF9	-9.71982	up2perMal12_16
GO Biological Processes	19	GO:0050792	regulation of viral process	-11.2288	16.9721	13.5125	22539	192	83	12	14.4578	3.86014	3428|3434|3669|3965|4599|4938|4940|5371|6737|8638|9636|84875	IFI16|IFIT1|ISG20|LGALS9|MX1|OAS1|OAS3|PML|TRIM21|OASL|ISG15|PARP10	-9.14066	up2perMal12_16
GO Biological Processes	19	GO:0032479	regulation of type I interferon production	-10.587	22.2585	14.3138	22539	122	83	10	12.0482	3.57309	3428|3665|4615|6737|9246|9636|11277|23586|51191|64135	IFI16|IRF7|MYD88|TRIM21|UBE2L6|ISG15|TREX1|DDX58|HERC5|IFIH1	-8.53706	up2perMal12_16
GO Biological Processes	19	GO:0043903	regulation of symbiosis, encompassing mutualism through parasitism	-10.5815	14.9479	12.5809	22539	218	83	12	14.4578	3.86014	3428|3434|3669|3965|4599|4938|4940|5371|6737|8638|9636|84875	IFI16|IFIT1|ISG20|LGALS9|MX1|OAS1|OAS3|PML|TRIM21|OASL|ISG15|PARP10	-8.534	up2perMal12_16
GO Biological Processes	19	GO:0032606	type I interferon production	-10.5515	22.0776	14.2503	22539	123	83	10	12.0482	3.57309	3428|3665|4615|6737|9246|9636|11277|23586|51191|64135	IFI16|IRF7|MYD88|TRIM21|UBE2L6|ISG15|TREX1|DDX58|HERC5|IFIH1	-8.50637	up2perMal12_16
GO Biological Processes	19	GO:0045069	regulation of viral genome replication	-10.5356	28.4185	15.4877	22539	86	83	9	10.8434	3.41287	3428|3434|3669|4599|4938|4940|8638|9636|84875	IFI16|IFIT1|ISG20|MX1|OAS1|OAS3|OASL|ISG15|PARP10	-8.4929	up2perMal12_16
GO Biological Processes	19	GO:0019058	viral life cycle	-9.87468	11.207	11.0911	22539	315	83	13	15.6627	3.98936	3428|3434|3669|3965|4599|4938|4940|5371|6737|8638|9636|23636|84875	IFI16|IFIT1|ISG20|LGALS9|MX1|OAS1|OAS3|PML|TRIM21|OASL|ISG15|NUP62|PARP10	-7.86115	up2perMal12_16
GO Biological Processes	19	GO:0019079	viral genome replication	-9.45697	21.6282	13.3646	22539	113	83	9	10.8434	3.41287	3428|3434|3669|4599|4938|4940|8638|9636|84875	IFI16|IFIT1|ISG20|MX1|OAS1|OAS3|OASL|ISG15|PARP10	-7.46836	up2perMal12_16
KEGG Pathway	24	hsa05164	Influenza A	-9.08618	15.6968	11.7973	22539	173	83	10	12.0482	3.57309	3665|4599|4615|4938|4940|5371|6773|10379|23586|64135	IRF7|MX1|MYD88|OAS1|OAS3|PML|STAT2|IRF9|DDX58|IFIH1	-7.11421	up2perMal12_16
KEGG Pathway	24	hsa05162	Measles	-8.79502	18.2387	12.1679	22539	134	83	9	10.8434	3.41287	3665|4599|4615|4938|4940|6773|10379|23586|64135	IRF7|MX1|MYD88|OAS1|OAS3|STAT2|IRF9|DDX58|IFIH1	-6.84101	up2perMal12_16
GO Biological Processes	19	GO:0031347	regulation of defense response	-8.4052	5.80682	8.38885	22539	795	83	17	20.4819	4.42975	1514|3075|3428|3434|3665|3965|4615|5245|6773|23586|25939|51191|54625|55601|64135|83666|151636	CTSL|CFH|IFI16|IFIT1|IRF7|LGALS9|MYD88|PHB|STAT2|DDX58|SAMHD1|HERC5|PARP14|DDX60|IFIH1|PARP9|DTX3L	-6.47591	up2perMal12_16
Reactome Gene Sets	6	R-HSA-168254	Influenza Infection	-8.23655	15.7677	11.216	22539	155	83	9	10.8434	3.41287	6128|6141|6169|6203|6228|6235|9636|23521|23636	RPL6|RPL18|RPL38|RPS9|RPS23|RPS29|ISG15|RPL13A|NUP62	-6.32001	up2perMal12_16
Reactome Gene Sets	6	R-HSA-1169410	Antiviral mechanism by IFN-stimulated genes	-8.10778	26.773	13.2234	22539	71	83	7	8.43373	3.05027	3434|4599|9246|9636|23586|23636|51191	IFIT1|MX1|UBE2L6|ISG15|DDX58|NUP62|HERC5	-6.20709	up2perMal12_16
Reactome Gene Sets	6	R-HSA-1169408	ISG15 antiviral mechanism	-8.10778	26.773	13.2234	22539	71	83	7	8.43373	3.05027	3434|4599|9246|9636|23586|23636|51191	IFIT1|MX1|UBE2L6|ISG15|DDX58|NUP62|HERC5	-6.20709	up2perMal12_16
Reactome Gene Sets	6	R-HSA-2408522	Selenoamino acid metabolism	-7.86986	18.2557	11.4741	22539	119	83	8	9.63855	3.23935	6128|6141|6169|6203|6228|6235|9521|23521	RPL6|RPL18|RPL38|RPS9|RPS23|RPS29|EEF1E1|RPL13A	-5.97944	up2perMal12_16
GO Biological Processes	19	GO:0019083	viral transcription	-7.75449	13.8863	10.434	22539	176	83	9	10.8434	3.41287	6128|6141|6169|6203|6228|6235|6737|23521|23636	RPL6|RPL18|RPL38|RPS9|RPS23|RPS29|TRIM21|RPL13A|NUP62	-5.86744	up2perMal12_16
CORUM	33	CORUM:306	Ribosome, cytoplasmic	-7.74116	23.761	12.3986	22539	80	83	7	8.43373	3.05027	6128|6141|6169|6203|6228|6235|23521	RPL6|RPL18|RPL38|RPS9|RPS23|RPS29|RPL13A	-5.85744	up2perMal12_16
Reactome Gene Sets	6	R-HSA-168928	DDX58/IFIH1-mediated induction of interferon-alpha/beta	-7.62874	22.9022	12.1532	22539	83	83	7	8.43373	3.05027	3665|4615|9246|9636|23586|51191|64135	IRF7|MYD88|UBE2L6|ISG15|DDX58|HERC5|IFIH1	-5.74668	up2perMal12_16
GO Biological Processes	19	GO:0019080	viral gene expression	-7.4666	12.8631	9.98335	22539	190	83	9	10.8434	3.41287	6128|6141|6169|6203|6228|6235|6737|23521|23636	RPL6|RPL18|RPL38|RPS9|RPS23|RPS29|TRIM21|RPL13A|NUP62	-5.60872	up2perMal12_16
Reactome Gene Sets	6	R-HSA-168273	Influenza Viral RNA Transcription and Replication	-7.46479	16.2122	10.7375	22539	134	83	8	9.63855	3.23935	6128|6141|6169|6203|6228|6235|23521|23636	RPL6|RPL18|RPL38|RPS9|RPS23|RPS29|RPL13A|NUP62	-5.60848	up2perMal12_16
Reactome Gene Sets	6	R-HSA-156902	Peptide chain elongation	-7.38256	21.1209	11.6279	22539	90	83	7	8.43373	3.05027	6128|6141|6169|6203|6228|6235|23521	RPL6|RPL18|RPL38|RPS9|RPS23|RPS29|RPL13A	-5.53705	up2perMal12_16
Reactome Gene Sets	6	R-HSA-192823	Viral mRNA Translation	-7.38256	21.1209	11.6279	22539	90	83	7	8.43373	3.05027	6128|6141|6169|6203|6228|6235|23521	RPL6|RPL18|RPL38|RPS9|RPS23|RPS29|RPL13A	-5.53705	up2perMal12_16
GO Biological Processes	19	GO:0006614	SRP-dependent cotranslational protein targeting to membrane	-7.34909	20.8888	11.5577	22539	91	83	7	8.43373	3.05027	6128|6141|6169|6203|6228|6235|23521	RPL6|RPL18|RPL38|RPS9|RPS23|RPS29|RPL13A	-5.50979	up2perMal12_16
GO Biological Processes	19	GO:0045088	regulation of innate immune response	-7.30028	7.66741	8.43624	22539	425	83	12	14.4578	3.86014	1514|3428|3665|3965|4615|6773|23586|25939|54625|55601|64135|83666	CTSL|IFI16|IRF7|LGALS9|MYD88|STAT2|DDX58|SAMHD1|PARP14|DDX60|IFIH1|PARP9	-5.46531	up2perMal12_16
Reactome Gene Sets	6	R-HSA-156842	Eukaryotic Translation Elongation	-7.25097	20.2221	11.3537	22539	94	83	7	8.43373	3.05027	6128|6141|6169|6203|6228|6235|23521	RPL6|RPL18|RPL38|RPS9|RPS23|RPS29|RPL13A	-5.42629	up2perMal12_16
Reactome Gene Sets	6	R-HSA-72764	Eukaryotic Translation Termination	-7.25097	20.2221	11.3537	22539	94	83	7	8.43373	3.05027	6128|6141|6169|6203|6228|6235|23521	RPL6|RPL18|RPL38|RPS9|RPS23|RPS29|RPL13A	-5.42629	up2perMal12_16
Reactome Gene Sets	6	R-HSA-2408557	Selenocysteine synthesis	-7.25097	20.2221	11.3537	22539	94	83	7	8.43373	3.05027	6128|6141|6169|6203|6228|6235|23521	RPL6|RPL18|RPL38|RPS9|RPS23|RPS29|RPL13A	-5.42629	up2perMal12_16
GO Biological Processes	19	GO:0001817	regulation of cytokine production	-7.24758	6.13187	7.87756	22539	620	83	14	16.8675	4.11028	2335|3428|3665|3965|4615|5371|6737|9246|9636|11277|23586|51191|55601|64135	FN1|IFI16|IRF7|LGALS9|MYD88|PML|TRIM21|UBE2L6|ISG15|TREX1|DDX58|HERC5|DDX60|IFIH1	-5.42435	up2perMal12_16
Reactome Gene Sets	6	R-HSA-168255	Influenza Life Cycle	-7.22106	15.0863	10.3094	22539	144	83	8	9.63855	3.23935	6128|6141|6169|6203|6228|6235|23521|23636	RPL6|RPL18|RPL38|RPS9|RPS23|RPS29|RPL13A|NUP62	-5.39927	up2perMal12_16
Reactome Gene Sets	6	R-HSA-975956	Nonsense Mediated Decay (NMD) independent of the Exon Junction Complex (EJC)	-7.18741	19.8008	11.2228	22539	96	83	7	8.43373	3.05027	6128|6141|6169|6203|6228|6235|23521	RPL6|RPL18|RPL38|RPS9|RPS23|RPS29|RPL13A	-5.3685	up2perMal12_16
GO Biological Processes	19	GO:0006613	cotranslational protein targeting to membrane	-7.18741	19.8008	11.2228	22539	96	83	7	8.43373	3.05027	6128|6141|6169|6203|6228|6235|23521	RPL6|RPL18|RPL38|RPS9|RPS23|RPS29|RPL13A	-5.3685	up2perMal12_16
GO Biological Processes	19	GO:0045047	protein targeting to ER	-7.06447	19.0088	10.9727	22539	100	83	7	8.43373	3.05027	6128|6141|6169|6203|6228|6235|23521	RPL6|RPL18|RPL38|RPS9|RPS23|RPS29|RPL13A	-5.24698	up2perMal12_16
Reactome Gene Sets	6	R-HSA-72689	Formation of a pool of free 40S subunits	-6.97568	18.4551	10.7944	22539	103	83	7	8.43373	3.05027	6128|6141|6169|6203|6228|6235|23521	RPL6|RPL18|RPL38|RPS9|RPS23|RPS29|RPL13A	-5.16246	up2perMal12_16
GO Biological Processes	19	GO:0072599	establishment of protein localization to endoplasmic reticulum	-6.9467	18.2777	10.7367	22539	104	83	7	8.43373	3.05027	6128|6141|6169|6203|6228|6235|23521	RPL6|RPL18|RPL38|RPS9|RPS23|RPS29|RPL13A	-5.13489	up2perMal12_16
Reactome Gene Sets	6	R-HSA-936440	Negative regulators of DDX58/IFIH1 signaling	-6.8143	39.9344	13.8123	22539	34	83	5	6.0241	2.61165	9246|9636|23586|51191|64135	UBE2L6|ISG15|DDX58|HERC5|IFIH1	-5.00949	up2perMal12_16
GO Biological Processes	19	GO:0050688	regulation of defense response to virus	-6.76167	24.3183	11.621	22539	67	83	6	7.22892	2.84252	3434|23586|51191|55601|83666|151636	IFIT1|DDX58|HERC5|DDX60|PARP9|DTX3L	-4.961	up2perMal12_16
GO Biological Processes	19	GO:0001816	cytokine production	-6.71751	5.55001	7.3523	22539	685	83	14	16.8675	4.11028	2335|3428|3665|3965|4615|5371|6737|9246|9636|11277|23586|51191|55601|64135	FN1|IFI16|IRF7|LGALS9|MYD88|PML|TRIM21|UBE2L6|ISG15|TREX1|DDX58|HERC5|DDX60|IFIH1	-4.91821	up2perMal12_16
Reactome Gene Sets	6	R-HSA-156827	L13a-mediated translational silencing of Ceruloplasmin expression	-6.69865	16.8219	10.2507	22539	113	83	7	8.43373	3.05027	6128|6141|6169|6203|6228|6235|23521	RPL6|RPL18|RPL38|RPS9|RPS23|RPS29|RPL13A	-4.90208	up2perMal12_16
Reactome Gene Sets	6	R-HSA-1799339	SRP-dependent cotranslational protein targeting to membrane	-6.69865	16.8219	10.2507	22539	113	83	7	8.43373	3.05027	6128|6141|6169|6203|6228|6235|23521	RPL6|RPL18|RPL38|RPS9|RPS23|RPS29|RPL13A	-4.90208	up2perMal12_16
Reactome Gene Sets	6	R-HSA-72706	GTP hydrolysis and joining of the 60S ribosomal subunit	-6.67241	16.6744	10.2002	22539	114	83	7	8.43373	3.05027	6128|6141|6169|6203|6228|6235|23521	RPL6|RPL18|RPL38|RPS9|RPS23|RPS29|RPL13A	-4.87991	up2perMal12_16
Reactome Gene Sets	6	R-HSA-975957	Nonsense Mediated Decay (NMD) enhanced by the Exon Junction Complex (EJC)	-6.62067	16.3869	10.101	22539	116	83	7	8.43373	3.05027	6128|6141|6169|6203|6228|6235|23521	RPL6|RPL18|RPL38|RPS9|RPS23|RPS29|RPL13A	-4.8322	up2perMal12_16
Reactome Gene Sets	6	R-HSA-927802	Nonsense-Mediated Decay (NMD)	-6.62067	16.3869	10.101	22539	116	83	7	8.43373	3.05027	6128|6141|6169|6203|6228|6235|23521	RPL6|RPL18|RPL38|RPS9|RPS23|RPS29|RPL13A	-4.8322	up2perMal12_16
GO Biological Processes	19	GO:0000184	nuclear-transcribed mRNA catabolic process, nonsense-mediated decay	-6.52001	15.8407	9.90983	22539	120	83	7	8.43373	3.05027	6128|6141|6169|6203|6228|6235|23521	RPL6|RPL18|RPL38|RPS9|RPS23|RPS29|RPL13A	-4.73949	up2perMal12_16
Reactome Gene Sets	6	R-HSA-72737	Cap-dependent Translation Initiation	-6.49542	15.7097	9.86348	22539	121	83	7	8.43373	3.05027	6128|6141|6169|6203|6228|6235|23521	RPL6|RPL18|RPL38|RPS9|RPS23|RPS29|RPL13A	-4.71881	up2perMal12_16
Reactome Gene Sets	6	R-HSA-72613	Eukaryotic Translation Initiation	-6.49542	15.7097	9.86348	22539	121	83	7	8.43373	3.05027	6128|6141|6169|6203|6228|6235|23521	RPL6|RPL18|RPL38|RPS9|RPS23|RPS29|RPL13A	-4.71881	up2perMal12_16
GO Biological Processes	19	GO:0034655	nucleobase-containing compound catabolic process	-6.46478	5.78722	7.28735	22539	610	83	13	15.6627	3.98936	3669|4615|6128|6141|6169|6203|6228|6235|23521|23636|25939|51251|87178	ISG20|MYD88|RPL6|RPL18|RPL38|RPS9|RPS23|RPS29|RPL13A|NUP62|SAMHD1|NT5C3A|PNPT1	-4.69076	up2perMal12_16
GO Biological Processes	19	GO:0070972	protein localization to endoplasmic reticulum	-6.37563	15.0863	9.63971	22539	126	83	7	8.43373	3.05027	6128|6141|6169|6203|6228|6235|23521	RPL6|RPL18|RPL38|RPS9|RPS23|RPS29|RPL13A	-4.60547	up2perMal12_16
GO Biological Processes	19	GO:0002181	cytoplasmic translation	-6.26732	20.1151	10.4777	22539	81	83	6	7.22892	2.84252	6128|6141|6169|6228|6235|23521	RPL6|RPL18|RPL38|RPS23|RPS29|RPL13A	-4.50353	up2perMal12_16
KEGG Pathway	24	hsa05160	Hepatitis C	-6.26088	14.5105	9.42838	22539	131	83	7	8.43373	3.05027	3434|3665|4938|4940|6773|10379|23586	IFIT1|IRF7|OAS1|OAS3|STAT2|IRF9|DDX58	-4.49834	up2perMal12_16
GO Biological Processes	19	GO:0046700	heterocycle catabolic process	-6.12383	5.39787	6.93886	22539	654	83	13	15.6627	3.98936	3669|4615|6128|6141|6169|6203|6228|6235|23521|23636|25939|51251|87178	ISG20|MYD88|RPL6|RPL18|RPL38|RPS9|RPS23|RPS29|RPL13A|NUP62|SAMHD1|NT5C3A|PNPT1	-4.37248	up2perMal12_16
GO Biological Processes	19	GO:0044270	cellular nitrogen compound catabolic process	-6.10898	5.38141	6.92377	22539	656	83	13	15.6627	3.98936	3669|4615|6128|6141|6169|6203|6228|6235|23521|23636|25939|51251|87178	ISG20|MYD88|RPL6|RPL18|RPL38|RPS9|RPS23|RPS29|RPL13A|NUP62|SAMHD1|NT5C3A|PNPT1	-4.36008	up2perMal12_16
GO Biological Processes	19	GO:0060760	positive regulation of response to cytokine stimulus	-6.08922	28.8887	11.6358	22539	47	83	5	6.0241	2.61165	3665|23586|54625|64135|83666	IRF7|DDX58|PARP14|IFIH1|PARP9	-4.34334	up2perMal12_16
GO Biological Processes	19	GO:0098586	cellular response to virus	-6.0427	28.2869	11.5054	22539	48	83	5	6.0241	2.61165	3665|3965|23586|55601|64135	IRF7|LGALS9|DDX58|DDX60|IFIH1	-4.30225	up2perMal12_16
GO Biological Processes	19	GO:0032020	ISG15-protein conjugation	-6.01981	135.777	20.073	22539	6	83	3	3.61446	2.04875	9246|9636|51191	UBE2L6|ISG15|HERC5	-4.28175	up2perMal12_16
GO Biological Processes	19	GO:0019439	aromatic compound catabolic process	-6.00652	5.26896	6.81987	22539	670	83	13	15.6627	3.98936	3669|4615|6128|6141|6169|6203|6228|6235|23521|23636|25939|51251|87178	ISG20|MYD88|RPL6|RPL18|RPL38|RPS9|RPS23|RPS29|RPL13A|NUP62|SAMHD1|NT5C3A|PNPT1	-4.26964	up2perMal12_16
GO Biological Processes	19	GO:0032480	negative regulation of type I interferon production	-5.99721	27.7096	11.3789	22539	49	83	5	6.0241	2.61165	9246|9636|23586|51191|64135	UBE2L6|ISG15|DDX58|HERC5|IFIH1	-4.26152	up2perMal12_16
GO Biological Processes	19	GO:0006401	RNA catabolic process	-5.84109	7.09019	7.30828	22539	383	83	10	12.0482	3.57309	3669|4615|6128|6141|6169|6203|6228|6235|23521|87178	ISG20|MYD88|RPL6|RPL18|RPL38|RPS9|RPS23|RPS29|RPL13A|PNPT1	-4.11476	up2perMal12_16
GO Biological Processes	19	GO:1901361	organic cyclic compound catabolic process	-5.79529	5.04315	6.60668	22539	700	83	13	15.6627	3.98936	3669|4615|6128|6141|6169|6203|6228|6235|23521|23636|25939|51251|87178	ISG20|MYD88|RPL6|RPL18|RPL38|RPS9|RPS23|RPS29|RPL13A|NUP62|SAMHD1|NT5C3A|PNPT1	-4.07243	up2perMal12_16
KEGG Pathway	24	hsa03010	Ribosome	-5.78789	12.3434	8.58726	22539	154	83	7	8.43373	3.05027	6128|6141|6169|6203|6228|6235|23521	RPL6|RPL18|RPL38|RPS9|RPS23|RPS29|RPL13A	-4.06617	up2perMal12_16
GO Biological Processes	19	GO:0039528	cytoplasmic pattern recognition receptor signaling pathway in response to virus	-5.69066	43.4487	12.9104	22539	25	83	4	4.81928	2.35086	3665|23586|55601|64135	IRF7|DDX58|DDX60|IFIH1	-3.9735	up2perMal12_16
GO Biological Processes	19	GO:0006612	protein targeting to membrane	-5.64118	11.7338	8.33569	22539	162	83	7	8.43373	3.05027	6128|6141|6169|6203|6228|6235|23521	RPL6|RPL18|RPL38|RPS9|RPS23|RPS29|RPL13A	-3.92965	up2perMal12_16
CORUM	33	CORUM:3055	Nop56p-associated pre-rRNA complex	-5.62674	15.6666	9.11409	22539	104	83	6	7.22892	2.84252	6128|6141|6203|6228|6235|23521	RPL6|RPL18|RPS9|RPS23|RPS29|RPL13A	-3.91633	up2perMal12_16
KEGG Pathway	24	hsa04621	NOD-like receptor signaling pathway	-5.50217	11.1816	8.10121	22539	170	83	7	8.43373	3.05027	3428|3665|4615|4938|4940|6773|10379	IFI16|IRF7|MYD88|OAS1|OAS3|STAT2|IRF9	-3.79951	up2perMal12_16
Reactome Gene Sets	6	R-HSA-9010553	Regulation of expression of SLITs and ROBOs	-5.46854	11.0516	8.04502	22539	172	83	7	8.43373	3.05027	6128|6141|6169|6203|6228|6235|23521	RPL6|RPL18|RPL38|RPS9|RPS23|RPS29|RPL13A	-3.76806	up2perMal12_16
GO Biological Processes	19	GO:0001818	negative regulation of cytokine production	-5.45575	8.83103	7.50815	22539	246	83	8	9.63855	3.23935	2335|3965|5371|9246|9636|23586|51191|64135	FN1|LGALS9|PML|UBE2L6|ISG15|DDX58|HERC5|IFIH1	-3.75637	up2perMal12_16
GO Biological Processes	19	GO:0072594	establishment of protein localization to organelle	-5.38442	5.05217	6.34798	22539	645	83	12	14.4578	3.86014	3965|5371|6128|6141|6169|6203|6228|6235|23521|23586|23636|84875	LGALS9|PML|RPL6|RPL18|RPL38|RPS9|RPS23|RPS29|RPL13A|DDX58|NUP62|PARP10	-3.69366	up2perMal12_16
GO Biological Processes	19	GO:0002221	pattern recognition receptor signaling pathway	-5.29091	10.3873	7.75177	22539	183	83	7	8.43373	3.05027	1514|3665|3965|4615|23586|55601|64135	CTSL|IRF7|LGALS9|MYD88|DDX58|DDX60|IFIH1	-3.61069	up2perMal12_16
GO Biological Processes	19	GO:0006364	rRNA processing	-5.27875	8.35551	7.25241	22539	260	83	8	9.63855	3.23935	3669|6128|6141|6169|6203|6228|6235|23521	ISG20|RPL6|RPL18|RPL38|RPS9|RPS23|RPS29|RPL13A	-3.59957	up2perMal12_16
GO Biological Processes	19	GO:0006402	mRNA catabolic process	-5.2464	6.98282	6.85807	22539	350	83	9	10.8434	3.41287	4615|6128|6141|6169|6203|6228|6235|23521|87178	MYD88|RPL6|RPL18|RPL38|RPS9|RPS23|RPS29|RPL13A|PNPT1	-3.5733	up2perMal12_16
GO Biological Processes	19	GO:0039530	MDA-5 signaling pathway	-5.24629	81.4663	15.473	22539	10	83	3	3.61446	2.04875	3665|55601|64135	IRF7|DDX60|IFIH1	-3.5733	up2perMal12_16
Reactome Gene Sets	6	R-HSA-6791226	Major pathway of rRNA processing in the nucleolus and cytosol	-5.24449	10.2198	7.67608	22539	186	83	7	8.43373	3.05027	6128|6141|6169|6203|6228|6235|23521	RPL6|RPL18|RPL38|RPS9|RPS23|RPS29|RPL13A	-3.57329	up2perMal12_16
GO Biological Processes	19	GO:0045089	positive regulation of innate immune response	-5.22645	6.94315	6.83233	22539	352	83	9	10.8434	3.41287	1514|3428|3665|3965|4615|23586|55601|64135|83666	CTSL|IFI16|IRF7|LGALS9|MYD88|DDX58|DDX60|IFIH1|PARP9	-3.56343	up2perMal12_16
Reactome Gene Sets	6	R-HSA-1834949	Cytosolic sensors of pathogen-associated DNA	-5.22092	19.3967	9.37191	22539	70	83	5	6.0241	2.61165	3428|3665|4615|6737|11277	IFI16|IRF7|MYD88|TRIM21|TREX1	-3.56005	up2perMal12_16
Reactome Gene Sets	6	R-HSA-933541	TRAF6 mediated IRF7 activation	-5.19055	32.9157	11.1543	22539	33	83	4	4.81928	2.35086	3665|4615|23586|64135	IRF7|MYD88|DDX58|IFIH1	-3.53463	up2perMal12_16
GO Biological Processes	19	GO:0002831	regulation of response to biotic stimulus	-5.18337	13.1397	8.24101	22539	124	83	6	7.22892	2.84252	3434|23586|51191|55601|83666|151636	IFIT1|DDX58|HERC5|DDX60|PARP9|DTX3L	-3.52844	up2perMal12_16
GO Biological Processes	19	GO:0032481	positive regulation of type I interferon production	-5.16045	18.8579	9.22689	22539	72	83	5	6.0241	2.61165	3428|3665|4615|23586|64135	IFI16|IRF7|MYD88|DDX58|IFIH1	-3.50937	up2perMal12_16
GO Biological Processes	19	GO:0006413	translational initiation	-5.13933	9.84912	7.50601	22539	193	83	7	8.43373	3.05027	6128|6141|6169|6203|6228|6235|23521	RPL6|RPL18|RPL38|RPS9|RPS23|RPS29|RPL13A	-3.49411	up2perMal12_16
GO Biological Processes	19	GO:1904469	positive regulation of tumor necrosis factor secretion	-5.10914	74.0602	14.7349	22539	11	83	3	3.61446	2.04875	3965|23586|64135	LGALS9|DDX58|IFIH1	-3.46584	up2perMal12_16
Reactome Gene Sets	6	R-HSA-8868773	rRNA processing in the nucleus and cytosol	-5.09554	9.69836	7.43576	22539	196	83	7	8.43373	3.05027	6128|6141|6169|6203|6228|6235|23521	RPL6|RPL18|RPL38|RPS9|RPS23|RPS29|RPL13A	-3.4551	up2perMal12_16
Reactome Gene Sets	6	R-HSA-983169	Class I MHC mediated antigen processing & presentation	-5.0338	6.56986	6.58556	22539	372	83	9	10.8434	3.41287	1514|3106|4615|6737|6890|6891|9246|51191|151636	CTSL|HLA-B|MYD88|TRIM21|TAP1|TAP2|UBE2L6|HERC5|DTX3L	-3.40369	up2perMal12_16
GO Biological Processes	19	GO:0050691	regulation of defense response to virus by host	-4.98751	29.3572	10.495	22539	37	83	4	4.81928	2.35086	3434|23586|83666|151636	IFIT1|DDX58|PARP9|DTX3L	-3.35966	up2perMal12_16
Reactome Gene Sets	6	R-HSA-72312	rRNA processing	-4.95477	9.22757	7.21211	22539	206	83	7	8.43373	3.05027	6128|6141|6169|6203|6228|6235|23521	RPL6|RPL18|RPL38|RPS9|RPS23|RPS29|RPL13A	-3.32927	up2perMal12_16
Reactome Gene Sets	6	R-HSA-5663205	Infectious disease	-4.91486	6.34802	6.43469	22539	385	83	9	10.8434	3.41287	6128|6141|6169|6203|6228|6235|9636|23521|23636	RPL6|RPL18|RPL38|RPS9|RPS23|RPS29|ISG15|RPL13A|NUP62	-3.29393	up2perMal12_16
Reactome Gene Sets	6	R-HSA-72766	Translation	-4.91143	7.43984	6.73382	22539	292	83	8	9.63855	3.23935	6128|6141|6169|6203|6228|6235|9521|23521	RPL6|RPL18|RPL38|RPS9|RPS23|RPS29|EEF1E1|RPL13A	-3.29141	up2perMal12_16
GO Biological Processes	19	GO:0016072	rRNA metabolic process	-4.89	7.38923	6.70404	22539	294	83	8	9.63855	3.23935	3669|6128|6141|6169|6203|6228|6235|23521	ISG20|RPL6|RPL18|RPL38|RPS9|RPS23|RPS29|RPL13A	-3.27538	up2perMal12_16
GO Biological Processes	19	GO:0000956	nuclear-transcribed mRNA catabolic process	-4.88719	9.00891	7.10592	22539	211	83	7	8.43373	3.05027	6128|6141|6169|6203|6228|6235|23521	RPL6|RPL18|RPL38|RPS9|RPS23|RPS29|RPL13A	-3.27347	up2perMal12_16
GO Biological Processes	19	GO:0002218	activation of innate immune response	-4.79557	7.16975	6.57341	22539	303	83	8	9.63855	3.23935	1514|3428|3665|3965|4615|23586|55601|64135	CTSL|IFI16|IRF7|LGALS9|MYD88|DDX58|DDX60|IFIH1	-3.19331	up2perMal12_16
Reactome Gene Sets	6	R-HSA-376176	Signaling by ROBO receptors	-4.7827	8.67982	6.94315	22539	219	83	7	8.43373	3.05027	6128|6141|6169|6203|6228|6235|23521	RPL6|RPL18|RPL38|RPS9|RPS23|RPS29|RPL13A	-3.18131	up2perMal12_16
Reactome Gene Sets	6	R-HSA-918233	TRAF3-dependent IRF activation pathway	-4.76899	58.1902	13.0132	22539	14	83	3	3.61446	2.04875	3665|23586|64135	IRF7|DDX58|IFIH1	-3.17107	up2perMal12_16
GO Biological Processes	19	GO:0002697	regulation of immune effector process	-4.73221	6.01967	6.2051	22539	406	83	9	10.8434	3.41287	3075|3434|3965|5245|23586|51191|55601|83666|151636	CFH|IFIT1|LGALS9|PHB|DDX58|HERC5|DDX60|PARP9|DTX3L	-3.14112	up2perMal12_16
GO Biological Processes	19	GO:0071360	cellular response to exogenous dsRNA	-4.67324	54.3108	12.5565	22539	15	83	3	3.61446	2.04875	3434|23586|64135	IFIT1|DDX58|IFIH1	-3.08805	up2perMal12_16
GO Biological Processes	19	GO:0044764	multi-organism cellular process	-4.64391	24.1382	9.44566	22539	45	83	4	4.81928	2.35086	3665|23586|55601|64135	IRF7|DDX58|DDX60|IFIH1	-3.06206	up2perMal12_16
Reactome Gene Sets	6	R-HSA-1834941	STING mediated induction of host immune responses	-4.58422	50.9164	12.1429	22539	16	83	3	3.61446	2.04875	3428|6737|11277	IFI16|TRIM21|TREX1	-3.01384	up2perMal12_16
CORUM	33	CORUM:308	60S ribosomal subunit, cytoplasmic	-4.5682	23.111	9.22516	22539	47	83	4	4.81928	2.35086	6128|6141|6169|23521	RPL6|RPL18|RPL38|RPL13A	-2.99944	up2perMal12_16
GO Biological Processes	19	GO:0042254	ribosome biogenesis	-4.54917	6.62327	6.23696	22539	328	83	8	9.63855	3.23935	3669|6128|6141|6169|6203|6228|6235|23521	ISG20|RPL6|RPL18|RPL38|RPS9|RPS23|RPS29|RPL13A	-2.9824	up2perMal12_16
Reactome Gene Sets	6	R-HSA-1236975	Antigen processing-Cross presentation	-4.48561	13.7149	7.70812	22539	99	83	5	6.0241	2.61165	1514|3106|4615|6890|6891	CTSL|HLA-B|MYD88|TAP1|TAP2	-2.92562	up2perMal12_16
GO Biological Processes	19	GO:0070206	protein trimerization	-4.42661	21.2984	8.8227	22539	51	83	4	4.81928	2.35086	6737|10346|23636|87178	TRIM21|TRIM22|NUP62|PNPT1	-2.87141	up2perMal12_16
GO Biological Processes	19	GO:1904467	regulation of tumor necrosis factor secretion	-4.42303	45.259	11.4202	22539	18	83	3	3.61446	2.04875	3965|23586|64135	LGALS9|DDX58|IFIH1	-2.8694	up2perMal12_16
GO Biological Processes	19	GO:1990774	tumor necrosis factor secretion	-4.34955	42.877	11.1019	22539	19	83	3	3.61446	2.04875	3965|23586|64135	LGALS9|DDX58|IFIH1	-2.80507	up2perMal12_16
Reactome Gene Sets	6	R-HSA-197264	Nicotinamide salvaging	-4.34955	42.877	11.1019	22539	19	83	3	3.61446	2.04875	54625|83666|84875	PARP14|PARP9|PARP10	-2.80507	up2perMal12_16
GO Biological Processes	19	GO:0031349	positive regulation of defense response	-4.33844	5.35962	5.71785	22539	456	83	9	10.8434	3.41287	1514|3428|3665|3965|4615|23586|55601|64135|83666	CTSL|IFI16|IRF7|LGALS9|MYD88|DDX58|DDX60|IFIH1|PARP9	-2.797	up2perMal12_16
GO Biological Processes	19	GO:0060759	regulation of response to cytokine stimulus	-4.3347	9.31043	6.70963	22539	175	83	6	7.22892	2.84252	3665|6773|23586|54625|64135|83666	IRF7|STAT2|DDX58|PARP14|IFIH1|PARP9	-2.79401	up2perMal12_16
GO Biological Processes	19	GO:0034660	ncRNA metabolic process	-4.31925	4.73917	5.51197	22539	573	83	10	12.0482	3.57309	3669|6128|6141|6169|6203|6228|6235|9521|23521|87178	ISG20|RPL6|RPL18|RPL38|RPS9|RPS23|RPS29|EEF1E1|RPL13A|PNPT1	-2.78467	up2perMal12_16
GO Biological Processes	19	GO:0032727	positive regulation of interferon-alpha production	-4.28012	40.7331	10.8075	22539	20	83	3	3.61446	2.04875	3665|23586|64135	IRF7|DDX58|IFIH1	-2.75355	up2perMal12_16
Reactome Gene Sets	6	R-HSA-71291	Metabolism of amino acids and derivatives	-4.2216	5.95187	5.79862	22539	365	83	8	9.63855	3.23935	6128|6141|6169|6203|6228|6235|9521|23521	RPL6|RPL18|RPL38|RPS9|RPS23|RPS29|EEF1E1|RPL13A	-2.69867	up2perMal12_16
GO Biological Processes	19	GO:0090150	establishment of protein localization to membrane	-4.15353	6.91229	5.99723	22539	275	83	7	8.43373	3.05027	6128|6141|6169|6203|6228|6235|23521	RPL6|RPL18|RPL38|RPS9|RPS23|RPS29|RPL13A	-2.63708	up2perMal12_16
GO Biological Processes	19	GO:0034504	protein localization to nucleus	-4.14774	5.80865	5.70106	22539	374	83	8	9.63855	3.23935	3965|5371|6672|23586|23636|83666|84875|151636	LGALS9|PML|SP100|DDX58|NUP62|PARP9|PARP10|DTX3L	-2.6329	up2perMal12_16
GO Biological Processes	19	GO:0002753	cytoplasmic pattern recognition receptor signaling pathway	-4.14721	18.1036	8.06502	22539	60	83	4	4.81928	2.35086	3665|23586|55601|64135	IRF7|DDX58|DDX60|IFIH1	-2.6329	up2perMal12_16
GO Biological Processes	19	GO:2000778	positive regulation of interleukin-6 secretion	-4.09228	35.4201	10.0406	22539	23	83	3	3.61446	2.04875	3965|23586|64135	LGALS9|DDX58|IFIH1	-2.58571	up2perMal12_16
GO Biological Processes	19	GO:0002758	innate immune response-activating signal transduction	-4.05656	6.66975	5.85616	22539	285	83	7	8.43373	3.05027	1514|3665|3965|4615|23586|55601|64135	CTSL|IRF7|LGALS9|MYD88|DDX58|DDX60|IFIH1	-2.55692	up2perMal12_16
Reactome Gene Sets	6	R-HSA-983170	Antigen Presentation: Folding, assembly and peptide loading of class I MHC	-3.98107	32.5865	9.60673	22539	25	83	3	3.61446	2.04875	3106|6890|6891	HLA-B|TAP1|TAP2	-2.49296	up2perMal12_16
GO Biological Processes	19	GO:0002230	positive regulation of defense response to virus by host	-3.98107	32.5865	9.60673	22539	25	83	3	3.61446	2.04875	23586|83666|151636	DDX58|PARP9|DTX3L	-2.49296	up2perMal12_16
GO Biological Processes	19	GO:0032647	regulation of interferon-alpha production	-3.92898	31.3332	9.40846	22539	26	83	3	3.61446	2.04875	3665|23586|64135	IRF7|DDX58|IFIH1	-2.44817	up2perMal12_16
Reactome Gene Sets	6	R-HSA-933542	TRAF6 mediated NF-kB activation	-3.92898	31.3332	9.40846	22539	26	83	3	3.61446	2.04875	4615|23586|64135	MYD88|DDX58|IFIH1	-2.44817	up2perMal12_16
Reactome Gene Sets	6	R-HSA-425410	Metal ion SLC transporters	-3.92898	31.3332	9.40846	22539	26	83	3	3.61446	2.04875	1356|7922|148867	CP|SLC39A7|SLC30A7	-2.44817	up2perMal12_16
GO Biological Processes	19	GO:0034470	ncRNA processing	-3.92319	5.39065	5.40708	22539	403	83	8	9.63855	3.23935	3669|6128|6141|6169|6203|6228|6235|23521	ISG20|RPL6|RPL18|RPL38|RPS9|RPS23|RPS29|RPL13A	-2.445	up2perMal12_16
KEGG Pathway	24	hsa04622	RIG-I-like receptor signaling pathway	-3.88512	15.5174	7.39564	22539	70	83	4	4.81928	2.35086	3665|9636|23586|64135	IRF7|ISG15|DDX58|IFIH1	-2.41278	up2perMal12_16
GO Biological Processes	19	GO:0002253	activation of immune response	-3.88329	4.19713	5.01649	22539	647	83	10	12.0482	3.57309	1514|3075|3428|3665|3965|4615|5245|23586|55601|64135	CTSL|CFH|IFI16|IRF7|LGALS9|MYD88|PHB|DDX58|DDX60|IFIH1	-2.41159	up2perMal12_16
GO Biological Processes	19	GO:0032607	interferon-alpha production	-3.87898	30.1727	9.22108	22539	27	83	3	3.61446	2.04875	3665|23586|64135	IRF7|DDX58|IFIH1	-2.40793	up2perMal12_16
GO Biological Processes	19	GO:0046822	regulation of nucleocytoplasmic transport	-3.83097	7.54317	5.87448	22539	216	83	6	7.22892	2.84252	3965|6672|23586|23636|55677|84875	LGALS9|SP100|DDX58|NUP62|IWS1|PARP10	-2.3644	up2perMal12_16
GO Biological Processes	19	GO:0032755	positive regulation of interleukin-6 production	-3.81428	14.8797	7.22119	22539	73	83	4	4.81928	2.35086	3965|4615|23586|64135	LGALS9|MYD88|DDX58|IFIH1	-2.34961	up2perMal12_16
GO Biological Processes	19	GO:0050778	positive regulation of immune response	-3.81004	3.76209	4.81724	22539	794	83	11	13.253	3.72174	1514|3075|3428|3665|3965|4615|5245|23586|55601|64135|83666	CTSL|CFH|IFI16|IRF7|LGALS9|MYD88|PHB|DDX58|DDX60|IFIH1|PARP9	-2.34791	up2perMal12_16
GO Biological Processes	19	GO:0032728	positive regulation of interferon-beta production	-3.78465	28.0918	8.87524	22539	29	83	3	3.61446	2.04875	3665|23586|64135	IRF7|DDX58|IFIH1	-2.3244	up2perMal12_16
GO Biological Processes	19	GO:1903321	negative regulation of protein modification by small protein conjugation or removal	-3.76877	14.4829	7.11051	22539	75	83	4	4.81928	2.35086	6737|9636|84875|151636	TRIM21|ISG15|PARP10|DTX3L	-2.31351	up2perMal12_16
GO Biological Processes	19	GO:1900180	regulation of protein localization to nucleus	-3.75577	7.30639	5.75381	22539	223	83	6	7.22892	2.84252	3965|23586|23636|83666|84875|151636	LGALS9|DDX58|NUP62|PARP9|PARP10|DTX3L	-2.3031	up2perMal12_16
KEGG Pathway	24	hsa04612	Antigen processing and presentation	-3.72454	14.1067	7.00399	22539	77	83	4	4.81928	2.35086	1514|3106|6890|6891	CTSL|HLA-B|TAP1|TAP2	-2.27606	up2perMal12_16
KEGG Pathway	24	hsa05161	Hepatitis B	-3.71404	9.42897	6.16894	22539	144	83	5	6.0241	2.61165	3665|4615|6773|23586|64135	IRF7|MYD88|STAT2|DDX58|IFIH1	-2.26739	up2perMal12_16
Reactome Gene Sets	6	R-HSA-196807	Nicotinate metabolism	-3.697	26.2794	8.56269	22539	31	83	3	3.61446	2.04875	54625|83666|84875	PARP14|PARP9|PARP10	-2.25276	up2perMal12_16
CORUM	33	CORUM:338	40S ribosomal subunit, cytoplasmic	-3.697	26.2794	8.56269	22539	31	83	3	3.61446	2.04875	6203|6228|6235	RPS9|RPS23|RPS29	-2.25276	up2perMal12_16
CORUM	33	CORUM:305	40S ribosomal subunit, cytoplasmic	-3.61516	24.6867	8.27835	22539	33	83	3	3.61446	2.04875	6203|6228|6235	RPS9|RPS23|RPS29	-2.17812	up2perMal12_16
GO Biological Processes	19	GO:0006471	protein ADP-ribosylation	-3.61516	24.6867	8.27835	22539	33	83	3	3.61446	2.04875	54625|83666|84875	PARP14|PARP9|PARP10	-2.17812	up2perMal12_16
GO Biological Processes	19	GO:0072604	interleukin-6 secretion	-3.61516	24.6867	8.27835	22539	33	83	3	3.61446	2.04875	3965|23586|64135	LGALS9|DDX58|IFIH1	-2.17812	up2perMal12_16
Reactome Gene Sets	6	R-HSA-1236974	ER-Phagosome pathway	-3.59895	13.087	6.70687	22539	83	83	4	4.81928	2.35086	3106|4615|6890|6891	HLA-B|MYD88|TAP1|TAP2	-2.16251	up2perMal12_16
GO Biological Processes	19	GO:0022613	ribonucleoprotein complex biogenesis	-3.48919	4.65189	4.84826	22539	467	83	8	9.63855	3.23935	3669|6128|6141|6169|6203|6228|6235|23521	ISG20|RPL6|RPL18|RPL38|RPS9|RPS23|RPS29|RPL13A	-2.0667	up2perMal12_16
GO Biological Processes	19	GO:0050707	regulation of cytokine secretion	-3.36964	7.94018	5.53842	22539	171	83	5	6.0241	2.61165	2335|3965|5371|23586|64135	FN1|LGALS9|PML|DDX58|IFIH1	-1.95914	up2perMal12_16
GO Biological Processes	19	GO:1903827	regulation of cellular protein localization	-3.36529	3.97396	4.54615	22539	615	83	9	10.8434	3.41287	3965|6672|10551|23586|23636|55677|83666|84875|151636	LGALS9|SP100|AGR2|DDX58|NUP62|IWS1|PARP9|PARP10|DTX3L	-1.95591	up2perMal12_16
GO Biological Processes	19	GO:0001961	positive regulation of cytokine-mediated signaling pathway	-3.2722	18.9456	7.16096	22539	43	83	3	3.61446	2.04875	3665|54625|83666	IRF7|PARP14|PARP9	-1.87602	up2perMal12_16
GO Biological Processes	19	GO:0046916	cellular transition metal ion homeostasis	-3.24187	10.5458	5.90321	22539	103	83	4	4.81928	2.35086	1356|2512|7922|148867	CP|FTL|SLC39A7|SLC30A7	-1.85053	up2perMal12_16
GO Biological Processes	19	GO:0032101	regulation of response to external stimulus	-3.22928	3.47256	4.2784	22539	782	83	10	12.0482	3.57309	3075|3434|3965|4615|5245|23586|51191|55601|83666|151636	CFH|IFIT1|LGALS9|MYD88|PHB|DDX58|HERC5|DDX60|PARP9|DTX3L	-1.84061	up2perMal12_16
GO Biological Processes	19	GO:0051090	regulation of DNA binding transcription factor activity	-3.22849	4.87405	4.69192	22539	390	83	7	8.43373	3.05027	3965|4615|6672|6737|10346|23586|84875	LGALS9|MYD88|SP100|TRIM21|TRIM22|DDX58|PARP10	-1.84035	up2perMal12_16
GO Biological Processes	19	GO:0032648	regulation of interferon-beta production	-3.21387	18.1036	6.98218	22539	45	83	3	3.61446	2.04875	3665|23586|64135	IRF7|DDX58|IFIH1	-1.82944	up2perMal12_16
KEGG Pathway	24	hsa02010	ABC transporters	-3.21387	18.1036	6.98218	22539	45	83	3	3.61446	2.04875	5825|6890|6891	ABCD3|TAP1|TAP2	-1.82944	up2perMal12_16
GO Biological Processes	19	GO:0045824	negative regulation of innate immune response	-3.21387	18.1036	6.98218	22539	45	83	3	3.61446	2.04875	3428|3965|54625	IFI16|LGALS9|PARP14	-1.82944	up2perMal12_16
GO Biological Processes	19	GO:0006605	protein targeting	-3.19584	4.81235	4.64723	22539	395	83	7	8.43373	3.05027	6128|6141|6169|6203|6228|6235|23521	RPL6|RPL18|RPL38|RPS9|RPS23|RPS29|RPL13A	-1.81509	up2perMal12_16
GO Biological Processes	19	GO:0030522	intracellular receptor signaling pathway	-3.18851	5.71693	4.87201	22539	285	83	6	7.22892	2.84252	3665|5245|5371|23586|55601|64135	IRF7|PHB|PML|DDX58|DDX60|IFIH1	-1.8088	up2perMal12_16
GO Biological Processes	19	GO:0043330	response to exogenous dsRNA	-3.18573	17.7101	6.89706	22539	46	83	3	3.61446	2.04875	3434|23586|64135	IFIT1|DDX58|IFIH1	-1.80706	up2perMal12_16
GO Biological Processes	19	GO:0032608	interferon-beta production	-3.15824	17.3332	6.81456	22539	47	83	3	3.61446	2.04875	3665|23586|64135	IRF7|DDX58|IFIH1	-1.7832	up2perMal12_16
GO Biological Processes	19	GO:0007569	cell aging	-3.14934	9.96529	5.70419	22539	109	83	4	4.81928	2.35086	5371|9521|23636|87178	PML|EEF1E1|NUP62|PNPT1	-1.77789	up2perMal12_16
GO Biological Processes	19	GO:0072657	protein localization to membrane	-3.14333	4.12227	4.40936	22539	527	83	8	9.63855	3.23935	6128|6141|6169|6203|6228|6235|10551|23521	RPL6|RPL18|RPL38|RPS9|RPS23|RPS29|AGR2|RPL13A	-1.77291	up2perMal12_16
GO Biological Processes	19	GO:0032675	regulation of interleukin-6 production	-3.13446	9.8747	5.67251	22539	110	83	4	4.81928	2.35086	3965|4615|23586|64135	LGALS9|MYD88|DDX58|IFIH1	-1.76556	up2perMal12_16
GO Biological Processes	19	GO:0000041	transition metal ion transport	-3.13446	9.8747	5.67251	22539	110	83	4	4.81928	2.35086	1356|2512|7922|148867	CP|FTL|SLC39A7|SLC30A7	-1.76556	up2perMal12_16
GO Biological Processes	19	GO:0080135	regulation of cellular response to stress	-3.13157	3.68626	4.26826	22539	663	83	9	10.8434	3.41287	3965|5371|9521|10551|23636|83666|87178|91304|151636	LGALS9|PML|EEF1E1|AGR2|NUP62|PARP9|PNPT1|TMEM259|DTX3L	-1.7647	up2perMal12_16
GO Biological Processes	19	GO:0001819	positive regulation of cytokine production	-3.11325	4.65902	4.53445	22539	408	83	7	8.43373	3.05027	3428|3665|3965|4615|23586|55601|64135	IFI16|IRF7|LGALS9|MYD88|DDX58|DDX60|IFIH1	-1.74891	up2perMal12_16
GO Biological Processes	19	GO:0050663	cytokine secretion	-3.11111	6.96293	5.08425	22539	195	83	5	6.0241	2.61165	2335|3965|5371|23586|64135	FN1|LGALS9|PML|DDX58|IFIH1	-1.74726	up2perMal12_16
GO Biological Processes	19	GO:0032635	interleukin-6 production	-3.00689	9.12787	5.40459	22539	119	83	4	4.81928	2.35086	3965|4615|23586|64135	LGALS9|MYD88|DDX58|IFIH1	-1.65933	up2perMal12_16
Reactome Gene Sets	6	R-HSA-72695	Formation of the ternary complex, and subsequently, the 43S complex	-3.00536	15.371	6.36794	22539	53	83	3	3.61446	2.04875	6203|6228|6235	RPS9|RPS23|RPS29	-1.65828	up2perMal12_16
GO Biological Processes	19	GO:2000779	regulation of double-strand break repair	-2.95847	14.812	6.23495	22539	55	83	3	3.61446	2.04875	5371|83666|151636	PML|PARP9|DTX3L	-1.61716	up2perMal12_16
GO Biological Processes	19	GO:1903902	positive regulation of viral life cycle	-2.91338	14.2923	6.10874	22539	57	83	3	3.61446	2.04875	3434|3965|6737	IFIT1|LGALS9|TRIM21	-1.57775	up2perMal12_16
GO Biological Processes	19	GO:0032651	regulation of interleukin-1 beta production	-2.89146	14.0459	6.04799	22539	58	83	3	3.61446	2.04875	3428|3965|5371	IFI16|LGALS9|PML	-1.56052	up2perMal12_16
GO Biological Processes	19	GO:0055076	transition metal ion homeostasis	-2.86469	8.35551	5.11333	22539	130	83	4	4.81928	2.35086	1356|2512|7922|148867	CP|FTL|SLC39A7|SLC30A7	-1.537	up2perMal12_16
Reactome Gene Sets	6	R-HSA-72649	Translation initiation complex formation	-2.84882	13.5777	5.93088	22539	60	83	3	3.61446	2.04875	6203|6228|6235	RPS9|RPS23|RPS29	-1.52481	up2perMal12_16
Reactome Gene Sets	6	R-HSA-72702	Ribosomal scanning and start codon recognition	-2.84882	13.5777	5.93088	22539	60	83	3	3.61446	2.04875	6203|6228|6235	RPS9|RPS23|RPS29	-1.52481	up2perMal12_16
GO Biological Processes	19	GO:1900182	positive regulation of protein localization to nucleus	-2.84028	8.22892	5.06406	22539	132	83	4	4.81928	2.35086	3965|23586|83666|151636	LGALS9|DDX58|PARP9|DTX3L	-1.51698	up2perMal12_16
Reactome Gene Sets	6	R-HSA-72662	Activation of the mRNA upon binding of the cap-binding complex and eIFs, and subsequent binding to 4	-2.82806	13.3551	5.8744	22539	61	83	3	3.61446	2.04875	6203|6228|6235	RPS9|RPS23|RPS29	-1.50589	up2perMal12_16
GO Biological Processes	19	GO:0045862	positive regulation of proteolysis	-2.80087	4.80627	4.29293	22539	339	83	6	7.22892	2.84252	2335|3428|3965|5245|5371|91304	FN1|IFI16|LGALS9|PHB|PML|TMEM259	-1.48324	up2perMal12_16
GO Biological Processes	19	GO:0002224	toll-like receptor signaling pathway	-2.78099	7.92859	4.9453	22539	137	83	4	4.81928	2.35086	1514|3665|3965|4615	CTSL|IRF7|LGALS9|MYD88	-1.46426	up2perMal12_16
GO Biological Processes	19	GO:0031397	negative regulation of protein ubiquitination	-2.76793	12.7291	5.71262	22539	64	83	3	3.61446	2.04875	9636|84875|151636	ISG15|PARP10|DTX3L	-1.45324	up2perMal12_16
KEGG Pathway	24	hsa04623	Cytosolic DNA-sensing pathway	-2.76793	12.7291	5.71262	22539	64	83	3	3.61446	2.04875	3665|11277|23586	IRF7|TREX1|DDX58	-1.45324	up2perMal12_16
GO Biological Processes	19	GO:0006913	nucleocytoplasmic transport	-2.76452	4.05305	4.06209	22539	469	83	7	8.43373	3.05027	3965|5371|6672|23586|23636|55677|84875	LGALS9|PML|SP100|DDX58|NUP62|IWS1|PARP10	-1.45049	up2perMal12_16
GO Biological Processes	19	GO:0051098	regulation of binding	-2.74973	4.69546	4.2176	22539	347	83	6	7.22892	2.84252	3428|3433|3434|6672|83666|151636	IFI16|IFIT2|IFIT1|SP100|PARP9|DTX3L	-1.43793	up2perMal12_16
GO Biological Processes	19	GO:0051169	nuclear transport	-2.74364	4.01877	4.03394	22539	473	83	7	8.43373	3.05027	3965|5371|6672|23586|23636|55677|84875	LGALS9|PML|SP100|DDX58|NUP62|IWS1|PARP10	-1.43406	up2perMal12_16
GO Biological Processes	19	GO:0032760	positive regulation of tumor necrosis factor production	-2.7295	12.3434	5.61066	22539	66	83	3	3.61446	2.04875	3965|23586|64135	LGALS9|DDX58|IFIH1	-1.42346	up2perMal12_16
GO Biological Processes	19	GO:0071359	cellular response to dsRNA	-2.7295	12.3434	5.61066	22539	66	83	3	3.61446	2.04875	3434|23586|64135	IFIT1|DDX58|IFIH1	-1.42346	up2perMal12_16
GO Biological Processes	19	GO:0032611	interleukin-1 beta production	-2.71075	12.1591	5.56132	22539	67	83	3	3.61446	2.04875	3428|3965|5371	IFI16|LGALS9|PML	-1.4069	up2perMal12_16
Reactome Gene Sets	6	R-HSA-1280218	Adaptive Immune System	-2.70051	3.19476	3.75473	22539	765	83	9	10.8434	3.41287	1514|3106|4615|6737|6890|6891|9246|51191|151636	CTSL|HLA-B|MYD88|TRIM21|TAP1|TAP2|UBE2L6|HERC5|DTX3L	-1.39868	up2perMal12_16
GO Biological Processes	19	GO:0051091	positive regulation of DNA binding transcription factor activity	-2.68834	5.58754	4.37119	22539	243	83	5	6.0241	2.61165	3965|4615|6737|10346|23586	LGALS9|MYD88|TRIM21|TRIM22|DDX58	-1.3886	up2perMal12_16
GO Biological Processes	19	GO:1903557	positive regulation of tumor necrosis factor superfamily cytokine production	-2.67414	11.8067	5.46571	22539	69	83	3	3.61446	2.04875	3965|23586|64135	LGALS9|DDX58|IFIH1	-1.37681	up2perMal12_16
GO Biological Processes	19	GO:0090398	cellular senescence	-2.67414	11.8067	5.46571	22539	69	83	3	3.61446	2.04875	5371|9521|87178	PML|EEF1E1|PNPT1	-1.37681	up2perMal12_16
GO Biological Processes	19	GO:0051223	regulation of protein transport	-2.6286	3.11733	3.66858	22539	784	83	9	10.8434	3.41287	2335|3965|5371|6672|23586|23636|55677|64135|84875	FN1|LGALS9|PML|SP100|DDX58|NUP62|IWS1|IFIH1|PARP10	-1.34229	up2perMal12_16
GO Biological Processes	19	GO:0032652	regulation of interleukin-1 production	-2.62132	11.3148	5.32946	22539	72	83	3	3.61446	2.04875	3428|3965|5371	IFI16|LGALS9|PML	-1.33549	up2perMal12_16
KEGG Pathway	24	hsa04145	Phagosome	-2.59613	7.05336	4.58256	22539	154	83	4	4.81928	2.35086	1514|3106|6890|6891	CTSL|HLA-B|TAP1|TAP2	-1.31364	up2perMal12_16
GO Biological Processes	19	GO:0051100	negative regulation of binding	-2.58598	7.00785	4.56296	22539	155	83	4	4.81928	2.35086	3428|3433|3434|6672	IFI16|IFIT2|IFIT1|SP100	-1.30507	up2perMal12_16
GO Biological Processes	19	GO:0002479	antigen processing and presentation of exogenous peptide antigen via MHC class I, TAP-dependent	-2.57084	10.8622	5.20104	22539	75	83	3	3.61446	2.04875	3106|6890|6891	HLA-B|TAP1|TAP2	-1.29291	up2perMal12_16
Reactome Gene Sets	6	R-HSA-3108214	SUMOylation of DNA damage response and repair proteins	-2.55449	10.7192	5.15984	22539	76	83	3	3.61446	2.04875	5371|6672|23636	PML|SP100|NUP62	-1.27903	up2perMal12_16
GO Biological Processes	19	GO:0033157	regulation of intracellular protein transport	-2.5473	4.27644	3.9213	22539	381	83	6	7.22892	2.84252	3965|6672|23586|23636|55677|84875	LGALS9|SP100|DDX58|NUP62|IWS1|PARP10	-1.27307	up2perMal12_16
GO Biological Processes	19	GO:2001022	positive regulation of response to DNA damage stimulus	-2.53838	10.58	5.1194	22539	77	83	3	3.61446	2.04875	9521|83666|151636	EEF1E1|PARP9|DTX3L	-1.26483	up2perMal12_16
GO Biological Processes	19	GO:0042590	antigen processing and presentation of exogenous peptide antigen via MHC class I	-2.52249	10.4444	5.07969	22539	78	83	3	3.61446	2.04875	3106|6890|6891	HLA-B|TAP1|TAP2	-1.2507	up2perMal12_16
GO Biological Processes	19	GO:0006606	protein import into nucleus	-2.48432	5.01023	4.03779	22539	271	83	5	6.0241	2.61165	3965|5371|23586|23636|84875	LGALS9|PML|DDX58|NUP62|PARP10	-1.21779	up2perMal12_16
GO Biological Processes	19	GO:0007249	I-kappaB kinase/NF-kappaB signaling	-2.48432	5.01023	4.03779	22539	271	83	5	6.0241	2.61165	3965|4615|10346|10549|23636	LGALS9|MYD88|TRIM22|PRDX4|NUP62	-1.21779	up2perMal12_16
GO Biological Processes	19	GO:0001959	regulation of cytokine-mediated signaling pathway	-2.46965	6.50429	4.34048	22539	167	83	4	4.81928	2.35086	3665|6773|54625|83666	IRF7|STAT2|PARP14|PARP9	-1.20473	up2perMal12_16
GO Biological Processes	19	GO:0009117	nucleotide metabolic process	-2.46819	3.21842	3.55764	22539	675	83	8	9.63855	3.23935	4513|9414|23636|25939|51251|83666|84875|129607	COX2|TJP2|NUP62|SAMHD1|NT5C3A|PARP9|PARP10|CMPK2	-1.20406	up2perMal12_16
Reactome Gene Sets	6	R-HSA-8953854	Metabolism of RNA	-2.46819	3.21842	3.55764	22539	675	83	8	9.63855	3.23935	6128|6141|6169|6203|6228|6235|23521|23636	RPL6|RPL18|RPL38|RPS9|RPS23|RPS29|RPL13A|NUP62	-1.20406	up2perMal12_16
GO Biological Processes	19	GO:0032612	interleukin-1 production	-2.46108	9.93491	4.92779	22539	82	83	3	3.61446	2.04875	3428|3965|5371	IFI16|LGALS9|PML	-1.19934	up2perMal12_16
GO Biological Processes	19	GO:0006753	nucleoside phosphate metabolic process	-2.44497	3.19006	3.52822	22539	681	83	8	9.63855	3.23935	4513|9414|23636|25939|51251|83666|84875|129607	COX2|TJP2|NUP62|SAMHD1|NT5C3A|PARP9|PARP10|CMPK2	-1.18798	up2perMal12_16
Reactome Gene Sets	6	R-HSA-425366	Transport of bile salts and organic acids, metal ions and amine compounds	-2.41712	9.58427	4.82055	22539	85	83	3	3.61446	2.04875	1356|7922|148867	CP|SLC39A7|SLC30A7	-1.1656	up2perMal12_16
GO Biological Processes	19	GO:0042306	regulation of protein import into nucleus	-2.415	6.27871	4.23728	22539	173	83	4	4.81928	2.35086	3965|23586|23636|84875	LGALS9|DDX58|NUP62|PARP10	-1.16502	up2perMal12_16
GO Biological Processes	19	GO:1903829	positive regulation of cellular protein localization	-2.41209	4.01312	3.72468	22539	406	83	6	7.22892	2.84252	3965|10551|23586|23636|83666|151636	LGALS9|AGR2|DDX58|NUP62|PARP9|DTX3L	-1.16355	up2perMal12_16
GO Biological Processes	19	GO:0031348	negative regulation of defense response	-2.4061	6.24263	4.22055	22539	174	83	4	4.81928	2.35086	3428|3434|3965|54625	IFI16|IFIT1|LGALS9|PARP14	-1.15988	up2perMal12_16
GO Biological Processes	19	GO:0002478	antigen processing and presentation of exogenous peptide antigen	-2.4061	6.24263	4.22055	22539	174	83	4	4.81928	2.35086	1514|3106|6890|6891	CTSL|HLA-B|TAP1|TAP2	-1.15988	up2perMal12_16
GO Biological Processes	19	GO:0043902	positive regulation of multi-organism process	-2.39726	6.20695	4.20396	22539	175	83	4	4.81928	2.35086	3434|3965|6737|55601	IFIT1|LGALS9|TRIM21|DDX60	-1.15419	up2perMal12_16
GO Biological Processes	19	GO:0048145	regulation of fibroblast proliferation	-2.38875	9.36394	4.75197	22539	87	83	3	3.61446	2.04875	2335|5371|84875	FN1|PML|PARP10	-1.14871	up2perMal12_16
GO Biological Processes	19	GO:1904589	regulation of protein import	-2.38847	6.17169	4.18749	22539	176	83	4	4.81928	2.35086	3965|23586|23636|84875	LGALS9|DDX58|NUP62|PARP10	-1.14871	up2perMal12_16
GO Biological Processes	19	GO:0048144	fibroblast proliferation	-2.37483	9.25753	4.7185	22539	88	83	3	3.61446	2.04875	2335|5371|84875	FN1|PML|PARP10	-1.14043	up2perMal12_16
GO Biological Processes	19	GO:0051651	maintenance of location in cell	-2.37483	9.25753	4.7185	22539	88	83	3	3.61446	2.04875	2512|5371|6672	FTL|PML|SP100	-1.14043	up2perMal12_16
GO Biological Processes	19	GO:0010952	positive regulation of peptidase activity	-2.36247	6.06825	4.13885	22539	179	83	4	4.81928	2.35086	2335|3428|3965|5371	FN1|IFI16|LGALS9|PML	-1.13067	up2perMal12_16
GO Biological Processes	19	GO:2001020	regulation of response to DNA damage stimulus	-2.35391	6.03454	4.12288	22539	180	83	4	4.81928	2.35086	5371|9521|83666|151636	PML|EEF1E1|PARP9|DTX3L	-1.12396	up2perMal12_16
Reactome Gene Sets	6	R-HSA-422475	Axon guidance	-2.35067	3.41271	3.50534	22539	557	83	7	8.43373	3.05027	6128|6141|6169|6203|6228|6235|23521	RPL6|RPL18|RPL38|RPS9|RPS23|RPS29|RPL13A	-1.12245	up2perMal12_16
GO Biological Processes	19	GO:0019884	antigen processing and presentation of exogenous antigen	-2.3454	6.0012	4.10703	22539	181	83	4	4.81928	2.35086	1514|3106|6890|6891	CTSL|HLA-B|TAP1|TAP2	-1.1184	up2perMal12_16
GO Biological Processes	19	GO:0051170	nuclear import	-2.3284	4.60261	3.78663	22539	295	83	5	6.0241	2.61165	3965|5371|23586|23636|84875	LGALS9|PML|DDX58|NUP62|PARP10	-1.10432	up2perMal12_16
GO Biological Processes	19	GO:0007568	aging	-2.32223	4.58706	3.77676	22539	296	83	5	6.0241	2.61165	5371|9521|23636|87178|493856	PML|EEF1E1|NUP62|PNPT1|CISD2	-1.09925	up2perMal12_16
GO Biological Processes	19	GO:0043123	positive regulation of I-kappaB kinase/NF-kappaB signaling	-2.31192	5.87144	4.04479	22539	185	83	4	4.81928	2.35086	3965|4615|10346|23636	LGALS9|MYD88|TRIM22|NUP62	-1.09074	up2perMal12_16
GO Biological Processes	19	GO:0048002	antigen processing and presentation of peptide antigen	-2.28734	5.77775	3.9993	22539	188	83	4	4.81928	2.35086	1514|3106|6890|6891	CTSL|HLA-B|TAP1|TAP2	-1.06977	up2perMal12_16
GO Biological Processes	19	GO:0008285	negative regulation of cell proliferation	-2.28272	2.99646	3.32195	22539	725	83	8	9.63855	3.23935	3437|3965|5245|5371|9521|10549|23636|84875	IFIT3|LGALS9|PHB|PML|EEF1E1|PRDX4|NUP62|PARP10	-1.06659	up2perMal12_16
GO Biological Processes	19	GO:0002474	antigen processing and presentation of peptide antigen via MHC class I	-2.28199	8.5754	4.49829	22539	95	83	3	3.61446	2.04875	3106|6890|6891	HLA-B|TAP1|TAP2	-1.06621	up2perMal12_16
GO Biological Processes	19	GO:0002757	immune response-activating signal transduction	-2.2804	3.31164	3.41068	22539	574	83	7	8.43373	3.05027	1514|3665|3965|4615|23586|55601|64135	CTSL|IRF7|LGALS9|MYD88|DDX58|DDX60|IFIH1	-1.06497	up2perMal12_16
GO Biological Processes	19	GO:0002573	myeloid leukocyte differentiation	-2.27121	5.71693	3.96952	22539	190	83	4	4.81928	2.35086	3428|3665|3965|9414	IFI16|IRF7|LGALS9|TJP2	-1.0565	up2perMal12_16
Reactome Gene Sets	6	R-HSA-196854	Metabolism of vitamins and cofactors	-2.27121	5.71693	3.96952	22539	190	83	4	4.81928	2.35086	54625|57016|83666|84875	PARP14|AKR1B10|PARP9|PARP10	-1.0565	up2perMal12_16
GO Biological Processes	19	GO:0006282	regulation of DNA repair	-2.26935	8.48607	4.46868	22539	96	83	3	3.61446	2.04875	5371|83666|151636	PML|PARP9|DTX3L	-1.05535	up2perMal12_16
GO Biological Processes	19	GO:0043331	response to dsRNA	-2.24448	8.31288	4.41074	22539	98	83	3	3.61446	2.04875	3434|23586|64135	IFIT1|DDX58|IFIH1	-1.03547	up2perMal12_16
GO Biological Processes	19	GO:0071887	leukocyte apoptotic process	-2.20822	8.06597	4.32684	22539	101	83	3	3.61446	2.04875	1514|3665|3965	CTSL|IRF7|LGALS9	-1.00547	up2perMal12_16
GO Biological Processes	19	GO:0008630	intrinsic apoptotic signaling pathway in response to DNA damage	-2.1964	7.98689	4.29964	22539	102	83	3	3.61446	2.04875	1396|3428|5371	CRIP1|IFI16|PML	-0.99572	up2perMal12_16
KEGG Pathway	24	hsa05203	Viral carcinogenesis	-2.18587	5.40406	3.81294	22539	201	83	4	4.81928	2.35086	3106|3665|6672|10379	HLA-B|IRF7|SP100|IRF9	-0.988482	up2perMal12_16
GO Biological Processes	19	GO:0031400	negative regulation of protein modification process	-2.18572	3.17873	3.28289	22539	598	83	7	8.43373	3.05027	5245|6737|9636|23636|54625|84875|151636	PHB|TRIM21|ISG15|NUP62|PARP14|PARP10|DTX3L	-0.988482	up2perMal12_16
GO Biological Processes	19	GO:0048524	positive regulation of viral process	-2.1847	7.90935	4.27281	22539	103	83	3	3.61446	2.04875	3434|3965|6737	IFIT1|LGALS9|TRIM21	-0.988147	up2perMal12_16
GO Biological Processes	19	GO:0017038	protein import	-2.16475	4.20363	3.52566	22539	323	83	5	6.0241	2.61165	3965|5371|23586|23636|84875	LGALS9|PML|DDX58|NUP62|PARP10	-0.969904	up2perMal12_16
KEGG Pathway	24	hsa00240	Pyrimidine metabolism	-2.16168	7.75869	4.22021	22539	105	83	3	3.61446	2.04875	51251|87178|129607	NT5C3A|PNPT1|CMPK2	-0.967707	up2perMal12_16
GO Biological Processes	19	GO:0002764	immune response-regulating signaling pathway	-2.15527	3.13676	3.24171	22539	606	83	7	8.43373	3.05027	1514|3665|3965|4615|23586|55601|64135	CTSL|IRF7|LGALS9|MYD88|DDX58|DDX60|IFIH1	-0.963482	up2perMal12_16
GO Biological Processes	19	GO:0055086	nucleobase-containing small molecule metabolic process	-2.15304	2.84723	3.1559	22539	763	83	8	9.63855	3.23935	4513|9414|23636|25939|51251|83666|84875|129607	COX2|TJP2|NUP62|SAMHD1|NT5C3A|PARP9|PARP10|CMPK2	-0.962258	up2perMal12_16
GO Biological Processes	19	GO:1903320	regulation of protein modification by small protein conjugation or removal	-2.14158	5.24742	3.73231	22539	207	83	4	4.81928	2.35086	6737|9636|84875|151636	TRIM21|ISG15|PARP10|DTX3L	-0.953494	up2perMal12_16
GO Biological Processes	19	GO:0022618	ribonucleoprotein complex assembly	-2.13434	5.2222	3.71917	22539	208	83	4	4.81928	2.35086	6128|6169|6228|23521	RPL6|RPL38|RPS23|RPL13A	-0.947598	up2perMal12_16
GO Biological Processes	19	GO:0031331	positive regulation of cellular catabolic process	-2.12115	4.10203	3.45649	22539	331	83	5	6.0241	2.61165	6737|10346|87178|91304|151636	TRIM21|TRIM22|PNPT1|TMEM259|DTX3L	-0.937718	up2perMal12_16
GO Biological Processes	19	GO:0030330	DNA damage response, signal transduction by p53 class mediator	-2.1062	7.40602	4.09459	22539	110	83	3	3.61446	2.04875	5371|6672|9521	PML|SP100|EEF1E1	-0.925693	up2perMal12_16
GO Biological Processes	19	GO:0051701	interaction with host	-2.1058	5.12366	3.66747	22539	212	83	4	4.81928	2.35086	3434|3965|5371|6737	IFIT1|LGALS9|PML|TRIM21	-0.925693	up2perMal12_16
GO Biological Processes	19	GO:0002526	acute inflammatory response	-2.1058	5.12366	3.66747	22539	212	83	4	4.81928	2.35086	2335|3075|5245|23780	FN1|CFH|PHB|APOL2	-0.925693	up2perMal12_16
GO Biological Processes	19	GO:0051054	positive regulation of DNA metabolic process	-2.09177	5.07578	3.6421	22539	214	83	4	4.81928	2.35086	5371|9869|83666|151636	PML|SETDB1|PARP9|DTX3L	-0.912974	up2perMal12_16
GO Biological Processes	19	GO:0051224	negative regulation of protein transport	-2.08481	5.05217	3.62954	22539	215	83	4	4.81928	2.35086	2335|5371|6672|84875	FN1|PML|SP100|PARP10	-0.907979	up2perMal12_16
GO Biological Processes	19	GO:0032680	regulation of tumor necrosis factor production	-2.07424	7.2094	4.02294	22539	113	83	3	3.61446	2.04875	3965|23586|64135	LGALS9|DDX58|IFIH1	-0.900336	up2perMal12_16
GO Biological Processes	19	GO:0032387	negative regulation of intracellular transport	-2.06379	7.14616	3.99964	22539	114	83	3	3.61446	2.04875	3965|6672|84875	LGALS9|SP100|PARP10	-0.892159	up2perMal12_16
GO Biological Processes	19	GO:0050715	positive regulation of cytokine secretion	-2.06379	7.14616	3.99964	22539	114	83	3	3.61446	2.04875	3965|23586|64135	LGALS9|DDX58|IFIH1	-0.892159	up2perMal12_16
GO Biological Processes	19	GO:1904950	negative regulation of establishment of protein localization	-2.05735	4.95989	3.58005	22539	219	83	4	4.81928	2.35086	2335|5371|6672|84875	FN1|PML|SP100|PARP10	-0.886462	up2perMal12_16
GO Biological Processes	19	GO:0030162	regulation of proteolysis	-2.05682	2.73951	3.03183	22539	793	83	8	9.63855	3.23935	2335|3075|3428|3965|5245|5371|6737|91304	FN1|CFH|IFI16|LGALS9|PHB|PML|TRIM21|TMEM259	-0.886462	up2perMal12_16
GO Biological Processes	19	GO:0071826	ribonucleoprotein complex subunit organization	-2.05058	4.93735	3.56787	22539	220	83	4	4.81928	2.35086	6128|6169|6228|23521	RPL6|RPL38|RPS23|RPL13A	-0.881197	up2perMal12_16
GO Biological Processes	19	GO:0032640	tumor necrosis factor production	-2.04321	7.02295	3.95387	22539	116	83	3	3.61446	2.04875	3965|23586|64135	LGALS9|DDX58|IFIH1	-0.877221	up2perMal12_16
GO Biological Processes	19	GO:0019882	antigen processing and presentation	-2.03714	4.89287	3.54372	22539	222	83	4	4.81928	2.35086	1514|3106|6890|6891	CTSL|HLA-B|TAP1|TAP2	-0.872234	up2perMal12_16
GO Biological Processes	19	GO:1903555	regulation of tumor necrosis factor superfamily cytokine production	-2.03307	6.96293	3.93139	22539	117	83	3	3.61446	2.04875	3965|23586|64135	LGALS9|DDX58|IFIH1	-0.869748	up2perMal12_16
KEGG Pathway	24	hsa03010	Ribosome	-13.0648	24.0587	16.3671	22539	154	73	12	16.4384	4.33782	6134|6138|6141|6154|6173|6203|6222|25873|29093|54948|63931|200916	RPL10|RPL15|RPL18|RPL26|RPL36A|RPS9|RPS18|RPL36|MRPL22|MRPL16|MRPS14|RPL22L1	-10.9228	up2perMal4_8
Reactome Gene Sets	6	R-HSA-72766	Translation	-11.0198	13.7459	12.4963	22539	292	73	13	17.8082	4.47778	6134|6138|6141|6154|6173|6203|6222|25873|29093|54534|54948|63931|200916	RPL10|RPL15|RPL18|RPL26|RPL36A|RPS9|RPS18|RPL36|MRPL22|MRPL50|MRPL16|MRPS14|RPL22L1	-8.93688	up2perMal4_8
Reactome Gene Sets	6	R-HSA-192823	Viral mRNA Translation	-10.87	30.8753	16.188	22539	90	73	9	12.3288	3.84793	6134|6138|6141|6154|6173|6203|6222|25873|200916	RPL10|RPL15|RPL18|RPL26|RPL36A|RPS9|RPS18|RPL36|RPL22L1	-8.79491	up2perMal4_8
Reactome Gene Sets	6	R-HSA-156902	Peptide chain elongation	-10.87	30.8753	16.188	22539	90	73	9	12.3288	3.84793	6134|6138|6141|6154|6173|6203|6222|25873|200916	RPL10|RPL15|RPL18|RPL26|RPL36A|RPS9|RPS18|RPL36|RPL22L1	-8.79491	up2perMal4_8
Reactome Gene Sets	6	R-HSA-168273	Influenza Viral RNA Transcription and Replication	-10.7508	23.0413	14.5872	22539	134	73	10	13.6986	4.02426	6134|6138|6141|6154|6173|6203|6222|11097|25873|200916	RPL10|RPL15|RPL18|RPL26|RPL36A|RPS9|RPS18|NUPL2|RPL36|RPL22L1	-8.68086	up2perMal4_8
Reactome Gene Sets	6	R-HSA-2408557	Selenocysteine synthesis	-10.6966	29.5615	15.8176	22539	94	73	9	12.3288	3.84793	6134|6138|6141|6154|6173|6203|6222|25873|200916	RPL10|RPL15|RPL18|RPL26|RPL36A|RPS9|RPS18|RPL36|RPL22L1	-8.63924	up2perMal4_8
Reactome Gene Sets	6	R-HSA-156842	Eukaryotic Translation Elongation	-10.6966	29.5615	15.8176	22539	94	73	9	12.3288	3.84793	6134|6138|6141|6154|6173|6203|6222|25873|200916	RPL10|RPL15|RPL18|RPL26|RPL36A|RPS9|RPS18|RPL36|RPL22L1	-8.63924	up2perMal4_8
Reactome Gene Sets	6	R-HSA-72764	Eukaryotic Translation Termination	-10.6966	29.5615	15.8176	22539	94	73	9	12.3288	3.84793	6134|6138|6141|6154|6173|6203|6222|25873|200916	RPL10|RPL15|RPL18|RPL26|RPL36A|RPS9|RPS18|RPL36|RPL22L1	-8.63924	up2perMal4_8
Reactome Gene Sets	6	R-HSA-975956	Nonsense Mediated Decay (NMD) independent of the Exon Junction Complex (EJC)	-10.6128	28.9456	15.641	22539	96	73	9	12.3288	3.84793	6134|6138|6141|6154|6173|6203|6222|25873|200916	RPL10|RPL15|RPL18|RPL26|RPL36A|RPS9|RPS18|RPL36|RPL22L1	-8.56043	up2perMal4_8
Reactome Gene Sets	6	R-HSA-168255	Influenza Life Cycle	-10.4387	21.4412	14.0271	22539	144	73	10	13.6986	4.02426	6134|6138|6141|6154|6173|6203|6222|11097|25873|200916	RPL10|RPL15|RPL18|RPL26|RPL36A|RPS9|RPS18|NUPL2|RPL36|RPL22L1	-8.40075	up2perMal4_8
Reactome Gene Sets	6	R-HSA-72689	Formation of a pool of free 40S subunits	-10.3338	26.9785	15.0631	22539	103	73	9	12.3288	3.84793	6134|6138|6141|6154|6173|6203|6222|25873|200916	RPL10|RPL15|RPL18|RPL26|RPL36A|RPS9|RPS18|RPL36|RPL22L1	-8.29823	up2perMal4_8
Reactome Gene Sets	6	R-HSA-168254	Influenza Infection	-10.1211	19.9196	13.473	22539	155	73	10	13.6986	4.02426	6134|6138|6141|6154|6173|6203|6222|11097|25873|200916	RPL10|RPL15|RPL18|RPL26|RPL36A|RPS9|RPS18|NUPL2|RPL36|RPL22L1	-8.09258	up2perMal4_8
Reactome Gene Sets	6	R-HSA-156827	L13a-mediated translational silencing of Ceruloplasmin expression	-9.96854	24.591	14.3306	22539	113	73	9	12.3288	3.84793	6134|6138|6141|6154|6173|6203|6222|25873|200916	RPL10|RPL15|RPL18|RPL26|RPL36A|RPS9|RPS18|RPL36|RPL22L1	-7.94694	up2perMal4_8
Reactome Gene Sets	6	R-HSA-1799339	SRP-dependent cotranslational protein targeting to membrane	-9.96854	24.591	14.3306	22539	113	73	9	12.3288	3.84793	6134|6138|6141|6154|6173|6203|6222|25873|200916	RPL10|RPL15|RPL18|RPL26|RPL36A|RPS9|RPS18|RPL36|RPL22L1	-7.94694	up2perMal4_8
Reactome Gene Sets	6	R-HSA-72706	GTP hydrolysis and joining of the 60S ribosomal subunit	-9.93394	24.3753	14.2626	22539	114	73	9	12.3288	3.84793	6134|6138|6141|6154|6173|6203|6222|25873|200916	RPL10|RPL15|RPL18|RPL26|RPL36A|RPS9|RPS18|RPL36|RPL22L1	-7.91688	up2perMal4_8
Reactome Gene Sets	6	R-HSA-927802	Nonsense-Mediated Decay (NMD)	-9.8657	23.955	14.1291	22539	116	73	9	12.3288	3.84793	6134|6138|6141|6154|6173|6203|6222|25873|200916	RPL10|RPL15|RPL18|RPL26|RPL36A|RPS9|RPS18|RPL36|RPL22L1	-7.8576	up2perMal4_8
Reactome Gene Sets	6	R-HSA-975957	Nonsense Mediated Decay (NMD) enhanced by the Exon Junction Complex (EJC)	-9.8657	23.955	14.1291	22539	116	73	9	12.3288	3.84793	6134|6138|6141|6154|6173|6203|6222|25873|200916	RPL10|RPL15|RPL18|RPL26|RPL36A|RPS9|RPS18|RPL36|RPL22L1	-7.8576	up2perMal4_8
Reactome Gene Sets	6	R-HSA-2408522	Selenoamino acid metabolism	-9.76567	23.3511	13.9351	22539	119	73	9	12.3288	3.84793	6134|6138|6141|6154|6173|6203|6222|25873|200916	RPL10|RPL15|RPL18|RPL26|RPL36A|RPS9|RPS18|RPL36|RPL22L1	-7.75978	up2perMal4_8
CORUM	33	CORUM:306	Ribosome, cytoplasmic	-9.70705	30.8753	15.2587	22539	80	73	8	10.9589	3.65609	6134|6138|6141|6154|6173|6203|6222|25873	RPL10|RPL15|RPL18|RPL26|RPL36A|RPS9|RPS18|RPL36	-7.70336	up2perMal4_8
Reactome Gene Sets	6	R-HSA-72737	Cap-dependent Translation Initiation	-9.70047	22.9651	13.8097	22539	121	73	9	12.3288	3.84793	6134|6138|6141|6154|6173|6203|6222|25873|200916	RPL10|RPL15|RPL18|RPL26|RPL36A|RPS9|RPS18|RPL36|RPL22L1	-7.70114	up2perMal4_8
Reactome Gene Sets	6	R-HSA-72613	Eukaryotic Translation Initiation	-9.70047	22.9651	13.8097	22539	121	73	9	12.3288	3.84793	6134|6138|6141|6154|6173|6203|6222|25873|200916	RPL10|RPL15|RPL18|RPL26|RPL36A|RPS9|RPS18|RPL36|RPL22L1	-7.70114	up2perMal4_8
GO Biological Processes	19	GO:0006614	SRP-dependent cotranslational protein targeting to membrane	-9.25218	27.1432	14.2445	22539	91	73	8	10.9589	3.65609	6134|6138|6141|6154|6173|6203|6222|25873	RPL10|RPL15|RPL18|RPL26|RPL36A|RPS9|RPS18|RPL36	-7.27135	up2perMal4_8
GO Biological Processes	19	GO:0019080	viral gene expression	-9.25156	16.2502	12.0331	22539	190	73	10	13.6986	4.02426	5094|6134|6138|6141|6154|6173|6203|6222|11097|25873	PCBP2|RPL10|RPL15|RPL18|RPL26|RPL36A|RPS9|RPS18|NUPL2|RPL36	-7.27135	up2perMal4_8
Reactome Gene Sets	6	R-HSA-8868773	rRNA processing in the nucleus and cytosol	-9.11994	15.7527	11.8246	22539	196	73	10	13.6986	4.02426	6134|6138|6141|6154|6173|6203|6222|25873|54433|200916	RPL10|RPL15|RPL18|RPL26|RPL36A|RPS9|RPS18|RPL36|GAR1|RPL22L1	-7.14592	up2perMal4_8
GO Biological Processes	19	GO:0006613	cotranslational protein targeting to membrane	-9.06456	25.7295	13.8409	22539	96	73	8	10.9589	3.65609	6134|6138|6141|6154|6173|6203|6222|25873	RPL10|RPL15|RPL18|RPL26|RPL36A|RPS9|RPS18|RPL36	-7.09462	up2perMal4_8
GO Biological Processes	19	GO:0045047	protein targeting to ER	-8.92186	24.7003	13.5397	22539	100	73	8	10.9589	3.65609	6134|6138|6141|6154|6173|6203|6222|25873	RPL10|RPL15|RPL18|RPL26|RPL36A|RPS9|RPS18|RPL36	-6.95996	up2perMal4_8
Reactome Gene Sets	6	R-HSA-72312	rRNA processing	-8.90992	14.988	11.4967	22539	206	73	10	13.6986	4.02426	6134|6138|6141|6154|6173|6203|6222|25873|54433|200916	RPL10|RPL15|RPL18|RPL26|RPL36A|RPS9|RPS18|RPL36|GAR1|RPL22L1	-6.95001	up2perMal4_8
CORUM	33	CORUM:3055	Nop56p-associated pre-rRNA complex	-8.78513	23.7503	13.2555	22539	104	73	8	10.9589	3.65609	6134|6138|6141|6154|6173|6203|6222|25873	RPL10|RPL15|RPL18|RPL26|RPL36A|RPS9|RPS18|RPL36	-6.83878	up2perMal4_8
GO Biological Processes	19	GO:0072599	establishment of protein localization to endoplasmic reticulum	-8.78513	23.7503	13.2555	22539	104	73	8	10.9589	3.65609	6134|6138|6141|6154|6173|6203|6222|25873	RPL10|RPL15|RPL18|RPL26|RPL36A|RPS9|RPS18|RPL36	-6.83878	up2perMal4_8
Reactome Gene Sets	6	R-HSA-9010553	Regulation of expression of SLITs and ROBOs	-8.34267	16.1557	11.3735	22539	172	73	9	12.3288	3.84793	6134|6138|6141|6154|6173|6203|6222|25873|200916	RPL10|RPL15|RPL18|RPL26|RPL36A|RPS9|RPS18|RPL36|RPL22L1	-6.41889	up2perMal4_8
GO Biological Processes	19	GO:0000184	nuclear-transcribed mRNA catabolic process, nonsense-mediated decay	-8.28948	20.5836	12.2611	22539	120	73	8	10.9589	3.65609	6134|6138|6141|6154|6173|6203|6222|25873	RPL10|RPL15|RPL18|RPL26|RPL36A|RPS9|RPS18|RPL36	-6.36933	up2perMal4_8
GO Biological Processes	19	GO:0019083	viral transcription	-8.25514	15.7885	11.2272	22539	176	73	9	12.3288	3.84793	6134|6138|6141|6154|6173|6203|6222|11097|25873	RPL10|RPL15|RPL18|RPL26|RPL36A|RPS9|RPS18|NUPL2|RPL36	-6.3368	up2perMal4_8
GO Biological Processes	19	GO:0070972	protein localization to endoplasmic reticulum	-8.12163	19.6034	11.9367	22539	126	73	8	10.9589	3.65609	6134|6138|6141|6154|6173|6203|6222|25873	RPL10|RPL15|RPL18|RPL26|RPL36A|RPS9|RPS18|RPL36	-6.21572	up2perMal4_8
Reactome Gene Sets	6	R-HSA-6791226	Major pathway of rRNA processing in the nucleolus and cytosol	-8.04534	14.9397	10.8817	22539	186	73	9	12.3288	3.84793	6134|6138|6141|6154|6173|6203|6222|25873|200916	RPL10|RPL15|RPL18|RPL26|RPL36A|RPS9|RPS18|RPL36|RPL22L1	-6.14811	up2perMal4_8
CORUM	33	CORUM:308	60S ribosomal subunit, cytoplasmic	-8.04347	39.4153	15.0278	22539	47	73	6	8.21918	3.21461	6134|6138|6141|6154|6173|25873	RPL10|RPL15|RPL18|RPL26|RPL36A|RPL36	-6.14795	up2perMal4_8
GO Biological Processes	19	GO:0006364	rRNA processing	-7.93853	11.8751	10.0538	22539	260	73	10	13.6986	4.02426	6134|6138|6141|6154|6173|6203|6222|25873|54433|55006	RPL10|RPL15|RPL18|RPL26|RPL36A|RPS9|RPS18|RPL36|GAR1|TRMT61B	-6.04472	up2perMal4_8
GO Biological Processes	19	GO:0016032	viral process	-7.60489	5.92238	7.98611	22539	782	73	15	20.5479	4.72907	290|3434|4940|5094|6134|6138|6141|6154|6173|6203|6222|6890|11097|25873|79682	ANPEP|IFIT1|OAS3|PCBP2|RPL10|RPL15|RPL18|RPL26|RPL36A|RPS9|RPS18|TAP1|NUPL2|RPL36|CENPU	-5.72449	up2perMal4_8
GO Biological Processes	19	GO:0000956	nuclear-transcribed mRNA catabolic process	-7.57003	13.1696	10.1239	22539	211	73	9	12.3288	3.84793	6134|6138|6141|6154|6173|6203|6222|25873|219988	RPL10|RPL15|RPL18|RPL26|RPL36A|RPS9|RPS18|RPL36|PATL1	-5.69618	up2perMal4_8
Reactome Gene Sets	6	R-HSA-8953854	Metabolism of RNA	-7.52978	6.40377	8.12532	22539	675	73	14	19.1781	4.60793	5094|6134|6138|6141|6154|6173|6203|6222|11097|25873|54433|55006|200916|219988	PCBP2|RPL10|RPL15|RPL18|RPL26|RPL36A|RPS9|RPS18|NUPL2|RPL36|GAR1|TRMT61B|RPL22L1|PATL1	-5.66551	up2perMal4_8
GO Biological Processes	19	GO:0022613	ribonucleoprotein complex biogenesis	-7.49696	7.93371	8.63096	22539	467	73	12	16.4384	4.33782	6134|6138|6141|6154|6173|6203|6222|25873|54433|55006|219988|100130932	RPL10|RPL15|RPL18|RPL26|RPL36A|RPS9|RPS18|RPL36|GAR1|TRMT61B|PATL1|SNRPGP15	-5.63594	up2perMal4_8
GO Biological Processes	19	GO:0016072	rRNA metabolic process	-7.43366	10.5018	9.34804	22539	294	73	10	13.6986	4.02426	6134|6138|6141|6154|6173|6203|6222|25873|54433|55006	RPL10|RPL15|RPL18|RPL26|RPL36A|RPS9|RPS18|RPL36|GAR1|TRMT61B	-5.58033	up2perMal4_8
Reactome Gene Sets	6	R-HSA-376176	Signaling by ROBO receptors	-7.43071	12.6885	9.90809	22539	219	73	9	12.3288	3.84793	6134|6138|6141|6154|6173|6203|6222|25873|200916	RPL10|RPL15|RPL18|RPL26|RPL36A|RPS9|RPS18|RPL36|RPL22L1	-5.57906	up2perMal4_8
Reactome Gene Sets	6	R-HSA-5663205	Infectious disease	-7.3645	8.82153	8.82373	22539	385	73	11	15.0685	4.18705	6134|6138|6141|6154|6173|6203|6222|11097|25873|84168|200916	RPL10|RPL15|RPL18|RPL26|RPL36A|RPS9|RPS18|NUPL2|RPL36|ANTXR1|RPL22L1	-5.52203	up2perMal4_8
GO Biological Processes	19	GO:0006612	protein targeting to membrane	-7.26642	15.2471	10.3738	22539	162	73	8	10.9589	3.65609	6134|6138|6141|6154|6173|6203|6222|25873	RPL10|RPL15|RPL18|RPL26|RPL36A|RPS9|RPS18|RPL36	-5.43588	up2perMal4_8
GO Biological Processes	19	GO:0006605	protein targeting	-7.25146	8.5982	8.68435	22539	395	73	11	15.0685	4.18705	706|6134|6138|6141|6154|6173|6203|6222|10456|25873|56910	TSPO|RPL10|RPL15|RPL18|RPL26|RPL36A|RPS9|RPS18|HAX1|RPL36|STARD7	-5.42629	up2perMal4_8
GO Biological Processes	19	GO:0042254	ribosome biogenesis	-6.98915	9.41321	8.74925	22539	328	73	10	13.6986	4.02426	6134|6138|6141|6154|6173|6203|6222|25873|54433|55006	RPL10|RPL15|RPL18|RPL26|RPL36A|RPS9|RPS18|RPL36|GAR1|TRMT61B	-5.17452	up2perMal4_8
GO Biological Processes	19	GO:0006413	translational initiation	-6.68028	12.7981	9.38309	22539	193	73	8	10.9589	3.65609	6134|6138|6141|6154|6173|6203|6222|25873	RPL10|RPL15|RPL18|RPL26|RPL36A|RPS9|RPS18|RPL36	-4.88642	up2perMal4_8
GO Biological Processes	19	GO:0002181	cytoplasmic translation	-6.60075	22.8706	11.2402	22539	81	73	6	8.21918	3.21461	6138|6141|6154|6173|25873|200916	RPL15|RPL18|RPL26|RPL36A|RPL36|RPL22L1	-4.81377	up2perMal4_8
GO Biological Processes	19	GO:0034470	ncRNA processing	-6.16699	7.66138	7.69171	22539	403	73	10	13.6986	4.02426	6134|6138|6141|6154|6173|6203|6222|25873|54433|55006	RPL10|RPL15|RPL18|RPL26|RPL36A|RPS9|RPS18|RPL36|GAR1|TRMT61B	-4.41194	up2perMal4_8
GO Biological Processes	19	GO:0006402	mRNA catabolic process	-5.71694	7.93937	7.45833	22539	350	73	9	12.3288	3.84793	6134|6138|6141|6154|6173|6203|6222|25873|219988	RPL10|RPL15|RPL18|RPL26|RPL36A|RPS9|RPS18|RPL36|PATL1	-3.99751	up2perMal4_8
Reactome Gene Sets	6	R-HSA-71291	Metabolism of amino acids and derivatives	-5.5678	7.6131	7.26082	22539	365	73	9	12.3288	3.84793	6134|6138|6141|6154|6173|6203|6222|25873|200916	RPL10|RPL15|RPL18|RPL26|RPL36A|RPS9|RPS18|RPL36|RPL22L1	-3.85851	up2perMal4_8
GO Biological Processes	19	GO:0090150	establishment of protein localization to membrane	-5.52242	8.98192	7.59151	22539	275	73	8	10.9589	3.65609	6134|6138|6141|6154|6173|6203|6222|25873	RPL10|RPL15|RPL18|RPL26|RPL36A|RPS9|RPS18|RPL36	-3.81646	up2perMal4_8
GO Biological Processes	19	GO:0006401	RNA catabolic process	-5.3977	7.2553	7.03815	22539	383	73	9	12.3288	3.84793	6134|6138|6141|6154|6173|6203|6222|25873|219988	RPL10|RPL15|RPL18|RPL26|RPL36A|RPS9|RPS18|RPL36|PATL1	-3.70265	up2perMal4_8
GO Biological Processes	19	GO:0034655	nucleobase-containing compound catabolic process	-5.39212	5.56768	6.5194	22539	610	73	11	15.0685	4.18705	3148|6134|6138|6141|6154|6173|6203|6222|11097|25873|219988	HMGB2|RPL10|RPL15|RPL18|RPL26|RPL36A|RPS9|RPS18|NUPL2|RPL36|PATL1	-3.69814	up2perMal4_8
GO Biological Processes	19	GO:0072594	establishment of protein localization to organelle	-5.16233	5.26556	6.26541	22539	645	73	11	15.0685	4.18705	706|6134|6138|6141|6154|6173|6203|6222|10456|25873|56910	TSPO|RPL10|RPL15|RPL18|RPL26|RPL36A|RPS9|RPS18|HAX1|RPL36|STARD7	-3.50937	up2perMal4_8
GO Biological Processes	19	GO:0046700	heterocycle catabolic process	-5.10562	5.1931	6.20308	22539	654	73	11	15.0685	4.18705	3148|6134|6138|6141|6154|6173|6203|6222|11097|25873|219988	HMGB2|RPL10|RPL15|RPL18|RPL26|RPL36A|RPS9|RPS18|NUPL2|RPL36|PATL1	-3.46423	up2perMal4_8
GO Biological Processes	19	GO:0044270	cellular nitrogen compound catabolic process	-5.09314	5.17727	6.18938	22539	656	73	11	15.0685	4.18705	3148|6134|6138|6141|6154|6173|6203|6222|11097|25873|219988	HMGB2|RPL10|RPL15|RPL18|RPL26|RPL36A|RPS9|RPS18|NUPL2|RPL36|PATL1	-3.45365	up2perMal4_8
GO Biological Processes	19	GO:0140053	mitochondrial gene expression	-5.06648	12.517	8.01292	22539	148	73	6	8.21918	3.21461	29093|54534|54948|55006|56652|63931	MRPL22|MRPL50|MRPL16|TRMT61B|TWNK|MRPS14	-3.43077	up2perMal4_8
GO Biological Processes	19	GO:0019439	aromatic compound catabolic process	-5.00706	5.06909	6.09503	22539	670	73	11	15.0685	4.18705	3148|6134|6138|6141|6154|6173|6203|6222|11097|25873|219988	HMGB2|RPL10|RPL15|RPL18|RPL26|RPL36A|RPS9|RPS18|NUPL2|RPL36|PATL1	-3.37788	up2perMal4_8
Reactome Gene Sets	6	R-HSA-422475	Axon guidance	-4.9195	5.54315	6.18881	22539	557	73	10	13.6986	4.02426	2048|6134|6138|6141|6154|6173|6203|6222|25873|200916	EPHB2|RPL10|RPL15|RPL18|RPL26|RPL36A|RPS9|RPS18|RPL36|RPL22L1	-3.29583	up2perMal4_8
GO Biological Processes	19	GO:1901361	organic cyclic compound catabolic process	-4.82963	4.85184	5.90143	22539	700	73	11	15.0685	4.18705	3148|6134|6138|6141|6154|6173|6203|6222|11097|25873|219988	HMGB2|RPL10|RPL15|RPL18|RPL26|RPL36A|RPS9|RPS18|NUPL2|RPL36|PATL1	-3.22212	up2perMal4_8
GO Biological Processes	19	GO:0034660	ncRNA metabolic process	-4.81336	5.38837	6.06542	22539	573	73	10	13.6986	4.02426	6134|6138|6141|6154|6173|6203|6222|25873|54433|55006	RPL10|RPL15|RPL18|RPL26|RPL36A|RPS9|RPS18|RPL36|GAR1|TRMT61B	-3.20761	up2perMal4_8
GO Biological Processes	19	GO:0072657	protein localization to membrane	-4.2998	5.27283	5.6578	22539	527	73	9	12.3288	3.84793	2048|6134|6138|6141|6154|6173|6203|6222|25873	EPHB2|RPL10|RPL15|RPL18|RPL26|RPL36A|RPS9|RPS18|RPL36	-2.76808	up2perMal4_8
GO Biological Processes	19	GO:0022411	cellular component disassembly	-4.03904	4.87505	5.34154	22539	570	73	9	12.3288	3.84793	706|1514|3148|10456|11097|29093|54534|54948|63931	TSPO|CTSL|HMGB2|HAX1|NUPL2|MRPL22|MRPL50|MRPL16|MRPS14	-2.54145	up2perMal4_8
CORUM	33	CORUM:320	55S ribosome, mitochondrial	-3.94079	16.0391	7.5353	22539	77	73	4	5.47945	2.66361	29093|54534|54948|63931	MRPL22|MRPL50|MRPL16|MRPS14	-2.45668	up2perMal4_8
Reactome Gene Sets	6	R-HSA-5368286	Mitochondrial translation initiation	-3.75465	14.3606	7.07612	22539	86	73	4	5.47945	2.66361	29093|54534|54948|63931	MRPL22|MRPL50|MRPL16|MRPS14	-2.3031	up2perMal4_8
Reactome Gene Sets	6	R-HSA-5419276	Mitochondrial translation termination	-3.75465	14.3606	7.07612	22539	86	73	4	5.47945	2.66361	29093|54534|54948|63931	MRPL22|MRPL50|MRPL16|MRPS14	-2.3031	up2perMal4_8
Reactome Gene Sets	6	R-HSA-5389840	Mitochondrial translation elongation	-3.75465	14.3606	7.07612	22539	86	73	4	5.47945	2.66361	29093|54534|54948|63931	MRPL22|MRPL50|MRPL16|MRPS14	-2.3031	up2perMal4_8
GO Biological Processes	19	GO:0070125	mitochondrial translational elongation	-3.73527	14.1956	7.02937	22539	87	73	4	5.47945	2.66361	29093|54534|54948|63931	MRPL22|MRPL50|MRPL16|MRPS14	-2.28556	up2perMal4_8
GO Biological Processes	19	GO:0070126	mitochondrial translational termination	-3.71612	14.0342	6.98338	22539	88	73	4	5.47945	2.66361	29093|54534|54948|63931	MRPL22|MRPL50|MRPL16|MRPS14	-2.26886	up2perMal4_8
Reactome Gene Sets	6	R-HSA-5368287	Mitochondrial translation	-3.64182	13.4241	6.80667	22539	92	73	4	5.47945	2.66361	29093|54534|54948|63931	MRPL22|MRPL50|MRPL16|MRPS14	-2.2006	up2perMal4_8
GO Biological Processes	19	GO:0046034	ATP metabolic process	-3.54634	6.66374	5.41639	22539	278	73	6	8.21918	3.21461	706|1355|4513|4722|11097|55471	TSPO|COX15|COX2|NDUFS3|NUPL2|NDUFAF7	-2.11521	up2perMal4_8
GO Biological Processes	19	GO:0006415	translational termination	-3.4703	12.108	6.40928	22539	102	73	4	5.47945	2.66361	29093|54534|54948|63931	MRPL22|MRPL50|MRPL16|MRPS14	-2.04962	up2perMal4_8
GO Biological Processes	19	GO:0009205	purine ribonucleoside triphosphate metabolic process	-3.31005	6.01468	5.05121	22539	308	73	6	8.21918	3.21461	706|1355|4513|4722|11097|55471	TSPO|COX15|COX2|NDUFS3|NUPL2|NDUFAF7	-1.90732	up2perMal4_8
CORUM	33	CORUM:324	39S ribosomal subunit, mitochondrial	-3.29435	19.2971	7.2336	22539	48	73	3	4.10959	2.32341	29093|54534|54948	MRPL22|MRPL50|MRPL16	-1.89381	up2perMal4_8
GO Biological Processes	19	GO:0009199	ribonucleoside triphosphate metabolic process	-3.26598	5.89975	4.98395	22539	314	73	6	8.21918	3.21461	706|1355|4513|4722|11097|55471	TSPO|COX15|COX2|NDUFS3|NUPL2|NDUFAF7	-1.87088	up2perMal4_8
GO Biological Processes	19	GO:0007005	mitochondrion organization	-3.2615	4.28081	4.55082	22539	577	73	8	10.9589	3.65609	706|4722|5245|6687|10456|55471|56652|56910	TSPO|NDUFS3|PHB|SPG7|HAX1|NDUFAF7|TWNK|STARD7	-1.86748	up2perMal4_8
GO Biological Processes	19	GO:0009144	purine nucleoside triphosphate metabolic process	-3.25873	5.88102	4.97291	22539	315	73	6	8.21918	3.21461	706|1355|4513|4722|11097|55471	TSPO|COX15|COX2|NDUFS3|NUPL2|NDUFAF7	-1.86524	up2perMal4_8
GO Biological Processes	19	GO:0009167	purine ribonucleoside monophosphate metabolic process	-3.20871	5.75317	4.89694	22539	322	73	6	8.21918	3.21461	706|1355|4513|4722|11097|55471	TSPO|COX15|COX2|NDUFS3|NUPL2|NDUFAF7	-1.82533	up2perMal4_8
GO Biological Processes	19	GO:0009126	purine nucleoside monophosphate metabolic process	-3.20167	5.73536	4.88627	22539	323	73	6	8.21918	3.21461	706|1355|4513|4722|11097|55471	TSPO|COX15|COX2|NDUFS3|NUPL2|NDUFAF7	-1.82039	up2perMal4_8
GO Biological Processes	19	GO:0032543	mitochondrial translation	-3.14965	9.95979	5.7029	22539	124	73	4	5.47945	2.66361	29093|54534|54948|63931	MRPL22|MRPL50|MRPL16|MRPS14	-1.77789	up2perMal4_8
GO Biological Processes	19	GO:0009141	nucleoside triphosphate metabolic process	-3.1191	5.52991	4.7616	22539	335	73	6	8.21918	3.21461	706|1355|4513|4722|11097|55471	TSPO|COX15|COX2|NDUFS3|NUPL2|NDUFAF7	-1.75425	up2perMal4_8
GO Biological Processes	19	GO:0009161	ribonucleoside monophosphate metabolic process	-3.1191	5.52991	4.7616	22539	335	73	6	8.21918	3.21461	706|1355|4513|4722|11097|55471	TSPO|COX15|COX2|NDUFS3|NUPL2|NDUFAF7	-1.75425	up2perMal4_8
GO Biological Processes	19	GO:0006414	translational elongation	-3.08542	9.57375	5.56674	22539	129	73	4	5.47945	2.66361	29093|54534|54948|63931	MRPL22|MRPL50|MRPL16|MRPS14	-1.72474	up2perMal4_8
GO Biological Processes	19	GO:0009123	nucleoside monophosphate metabolic process	-3.02062	5.29292	4.61396	22539	350	73	6	8.21918	3.21461	706|1355|4513|4722|11097|55471	TSPO|COX15|COX2|NDUFS3|NUPL2|NDUFAF7	-1.67063	up2perMal4_8
GO Biological Processes	19	GO:0050688	regulation of defense response to virus	-2.87103	13.8248	5.9927	22539	67	73	3	4.10959	2.32341	3434|5094|151636	IFIT1|PCBP2|DTX3L	-1.54195	up2perMal4_8
GO Biological Processes	19	GO:0022900	electron transport chain	-2.56333	6.89952	4.51714	22539	179	73	4	5.47945	2.66361	1355|4513|4722|84419	COX15|COX2|NDUFS3|C15orf48	-1.28623	up2perMal4_8
GO Biological Processes	19	GO:0006325	chromatin organization	-2.45881	3.19538	3.54051	22539	773	73	8	10.9589	3.65609	3148|5245|5926|6015|27000|30827|79682|151636	HMGB2|PHB|ARID4A|RING1|DNAJC2|CXXC1|CENPU|DTX3L	-1.19747	up2perMal4_8
GO Biological Processes	19	GO:0042775	mitochondrial ATP synthesis coupled electron transport	-2.45125	9.85383	4.90334	22539	94	73	3	4.10959	2.32341	1355|4513|4722	COX15|COX2|NDUFS3	-1.19223	up2perMal4_8
GO Biological Processes	19	GO:0019058	viral life cycle	-2.44703	4.90085	3.97429	22539	315	73	5	6.84932	2.95635	290|3434|4940|5094|11097	ANPEP|IFIT1|OAS3|PCBP2|NUPL2	-1.18917	up2perMal4_8
GO Biological Processes	19	GO:0042773	ATP synthesis coupled electron transport	-2.43831	9.75011	4.87171	22539	95	73	3	4.10959	2.32341	1355|4513|4722	COX15|COX2|NDUFS3	-1.1825	up2perMal4_8
GO Biological Processes	19	GO:0043624	cellular protein complex disassembly	-2.36823	6.08381	4.14754	22539	203	73	4	5.47945	2.66361	29093|54534|54948|63931	MRPL22|MRPL50|MRPL16|MRPS14	-1.13495	up2perMal4_8
Reactome Gene Sets	6	R-HSA-611105	Respiratory electron transport	-2.3637	9.17089	4.69131	22539	101	73	3	4.10959	2.32341	4513|4722|55471	COX2|NDUFS3|NDUFAF7	-1.13153	up2perMal4_8
GO Biological Processes	19	GO:0022904	respiratory electron transport chain	-2.23872	8.27018	4.39668	22539	112	73	3	4.10959	2.32341	1355|4513|4722	COX15|COX2|NDUFS3	-1.03108	up2perMal4_8
GO Biological Processes	19	GO:0019079	viral genome replication	-2.22803	8.19699	4.3719	22539	113	73	3	4.10959	2.32341	3434|4940|5094	IFIT1|OAS3|PCBP2	-1.0218	up2perMal4_8
GO Biological Processes	19	GO:0051607	defense response to virus	-2.22481	5.53818	3.88224	22539	223	73	4	5.47945	2.66361	3434|4940|5094|151636	IFIT1|OAS3|PCBP2|DTX3L	-1.01893	up2perMal4_8
GO Biological Processes	19	GO:0006119	oxidative phosphorylation	-2.21745	8.12509	4.34743	22539	114	73	3	4.10959	2.32341	1355|4513|4722	COX15|COX2|NDUFS3	-1.01296	up2perMal4_8
GO Biological Processes	19	GO:0009117	nucleotide metabolic process	-2.20926	3.20189	3.31084	22539	675	73	7	9.58904	3.44617	706|1355|4513|4722|11097|25996|55471	TSPO|COX15|COX2|NDUFS3|NUPL2|REXO2|NDUFAF7	-1.00616	up2perMal4_8
GO Biological Processes	19	GO:0006753	nucleoside phosphate metabolic process	-2.18888	3.17368	3.28337	22539	681	73	7	9.58904	3.44617	706|1355|4513|4722|11097|25996|55471	TSPO|COX15|COX2|NDUFS3|NUPL2|REXO2|NDUFAF7	-0.989582	up2perMal4_8
GO Biological Processes	19	GO:0008610	lipid biosynthetic process	-2.17207	3.15055	3.2607	22539	686	73	7	9.58904	3.44617	706|3930|10682|22908|27440|56910|57107	TSPO|LBR|EBP|SACM1L|HDHD5|STARD7|PDSS2	-0.976547	up2perMal4_8
GO Biological Processes	19	GO:0009150	purine ribonucleotide metabolic process	-2.13825	3.50856	3.3249	22539	528	73	6	8.21918	3.21461	706|1355|4513|4722|11097|55471	TSPO|COX15|COX2|NDUFS3|NUPL2|NDUFAF7	-0.950839	up2perMal4_8
Reactome Gene Sets	6	R-HSA-163200	Respiratory electron transport, ATP synthesis by chemiosmotic coupling, and heat production by uncou	-2.11694	7.46984	4.11805	22539	124	73	3	4.10959	2.32341	4513|4722|55471	COX2|NDUFS3|NDUFAF7	-0.934521	up2perMal4_8
GO Biological Processes	19	GO:0002831	regulation of response to biotic stimulus	-2.11694	7.46984	4.11805	22539	124	73	3	4.10959	2.32341	3434|5094|151636	IFIT1|PCBP2|DTX3L	-0.934521	up2perMal4_8
GO Biological Processes	19	GO:0009259	ribonucleotide metabolic process	-2.08133	3.41164	3.24263	22539	543	73	6	8.21918	3.21461	706|1355|4513|4722|11097|55471	TSPO|COX15|COX2|NDUFS3|NUPL2|NDUFAF7	-0.904822	up2perMal4_8
GO Biological Processes	19	GO:0006163	purine nucleotide metabolic process	-2.07389	3.39912	3.23187	22539	545	73	6	8.21918	3.21461	706|1355|4513|4722|11097|55471	TSPO|COX15|COX2|NDUFS3|NUPL2|NDUFAF7	-0.900314	up2perMal4_8
KEGG Pathway	24	hsa00190	Oxidative phosphorylation	-2.03391	6.96436	3.93246	22539	133	73	3	4.10959	2.32341	1355|4513|4722	COX15|COX2|NDUFS3	-0.870269	up2perMal4_8
GO Biological Processes	19	GO:0016569	covalent chromatin modification	-2.03	3.32589	3.1684	22539	557	73	6	8.21918	3.21461	5245|5926|6015|27000|30827|151636	PHB|ARID4A|RING1|DNAJC2|CXXC1|DTX3L	-0.867313	up2perMal4_8
GO Biological Processes	19	GO:0019693	ribose phosphate metabolic process	-2.0228	3.31399	3.15798	22539	559	73	6	8.21918	3.21461	706|1355|4513|4722|11097|55471	TSPO|COX15|COX2|NDUFS3|NUPL2|NDUFAF7	-0.861066	up2perMal4_8
GO Biological Processes	19	GO:0008203	cholesterol metabolic process	-2.0163	6.86119	3.89355	22539	135	73	3	4.10959	2.32341	3930|10682|23780	LBR|EBP|APOL2	-0.856456	up2perMal4_8
GO Biological Processes	19	GO:0008584	male gonad development	-2.00761	6.81074	3.87439	22539	136	73	3	4.10959	2.32341	3148|5926|22862	HMGB2|ARID4A|FNDC3A	-0.849333	up2perMal4_8
Reactome Gene Sets	6	R-HSA-72764	Eukaryotic Translation Termination	-18.7566	42.4921	23.9076	22539	94	79	14	17.7215	4.29616	6128|6138|6141|6169|6187|6202|6203|6217|6228|6232|6235|23521|51504|200916	RPL6|RPL15|RPL18|RPL38|RPS2|RPS8|RPS9|RPS16|RPS23|RPS27|RPS29|RPL13A|TRMT112|RPL22L1	-16.2887	up2perMal8_12
Reactome Gene Sets	6	R-HSA-156902	Peptide chain elongation	-17.2463	41.2105	22.6688	22539	90	79	13	16.4557	4.1716	6128|6138|6141|6169|6187|6202|6203|6217|6228|6232|6235|23521|200916	RPL6|RPL15|RPL18|RPL38|RPS2|RPS8|RPS9|RPS16|RPS23|RPS27|RPS29|RPL13A|RPL22L1	-14.8381	up2perMal8_12
Reactome Gene Sets	6	R-HSA-192823	Viral mRNA Translation	-17.2463	41.2105	22.6688	22539	90	79	13	16.4557	4.1716	6128|6138|6141|6169|6187|6202|6203|6217|6228|6232|6235|23521|200916	RPL6|RPL15|RPL18|RPL38|RPS2|RPS8|RPS9|RPS16|RPS23|RPS27|RPS29|RPL13A|RPL22L1	-14.8381	up2perMal8_12
KEGG Pathway	24	hsa03010	Ribosome	-17.2147	27.7893	19.7838	22539	154	79	15	18.9873	4.4126	6128|6138|6141|6169|6187|6202|6203|6217|6228|6232|6235|23521|28998|79590|200916	RPL6|RPL15|RPL18|RPL38|RPS2|RPS8|RPS9|RPS16|RPS23|RPS27|RPS29|RPL13A|MRPL13|MRPL24|RPL22L1	-14.812	up2perMal8_12
Reactome Gene Sets	6	R-HSA-156842	Eukaryotic Translation Elongation	-16.9879	39.4569	22.1587	22539	94	79	13	16.4557	4.1716	6128|6138|6141|6169|6187|6202|6203|6217|6228|6232|6235|23521|200916	RPL6|RPL15|RPL18|RPL38|RPS2|RPS8|RPS9|RPS16|RPS23|RPS27|RPS29|RPL13A|RPL22L1	-14.6014	up2perMal8_12
Reactome Gene Sets	6	R-HSA-2408557	Selenocysteine synthesis	-16.9879	39.4569	22.1587	22539	94	79	13	16.4557	4.1716	6128|6138|6141|6169|6187|6202|6203|6217|6228|6232|6235|23521|200916	RPL6|RPL15|RPL18|RPL38|RPS2|RPS8|RPS9|RPS16|RPS23|RPS27|RPS29|RPL13A|RPL22L1	-14.6014	up2perMal8_12
Reactome Gene Sets	6	R-HSA-975956	Nonsense Mediated Decay (NMD) independent of the Exon Junction Complex (EJC)	-16.8632	38.6349	21.9155	22539	96	79	13	16.4557	4.1716	6128|6138|6141|6169|6187|6202|6203|6217|6228|6232|6235|23521|200916	RPL6|RPL15|RPL18|RPL38|RPS2|RPS8|RPS9|RPS16|RPS23|RPS27|RPS29|RPL13A|RPL22L1	-14.4871	up2perMal8_12
Reactome Gene Sets	6	R-HSA-72689	Formation of a pool of free 40S subunits	-16.448	36.0092	21.12	22539	103	79	13	16.4557	4.1716	6128|6138|6141|6169|6187|6202|6203|6217|6228|6232|6235|23521|200916	RPL6|RPL15|RPL18|RPL38|RPS2|RPS8|RPS9|RPS16|RPS23|RPS27|RPS29|RPL13A|RPL22L1	-14.0921	up2perMal8_12
CORUM	33	CORUM:306	Ribosome, cytoplasmic	-16.1456	42.7956	22.2099	22539	80	79	12	15.1899	4.0382	6128|6138|6141|6169|6187|6202|6203|6217|6228|6232|6235|23521	RPL6|RPL15|RPL18|RPL38|RPS2|RPS8|RPS9|RPS16|RPS23|RPS27|RPS29|RPL13A	-13.809	up2perMal8_12
Reactome Gene Sets	6	R-HSA-156827	L13a-mediated translational silencing of Ceruloplasmin expression	-15.9051	32.8226	20.1124	22539	113	79	13	16.4557	4.1716	6128|6138|6141|6169|6187|6202|6203|6217|6228|6232|6235|23521|200916	RPL6|RPL15|RPL18|RPL38|RPS2|RPS8|RPS9|RPS16|RPS23|RPS27|RPS29|RPL13A|RPL22L1	-13.5915	up2perMal8_12
Reactome Gene Sets	6	R-HSA-1799339	SRP-dependent cotranslational protein targeting to membrane	-15.9051	32.8226	20.1124	22539	113	79	13	16.4557	4.1716	6128|6138|6141|6169|6187|6202|6203|6217|6228|6232|6235|23521|200916	RPL6|RPL15|RPL18|RPL38|RPS2|RPS8|RPS9|RPS16|RPS23|RPS27|RPS29|RPL13A|RPL22L1	-13.5915	up2perMal8_12
Reactome Gene Sets	6	R-HSA-72706	GTP hydrolysis and joining of the 60S ribosomal subunit	-15.8537	32.5346	20.0189	22539	114	79	13	16.4557	4.1716	6128|6138|6141|6169|6187|6202|6203|6217|6228|6232|6235|23521|200916	RPL6|RPL15|RPL18|RPL38|RPS2|RPS8|RPS9|RPS16|RPS23|RPS27|RPS29|RPL13A|RPL22L1	-13.5446	up2perMal8_12
Reactome Gene Sets	6	R-HSA-975957	Nonsense Mediated Decay (NMD) enhanced by the Exon Junction Complex (EJC)	-15.7524	31.9737	19.8354	22539	116	79	13	16.4557	4.1716	6128|6138|6141|6169|6187|6202|6203|6217|6228|6232|6235|23521|200916	RPL6|RPL15|RPL18|RPL38|RPS2|RPS8|RPS9|RPS16|RPS23|RPS27|RPS29|RPL13A|RPL22L1	-13.4606	up2perMal8_12
Reactome Gene Sets	6	R-HSA-927802	Nonsense-Mediated Decay (NMD)	-15.7524	31.9737	19.8354	22539	116	79	13	16.4557	4.1716	6128|6138|6141|6169|6187|6202|6203|6217|6228|6232|6235|23521|200916	RPL6|RPL15|RPL18|RPL38|RPS2|RPS8|RPS9|RPS16|RPS23|RPS27|RPS29|RPL13A|RPL22L1	-13.4606	up2perMal8_12
Reactome Gene Sets	6	R-HSA-2408522	Selenoamino acid metabolism	-15.6038	31.1676	19.5688	22539	119	79	13	16.4557	4.1716	6128|6138|6141|6169|6187|6202|6203|6217|6228|6232|6235|23521|200916	RPL6|RPL15|RPL18|RPL38|RPS2|RPS8|RPS9|RPS16|RPS23|RPS27|RPS29|RPL13A|RPL22L1	-13.3205	up2perMal8_12
Reactome Gene Sets	6	R-HSA-72737	Cap-dependent Translation Initiation	-15.5071	30.6525	19.3964	22539	121	79	13	16.4557	4.1716	6128|6138|6141|6169|6187|6202|6203|6217|6228|6232|6235|23521|200916	RPL6|RPL15|RPL18|RPL38|RPS2|RPS8|RPS9|RPS16|RPS23|RPS27|RPS29|RPL13A|RPL22L1	-13.232	up2perMal8_12
Reactome Gene Sets	6	R-HSA-72613	Eukaryotic Translation Initiation	-15.5071	30.6525	19.3964	22539	121	79	13	16.4557	4.1716	6128|6138|6141|6169|6187|6202|6203|6217|6228|6232|6235|23521|200916	RPL6|RPL15|RPL18|RPL38|RPS2|RPS8|RPS9|RPS16|RPS23|RPS27|RPS29|RPL13A|RPL22L1	-13.232	up2perMal8_12
GO Biological Processes	19	GO:0006614	SRP-dependent cotranslational protein targeting to membrane	-15.4397	37.6225	20.7609	22539	91	79	12	15.1899	4.0382	6128|6138|6141|6169|6187|6202|6203|6217|6228|6232|6235|23521	RPL6|RPL15|RPL18|RPL38|RPS2|RPS8|RPS9|RPS16|RPS23|RPS27|RPS29|RPL13A	-13.1687	up2perMal8_12
GO Biological Processes	19	GO:0006613	cotranslational protein targeting to membrane	-15.149	35.663	20.1849	22539	96	79	12	15.1899	4.0382	6128|6138|6141|6169|6187|6202|6203|6217|6228|6232|6235|23521	RPL6|RPL15|RPL18|RPL38|RPS2|RPS8|RPS9|RPS16|RPS23|RPS27|RPS29|RPL13A	-12.894	up2perMal8_12
Reactome Gene Sets	6	R-HSA-9010553	Regulation of expression of SLITs and ROBOs	-14.9686	23.2224	17.3507	22539	172	79	14	17.7215	4.29616	5692|6128|6138|6141|6169|6187|6202|6203|6217|6228|6232|6235|23521|200916	PSMB4|RPL6|RPL15|RPL18|RPL38|RPS2|RPS8|RPS9|RPS16|RPS23|RPS27|RPS29|RPL13A|RPL22L1	-12.7213	up2perMal8_12
GO Biological Processes	19	GO:0045047	protein targeting to ER	-14.9281	34.2365	19.7551	22539	100	79	12	15.1899	4.0382	6128|6138|6141|6169|6187|6202|6203|6217|6228|6232|6235|23521	RPL6|RPL15|RPL18|RPL38|RPS2|RPS8|RPS9|RPS16|RPS23|RPS27|RPS29|RPL13A	-12.6884	up2perMal8_12
Reactome Gene Sets	6	R-HSA-168273	Influenza Viral RNA Transcription and Replication	-14.9172	27.6787	18.3701	22539	134	79	13	16.4557	4.1716	6128|6138|6141|6169|6187|6202|6203|6217|6228|6232|6235|23521|200916	RPL6|RPL15|RPL18|RPL38|RPS2|RPS8|RPS9|RPS16|RPS23|RPS27|RPS29|RPL13A|RPL22L1	-12.6813	up2perMal8_12
GO Biological Processes	19	GO:0072599	establishment of protein localization to endoplasmic reticulum	-14.7165	32.9197	19.3499	22539	104	79	12	15.1899	4.0382	6128|6138|6141|6169|6187|6202|6203|6217|6228|6232|6235|23521	RPL6|RPL15|RPL18|RPL38|RPS2|RPS8|RPS9|RPS16|RPS23|RPS27|RPS29|RPL13A	-12.4881	up2perMal8_12
Reactome Gene Sets	6	R-HSA-168255	Influenza Life Cycle	-14.5041	25.7566	17.6751	22539	144	79	13	16.4557	4.1716	6128|6138|6141|6169|6187|6202|6203|6217|6228|6232|6235|23521|200916	RPL6|RPL15|RPL18|RPL38|RPS2|RPS8|RPS9|RPS16|RPS23|RPS27|RPS29|RPL13A|RPL22L1	-12.2901	up2perMal8_12
Reactome Gene Sets	6	R-HSA-72766	Translation	-14.3639	15.6331	14.9265	22539	292	79	16	20.2532	4.52157	6128|6138|6141|6169|6187|6202|6203|6217|6228|6232|6235|23521|28998|51504|79590|200916	RPL6|RPL15|RPL18|RPL38|RPS2|RPS8|RPS9|RPS16|RPS23|RPS27|RPS29|RPL13A|MRPL13|TRMT112|MRPL24|RPL22L1	-12.1569	up2perMal8_12
Reactome Gene Sets	6	R-HSA-8868773	rRNA processing in the nucleus and cytosol	-14.173	20.3788	16.1604	22539	196	79	14	17.7215	4.29616	6128|6138|6141|6169|6187|6202|6203|6217|6228|6232|6235|23521|51504|200916	RPL6|RPL15|RPL18|RPL38|RPS2|RPS8|RPS9|RPS16|RPS23|RPS27|RPS29|RPL13A|TRMT112|RPL22L1	-11.9799	up2perMal8_12
Reactome Gene Sets	6	R-HSA-168254	Influenza Infection	-14.0839	23.9287	16.988	22539	155	79	13	16.4557	4.1716	6128|6138|6141|6169|6187|6202|6203|6217|6228|6232|6235|23521|200916	RPL6|RPL15|RPL18|RPL38|RPS2|RPS8|RPS9|RPS16|RPS23|RPS27|RPS29|RPL13A|RPL22L1	-11.8941	up2perMal8_12
GO Biological Processes	19	GO:0000184	nuclear-transcribed mRNA catabolic process, nonsense-mediated decay	-13.9504	28.5304	17.9333	22539	120	79	12	15.1899	4.0382	6128|6138|6141|6169|6187|6202|6203|6217|6228|6232|6235|23521	RPL6|RPL15|RPL18|RPL38|RPS2|RPS8|RPS9|RPS16|RPS23|RPS27|RPS29|RPL13A	-11.7673	up2perMal8_12
Reactome Gene Sets	6	R-HSA-72312	rRNA processing	-13.872	19.3896	15.7253	22539	206	79	14	17.7215	4.29616	6128|6138|6141|6169|6187|6202|6203|6217|6228|6232|6235|23521|51504|200916	RPL6|RPL15|RPL18|RPL38|RPS2|RPS8|RPS9|RPS16|RPS23|RPS27|RPS29|RPL13A|TRMT112|RPL22L1	-11.702	up2perMal8_12
GO Biological Processes	19	GO:0070972	protein localization to endoplasmic reticulum	-13.6912	27.1718	17.4717	22539	126	79	12	15.1899	4.0382	6128|6138|6141|6169|6187|6202|6203|6217|6228|6232|6235|23521	RPL6|RPL15|RPL18|RPL38|RPS2|RPS8|RPS9|RPS16|RPS23|RPS27|RPS29|RPL13A	-11.5276	up2perMal8_12
Reactome Gene Sets	6	R-HSA-376176	Signaling by ROBO receptors	-13.5033	18.2386	15.2035	22539	219	79	14	17.7215	4.29616	5692|6128|6138|6141|6169|6187|6202|6203|6217|6228|6232|6235|23521|200916	PSMB4|RPL6|RPL15|RPL18|RPL38|RPS2|RPS8|RPS9|RPS16|RPS23|RPS27|RPS29|RPL13A|RPL22L1	-11.346	up2perMal8_12
Reactome Gene Sets	6	R-HSA-6791226	Major pathway of rRNA processing in the nucleolus and cytosol	-13.053	19.9406	15.3833	22539	186	79	13	16.4557	4.1716	6128|6138|6141|6169|6187|6202|6203|6217|6228|6232|6235|23521|200916	RPL6|RPL15|RPL18|RPL38|RPS2|RPS8|RPS9|RPS16|RPS23|RPS27|RPS29|RPL13A|RPL22L1	-10.917	up2perMal8_12
Reactome Gene Sets	6	R-HSA-71291	Metabolism of amino acids and derivatives	-12.8608	12.5065	13.1442	22539	365	79	16	20.2532	4.52157	1728|5692|6128|6138|6141|6169|6187|6202|6203|6217|6228|6232|6235|6723|23521|200916	NQO1|PSMB4|RPL6|RPL15|RPL18|RPL38|RPS2|RPS8|RPS9|RPS16|RPS23|RPS27|RPS29|SRM|RPL13A|RPL22L1	-10.7278	up2perMal8_12
GO Biological Processes	19	GO:0006612	protein targeting to membrane	-12.3711	21.1336	15.2526	22539	162	79	12	15.1899	4.0382	6128|6138|6141|6169|6187|6202|6203|6217|6228|6232|6235|23521	RPL6|RPL15|RPL18|RPL38|RPS2|RPS8|RPS9|RPS16|RPS23|RPS27|RPS29|RPL13A	-10.2468	up2perMal8_12
GO Biological Processes	19	GO:0019083	viral transcription	-11.9412	19.4525	14.5752	22539	176	79	12	15.1899	4.0382	6128|6138|6141|6169|6187|6202|6203|6217|6228|6232|6235|23521	RPL6|RPL15|RPL18|RPL38|RPS2|RPS8|RPS9|RPS16|RPS23|RPS27|RPS29|RPL13A	-9.82833	up2perMal8_12
GO Biological Processes	19	GO:0019080	viral gene expression	-11.5465	18.0192	13.9718	22539	190	79	12	15.1899	4.0382	6128|6138|6141|6169|6187|6202|6203|6217|6228|6232|6235|23521	RPL6|RPL15|RPL18|RPL38|RPS2|RPS8|RPS9|RPS16|RPS23|RPS27|RPS29|RPL13A	-9.44208	up2perMal8_12
CORUM	33	CORUM:3055	Nop56p-associated pre-rRNA complex	-11.5074	27.4331	16.0239	22539	104	79	10	12.6582	3.74097	6128|6138|6141|6187|6202|6203|6217|6228|6235|23521	RPL6|RPL15|RPL18|RPS2|RPS8|RPS9|RPS16|RPS23|RPS29|RPL13A	-9.40571	up2perMal8_12
GO Biological Processes	19	GO:0006413	translational initiation	-11.466	17.7391	13.8509	22539	193	79	12	15.1899	4.0382	6128|6138|6141|6169|6187|6202|6203|6217|6228|6232|6235|23521	RPL6|RPL15|RPL18|RPL38|RPS2|RPS8|RPS9|RPS16|RPS23|RPS27|RPS29|RPL13A	-9.36981	up2perMal8_12
GO Biological Processes	19	GO:0022613	ribonucleoprotein complex biogenesis	-11.2348	9.77486	11.3643	22539	467	79	16	20.2532	4.52157	6128|6138|6141|6169|6187|6202|6203|6217|6228|6232|6235|6631|6636|6637|23521|51504	RPL6|RPL15|RPL18|RPL38|RPS2|RPS8|RPS9|RPS16|RPS23|RPS27|RPS29|SNRPC|SNRPF|SNRPG|RPL13A|TRMT112	-9.14391	up2perMal8_12
GO Biological Processes	19	GO:0006364	rRNA processing	-11.1962	14.2652	12.7591	22539	260	79	13	16.4557	4.1716	6128|6138|6141|6169|6187|6202|6203|6217|6228|6232|6235|23521|51504	RPL6|RPL15|RPL18|RPL38|RPS2|RPS8|RPS9|RPS16|RPS23|RPS27|RPS29|RPL13A|TRMT112	-9.11065	up2perMal8_12
GO Biological Processes	19	GO:0000956	nuclear-transcribed mRNA catabolic process	-11.0098	16.2258	13.1784	22539	211	79	12	15.1899	4.0382	6128|6138|6141|6169|6187|6202|6203|6217|6228|6232|6235|23521	RPL6|RPL15|RPL18|RPL38|RPS2|RPS8|RPS9|RPS16|RPS23|RPS27|RPS29|RPL13A	-8.92951	up2perMal8_12
Reactome Gene Sets	6	R-HSA-8953854	Metabolism of RNA	-10.8235	7.6081	10.3378	22539	675	79	18	22.7848	4.71911	5692|6128|6138|6141|6169|6187|6202|6203|6217|6228|6232|6235|6631|6636|6637|23521|51504|200916	PSMB4|RPL6|RPL15|RPL18|RPL38|RPS2|RPS8|RPS9|RPS16|RPS23|RPS27|RPS29|SNRPC|SNRPF|SNRPG|RPL13A|TRMT112|RPL22L1	-8.75099	up2perMal8_12
GO Biological Processes	19	GO:0016032	viral process	-10.7322	6.93193	10.0131	22539	782	79	19	24.0506	4.80852	664|3434|4599|4938|5692|6128|6138|6141|6169|6187|6202|6203|6217|6228|6232|6235|8638|23521|64135	BNIP3|IFIT1|MX1|OAS1|PSMB4|RPL6|RPL15|RPL18|RPL38|RPS2|RPS8|RPS9|RPS16|RPS23|RPS27|RPS29|OASL|RPL13A|IFIH1	-8.66486	up2perMal8_12
CORUM	33	CORUM:305	40S ribosomal subunit, cytoplasmic	-10.7065	60.519	20.2922	22539	33	79	7	8.86076	3.19724	6187|6202|6203|6217|6228|6232|6235	RPS2|RPS8|RPS9|RPS16|RPS23|RPS27|RPS29	-8.64165	up2perMal8_12
GO Biological Processes	19	GO:0016072	rRNA metabolic process	-10.5273	12.6155	11.8894	22539	294	79	13	16.4557	4.1716	6128|6138|6141|6169|6187|6202|6203|6217|6228|6232|6235|23521|51504	RPL6|RPL15|RPL18|RPL38|RPS2|RPS8|RPS9|RPS16|RPS23|RPS27|RPS29|RPL13A|TRMT112	-8.48699	up2perMal8_12
GO Biological Processes	19	GO:0006401	RNA catabolic process	-10.2186	10.4289	11.0377	22539	383	79	14	17.7215	4.29616	5692|6128|6138|6141|6169|6187|6202|6203|6217|6228|6232|6235|23521|81892	PSMB4|RPL6|RPL15|RPL18|RPL38|RPS2|RPS8|RPS9|RPS16|RPS23|RPS27|RPS29|RPL13A|SLIRP	-8.18541	up2perMal8_12
Reactome Gene Sets	6	R-HSA-5663205	Infectious disease	-10.1887	10.3747	11.0034	22539	385	79	14	17.7215	4.29616	5692|6128|6138|6141|6169|6187|6202|6203|6217|6228|6232|6235|23521|200916	PSMB4|RPL6|RPL15|RPL18|RPL38|RPS2|RPS8|RPS9|RPS16|RPS23|RPS27|RPS29|RPL13A|RPL22L1	-8.1579	up2perMal8_12
GO Biological Processes	19	GO:0006605	protein targeting	-10.042	10.112	10.8356	22539	395	79	14	17.7215	4.29616	6128|6138|6141|6169|6187|6202|6203|6217|6228|6232|6235|10456|23521|59286	RPL6|RPL15|RPL18|RPL38|RPS2|RPS8|RPS9|RPS16|RPS23|RPS27|RPS29|HAX1|RPL13A|UBL5	-8.01581	up2perMal8_12
GO Biological Processes	19	GO:0042254	ribosome biogenesis	-9.9377	11.3078	11.1528	22539	328	79	13	16.4557	4.1716	6128|6138|6141|6169|6187|6202|6203|6217|6228|6232|6235|23521|51504	RPL6|RPL15|RPL18|RPL38|RPS2|RPS8|RPS9|RPS16|RPS23|RPS27|RPS29|RPL13A|TRMT112	-7.91838	up2perMal8_12
GO Biological Processes	19	GO:0090150	establishment of protein localization to membrane	-9.67333	12.4496	11.3298	22539	275	79	12	15.1899	4.0382	6128|6138|6141|6169|6187|6202|6203|6217|6228|6232|6235|23521	RPL6|RPL15|RPL18|RPL38|RPS2|RPS8|RPS9|RPS16|RPS23|RPS27|RPS29|RPL13A	-7.67617	up2perMal8_12
GO Biological Processes	19	GO:0006402	mRNA catabolic process	-9.59078	10.597	10.7317	22539	350	79	13	16.4557	4.1716	5692|6128|6138|6141|6169|6187|6202|6203|6217|6228|6232|6235|23521	PSMB4|RPL6|RPL15|RPL18|RPL38|RPS2|RPS8|RPS9|RPS16|RPS23|RPS27|RPS29|RPL13A	-7.60005	up2perMal8_12
GO Biological Processes	19	GO:0002181	cytoplasmic translation	-9.38253	28.1782	14.5326	22539	81	79	8	10.1266	3.39417	6128|6138|6141|6169|6228|6235|23521|200916	RPL6|RPL15|RPL18|RPL38|RPS23|RPS29|RPL13A|RPL22L1	-7.39604	up2perMal8_12
Reactome Gene Sets	6	R-HSA-72695	Formation of the ternary complex, and subsequently, the 43S complex	-9.1735	37.6816	15.8561	22539	53	79	7	8.86076	3.19724	6187|6202|6203|6217|6228|6232|6235	RPS2|RPS8|RPS9|RPS16|RPS23|RPS27|RPS29	-7.19743	up2perMal8_12
CORUM	33	CORUM:338	40S ribosomal subunit, cytoplasmic	-8.97914	55.2201	17.9159	22539	31	79	6	7.59494	2.98055	6187|6202|6203|6217|6228|6235	RPS2|RPS8|RPS9|RPS16|RPS23|RPS29	-7.01324	up2perMal8_12
GO Biological Processes	19	GO:0019439	aromatic compound catabolic process	-8.92872	6.81323	9.05955	22539	670	79	16	20.2532	4.52157	2876|5692|6128|6138|6141|6169|6187|6202|6203|6217|6228|6232|6235|6818|23521|81892	GPX1|PSMB4|RPL6|RPL15|RPL18|RPL38|RPS2|RPS8|RPS9|RPS16|RPS23|RPS27|RPS29|SULT1A3|RPL13A|SLIRP	-6.96482	up2perMal8_12
GO Biological Processes	19	GO:0034470	ncRNA processing	-8.84499	9.20335	9.85509	22539	403	79	13	16.4557	4.1716	6128|6138|6141|6169|6187|6202|6203|6217|6228|6232|6235|23521|51504	RPL6|RPL15|RPL18|RPL38|RPS2|RPS8|RPS9|RPS16|RPS23|RPS27|RPS29|RPL13A|TRMT112	-6.88903	up2perMal8_12
Reactome Gene Sets	6	R-HSA-72649	Translation initiation complex formation	-8.78311	33.2854	14.8512	22539	60	79	7	8.86076	3.19724	6187|6202|6203|6217|6228|6232|6235	RPS2|RPS8|RPS9|RPS16|RPS23|RPS27|RPS29	-6.83878	up2perMal8_12
Reactome Gene Sets	6	R-HSA-72702	Ribosomal scanning and start codon recognition	-8.78311	33.2854	14.8512	22539	60	79	7	8.86076	3.19724	6187|6202|6203|6217|6228|6232|6235	RPS2|RPS8|RPS9|RPS16|RPS23|RPS27|RPS29	-6.83878	up2perMal8_12
Reactome Gene Sets	6	R-HSA-72662	Activation of the mRNA upon binding of the cap-binding complex and eIFs, and subsequent binding to 4	-8.73139	32.7398	14.7216	22539	61	79	7	8.86076	3.19724	6187|6202|6203|6217|6228|6232|6235	RPS2|RPS8|RPS9|RPS16|RPS23|RPS27|RPS29	-6.78897	up2perMal8_12
GO Biological Processes	19	GO:1901361	organic cyclic compound catabolic process	-8.65605	6.52123	8.80106	22539	700	79	16	20.2532	4.52157	2876|5692|6128|6138|6141|6169|6187|6202|6203|6217|6228|6232|6235|6818|23521|81892	GPX1|PSMB4|RPL6|RPL15|RPL18|RPL38|RPS2|RPS8|RPS9|RPS16|RPS23|RPS27|RPS29|SULT1A3|RPL13A|SLIRP	-6.71931	up2perMal8_12
GO Biological Processes	19	GO:0034655	nucleobase-containing compound catabolic process	-8.55127	7.01567	8.93317	22539	610	79	15	18.9873	4.4126	2876|5692|6128|6138|6141|6169|6187|6202|6203|6217|6228|6232|6235|23521|81892	GPX1|PSMB4|RPL6|RPL15|RPL18|RPL38|RPS2|RPS8|RPS9|RPS16|RPS23|RPS27|RPS29|RPL13A|SLIRP	-6.6164	up2perMal8_12
GO Biological Processes	19	GO:0072657	protein localization to membrane	-8.42005	7.57923	9.06394	22539	527	79	14	17.7215	4.29616	6128|6138|6141|6169|6187|6202|6203|6217|6228|6232|6235|6281|10551|23521	RPL6|RPL15|RPL18|RPL38|RPS2|RPS8|RPS9|RPS16|RPS23|RPS27|RPS29|S100A10|AGR2|RPL13A	-6.48891	up2perMal8_12
Reactome Gene Sets	6	R-HSA-909733	Interferon alpha/beta signaling	-8.34789	28.9439	13.7872	22539	69	79	7	8.86076	3.19724	3433|3434|3437|4599|4938|8638|10379	IFIT2|IFIT1|IFIT3|MX1|OAS1|OASL|IRF9	-6.42229	up2perMal8_12
GO Biological Processes	19	GO:0051607	defense response to virus	-8.23415	12.7939	10.4971	22539	223	79	10	12.6582	3.74097	664|3433|3434|3437|4599|4938|8638|10379|64135|151636	BNIP3|IFIT2|IFIT1|IFIT3|MX1|OAS1|OASL|IRF9|IFIH1|DTX3L	-6.3194	up2perMal8_12
GO Biological Processes	19	GO:0072594	establishment of protein localization to organelle	-8.22501	6.63497	8.61143	22539	645	79	15	18.9873	4.4126	6128|6138|6141|6169|6187|6202|6203|6217|6228|6232|6235|7295|10456|23521|59286	RPL6|RPL15|RPL18|RPL38|RPS2|RPS8|RPS9|RPS16|RPS23|RPS27|RPS29|TXN|HAX1|RPL13A|UBL5	-6.31204	up2perMal8_12
GO Biological Processes	19	GO:0046700	heterocycle catabolic process	-8.14438	6.54367	8.53255	22539	654	79	15	18.9873	4.4126	2876|5692|6128|6138|6141|6169|6187|6202|6203|6217|6228|6232|6235|23521|81892	GPX1|PSMB4|RPL6|RPL15|RPL18|RPL38|RPS2|RPS8|RPS9|RPS16|RPS23|RPS27|RPS29|RPL13A|SLIRP	-6.23496	up2perMal8_12
GO Biological Processes	19	GO:0044270	cellular nitrogen compound catabolic process	-8.12663	6.52371	8.51522	22539	656	79	15	18.9873	4.4126	2876|5692|6128|6138|6141|6169|6187|6202|6203|6217|6228|6232|6235|23521|81892	GPX1|PSMB4|RPL6|RPL15|RPL18|RPL38|RPS2|RPS8|RPS9|RPS16|RPS23|RPS27|RPS29|RPL13A|SLIRP	-6.21897	up2perMal8_12
Reactome Gene Sets	6	R-HSA-422475	Axon guidance	-8.11499	7.17101	8.74615	22539	557	79	14	17.7215	4.29616	5692|6128|6138|6141|6169|6187|6202|6203|6217|6228|6232|6235|23521|200916	PSMB4|RPL6|RPL15|RPL18|RPL38|RPS2|RPS8|RPS9|RPS16|RPS23|RPS27|RPS29|RPL13A|RPL22L1	-6.21083	up2perMal8_12
GO Biological Processes	19	GO:0071357	cellular response to type I interferon	-7.60131	22.6946	12.0932	22539	88	79	7	8.86076	3.19724	3433|3434|3437|4599|4938|8638|10379	IFIT2|IFIT1|IFIT3|MX1|OAS1|OASL|IRF9	-5.7242	up2perMal8_12
GO Biological Processes	19	GO:0060337	type I interferon signaling pathway	-7.60131	22.6946	12.0932	22539	88	79	7	8.86076	3.19724	3433|3434|3437|4599|4938|8638|10379	IFIT2|IFIT1|IFIT3|MX1|OAS1|OASL|IRF9	-5.7242	up2perMal8_12
GO Biological Processes	19	GO:0034340	response to type I interferon	-7.43353	21.4745	11.7341	22539	93	79	7	8.86076	3.19724	3433|3434|3437|4599|4938|8638|10379	IFIT2|IFIT1|IFIT3|MX1|OAS1|OASL|IRF9	-5.58033	up2perMal8_12
GO Biological Processes	19	GO:0034660	ncRNA metabolic process	-7.03621	6.47286	7.87014	22539	573	79	13	16.4557	4.1716	6128|6138|6141|6169|6187|6202|6203|6217|6228|6232|6235|23521|51504	RPL6|RPL15|RPL18|RPL38|RPS2|RPS8|RPS9|RPS16|RPS23|RPS27|RPS29|RPL13A|TRMT112	-5.22015	up2perMal8_12
GO Biological Processes	19	GO:0009615	response to virus	-6.89717	9.23313	8.64253	22539	309	79	10	12.6582	3.74097	664|3433|3434|3437|4599|4938|8638|10379|64135|151636	BNIP3|IFIT2|IFIT1|IFIT3|MX1|OAS1|OASL|IRF9|IFIH1|DTX3L	-5.08677	up2perMal8_12
CORUM	33	CORUM:308	60S ribosomal subunit, cytoplasmic	-6.19653	30.3515	11.9462	22539	47	79	5	6.32911	2.73943	6128|6138|6141|6169|23521	RPL6|RPL15|RPL18|RPL38|RPL13A	-4.44024	up2perMal8_12
GO Biological Processes	19	GO:0022618	ribonucleoprotein complex assembly	-6.16488	10.9732	8.56997	22539	208	79	8	10.1266	3.39417	6128|6169|6228|6232|6631|6636|6637|23521	RPL6|RPL38|RPS23|RPS27|SNRPC|SNRPF|SNRPG|RPL13A	-4.41107	up2perMal8_12
GO Biological Processes	19	GO:0007005	mitochondrion organization	-6.11957	5.93353	7.11993	22539	577	79	12	15.1899	4.0382	664|2876|3433|4599|5245|10063|10456|55626|55735|59286|81892|493856	BNIP3|GPX1|IFIT2|MX1|PHB|COX17|HAX1|AMBRA1|DNAJC11|UBL5|SLIRP|CISD2	-4.36944	up2perMal8_12
GO Biological Processes	19	GO:0071826	ribonucleoprotein complex subunit organization	-5.98137	10.3747	8.28699	22539	220	79	8	10.1266	3.39417	6128|6169|6228|6232|6631|6636|6637|23521	RPL6|RPL38|RPS23|RPS27|SNRPC|SNRPF|SNRPG|RPL13A	-4.25038	up2perMal8_12
Reactome Gene Sets	6	R-HSA-913531	Interferon Signaling	-5.23886	10.1894	7.66323	22539	196	79	7	8.86076	3.19724	3433|3434|3437|4599|4938|8638|10379	IFIT2|IFIT1|IFIT3|MX1|OAS1|OASL|IRF9	-3.57096	up2perMal8_12
GO Biological Processes	19	GO:0098542	defense response to other organism	-4.9185	5.56148	6.19816	22539	513	79	10	12.6582	3.74097	664|3433|3434|3437|4599|4938|8638|10379|64135|151636	BNIP3|IFIT2|IFIT1|IFIT3|MX1|OAS1|OASL|IRF9|IFIH1|DTX3L	-3.29576	up2perMal8_12
GO Biological Processes	19	GO:0098869	cellular oxidant detoxification	-4.65428	14.8596	8.0707	22539	96	79	5	6.32911	2.73943	1728|2876|2879|7295|10549	NQO1|GPX1|GPX4|TXN|PRDX4	-3.07034	up2perMal8_12
GO Biological Processes	19	GO:1990748	cellular detoxification	-4.56851	14.2652	7.88457	22539	100	79	5	6.32911	2.73943	1728|2876|2879|7295|10549	NQO1|GPX1|GPX4|TXN|PRDX4	-2.99944	up2perMal8_12
GO Biological Processes	19	GO:0098754	detoxification	-4.46636	13.5859	7.6664	22539	105	79	5	6.32911	2.73943	1728|2876|2879|7295|10549	NQO1|GPX1|GPX4|TXN|PRDX4	-2.90794	up2perMal8_12
GO Biological Processes	19	GO:0045071	negative regulation of viral genome replication	-4.44462	21.5324	8.87538	22539	53	79	4	5.06329	2.46672	3434|4599|4938|8638	IFIT1|MX1|OAS1|OASL	-2.88699	up2perMal8_12
KEGG Pathway	24	hsa00190	Oxidative phosphorylation	-3.97727	10.7257	6.67162	22539	133	79	5	6.32911	2.73943	1347|4513|4697|6390|10063	COX7A2|COX2|NDUFA4|SDHB|COX17	-2.48982	up2perMal8_12
GO Biological Processes	19	GO:0042274	ribosomal small subunit biogenesis	-3.96851	16.3031	7.60505	22539	70	79	4	5.06329	2.46672	6169|6202|6217|6232	RPL38|RPS8|RPS16|RPS27	-2.48173	up2perMal8_12
GO Biological Processes	19	GO:0097237	cellular response to toxic substance	-3.81164	7.47521	5.84101	22539	229	79	6	7.59494	2.98055	664|1728|2876|2879|7295|10549	BNIP3|NQO1|GPX1|GPX4|TXN|PRDX4	-2.34854	up2perMal8_12
GO Biological Processes	19	GO:1903901	negative regulation of viral life cycle	-3.8075	14.821	7.20487	22539	77	79	4	5.06329	2.46672	3434|4599|4938|8638	IFIT1|MX1|OAS1|OASL	-2.346	up2perMal8_12
GO Biological Processes	19	GO:0009060	aerobic respiration	-3.70184	13.9173	6.94973	22539	82	79	4	5.06329	2.46672	664|4513|4697|6390	BNIP3|COX2|NDUFA4|SDHB	-2.2564	up2perMal8_12
GO Biological Processes	19	GO:0045069	regulation of viral genome replication	-3.62218	13.2699	6.76116	22539	86	79	4	5.06329	2.46672	3434|4599|4938|8638	IFIT1|MX1|OAS1|OASL	-2.18294	up2perMal8_12
GO Biological Processes	19	GO:0000422	autophagy of mitochondrion	-3.56502	12.8226	6.62777	22539	89	79	4	5.06329	2.46672	664|10456|55626|493856	BNIP3|HAX1|AMBRA1|CISD2	-2.13036	up2perMal8_12
GO Biological Processes	19	GO:0061726	mitochondrion disassembly	-3.56502	12.8226	6.62777	22539	89	79	4	5.06329	2.46672	664|10456|55626|493856	BNIP3|HAX1|AMBRA1|CISD2	-2.13036	up2perMal8_12
GO Biological Processes	19	GO:0048525	negative regulation of viral process	-3.52805	12.5408	6.54237	22539	91	79	4	5.06329	2.46672	3434|4599|4938|8638	IFIT1|MX1|OAS1|OASL	-2.09985	up2perMal8_12
GO Biological Processes	19	GO:0043901	negative regulation of multi-organism process	-3.51636	8.54203	5.80177	22539	167	79	5	6.32911	2.73943	3434|4599|4938|8638|10549	IFIT1|MX1|OAS1|OASL|PRDX4	-2.08935	up2perMal8_12
GO Biological Processes	19	GO:0000387	spliceosomal snRNP assembly	-3.46114	21.9464	7.76458	22539	39	79	3	3.79747	2.15044	6631|6636|6637	SNRPC|SNRPF|SNRPG	-2.04102	up2perMal8_12
KEGG Pathway	24	hsa04216	Ferroptosis	-3.42837	21.3978	7.65769	22539	40	79	3	3.79747	2.15044	2495|2512|2879	FTH1|FTL|GPX4	-2.01168	up2perMal8_12
KEGG Pathway	24	hsa05016	Huntington's disease	-3.22929	7.39129	5.28851	22539	193	79	5	6.32911	2.73943	1347|2876|4513|4697|6390	COX7A2|GPX1|COX2|NDUFA4|SDHB	-1.84061	up2perMal8_12
GO Biological Processes	19	GO:1903008	organelle disassembly	-3.21542	10.3747	5.8454	22539	110	79	4	5.06329	2.46672	664|10456|55626|493856	BNIP3|HAX1|AMBRA1|CISD2	-1.82944	up2perMal8_12
GO Biological Processes	19	GO:0000041	transition metal ion transport	-3.21542	10.3747	5.8454	22539	110	79	4	5.06329	2.46672	2495|2512|7922|10063	FTH1|FTL|SLC39A7|COX17	-1.82944	up2perMal8_12
GO Biological Processes	19	GO:0019079	viral genome replication	-3.17148	10.0992	5.75089	22539	113	79	4	5.06329	2.46672	3434|4599|4938|8638	IFIT1|MX1|OAS1|OASL	-1.79436	up2perMal8_12
KEGG Pathway	24	hsa00480	Glutathione metabolism	-3.04391	15.8502	6.47962	22539	54	79	3	3.79747	2.15044	2876|2879|6723	GPX1|GPX4|SRM	-1.68952	up2perMal8_12
GO Biological Processes	19	GO:0042255	ribosome assembly	-2.91071	14.2652	6.10193	22539	60	79	3	3.79747	2.15044	6128|6169|6232	RPL6|RPL38|RPS27	-1.57602	up2perMal8_12
KEGG Pathway	24	hsa05162	Measles	-2.89577	8.51653	5.17564	22539	134	79	4	5.06329	2.46672	4599|4938|10379|64135	MX1|OAS1|IRF9|IFIH1	-1.56281	up2perMal8_12
GO Biological Processes	19	GO:1903900	regulation of viral life cycle	-2.88386	8.45345	5.15143	22539	135	79	4	5.06329	2.46672	3434|4599|4938|8638	IFIT1|MX1|OAS1|OASL	-1.55338	up2perMal8_12
Reactome Gene Sets	6	R-HSA-6790901	rRNA modification in the nucleus and cytosol	-2.86945	13.805	5.98788	22539	62	79	3	3.79747	2.15044	6187|6203|51504	RPS2|RPS9|TRMT112	-1.54083	up2perMal8_12
GO Biological Processes	19	GO:0051098	regulation of binding	-2.86037	4.93321	4.37905	22539	347	79	6	7.59494	2.98055	166|3433|3434|6281|7295|151636	AES|IFIT2|IFIT1|S100A10|TXN|DTX3L	-1.53539	up2perMal8_12
GO Biological Processes	19	GO:0042542	response to hydrogen peroxide	-2.86031	8.33004	5.10375	22539	137	79	4	5.06329	2.46672	664|1728|2876|7295	BNIP3|NQO1|GPX1|TXN	-1.53539	up2perMal8_12
GO Biological Processes	19	GO:1902600	proton transmembrane transport	-2.8257	8.15154	5.03403	22539	140	79	4	5.06329	2.46672	1347|4513|4697|10063	COX7A2|COX2|NDUFA4|COX17	-1.50399	up2perMal8_12
KEGG Pathway	24	hsa05012	Parkinson's disease	-2.80309	8.03673	4.98869	22539	142	79	4	5.06329	2.46672	1347|4513|4697|6390	COX7A2|COX2|NDUFA4|SDHB	-1.48455	up2perMal8_12
GO Biological Processes	19	GO:0009636	response to toxic substance	-2.77614	4.06747	4.0757	22539	491	79	7	8.86076	3.19724	664|1728|2876|2879|6138|7295|10549	BNIP3|NQO1|GPX1|GPX4|RPL15|TXN|PRDX4	-1.45986	up2perMal8_12
KEGG Pathway	24	hsa04932	Non-alcoholic fatty liver disease (NAFLD)	-2.72663	7.65916	4.83673	22539	149	79	4	5.06329	2.46672	1347|4513|4697|6390	COX7A2|COX2|NDUFA4|SDHB	-1.42103	up2perMal8_12
GO Biological Processes	19	GO:0045454	cell redox homeostasis	-2.69993	12.0551	5.53319	22539	71	79	3	3.79747	2.15044	2876|7295|10549	GPX1|TXN|PRDX4	-1.39868	up2perMal8_12
GO Biological Processes	19	GO:0043900	regulation of multi-organism process	-2.61083	4.40057	4.01242	22539	389	79	6	7.59494	2.98055	3434|4599|4938|8638|10549|151636	IFIT1|MX1|OAS1|OASL|PRDX4|DTX3L	-1.32606	up2perMal8_12
Reactome Gene Sets	6	R-HSA-1280215	Cytokine Signaling in Immune system	-2.54793	3.31267	3.65649	22539	689	79	8	10.1266	3.39417	3433|3434|3437|4599|4938|5692|8638|10379	IFIT2|IFIT1|IFIT3|MX1|OAS1|PSMB4|OASL|IRF9	-1.27329	up2perMal8_12
KEGG Pathway	24	hsa05010	Alzheimer's disease	-2.51026	6.67377	4.41695	22539	171	79	4	5.06329	2.46672	1347|4513|4697|6390	COX7A2|COX2|NDUFA4|SDHB	-1.2397	up2perMal8_12
GO Biological Processes	19	GO:0071346	cellular response to interferon-gamma	-2.51026	6.67377	4.41695	22539	171	79	4	5.06329	2.46672	4938|8638|10379|23521	OAS1|OASL|IRF9|RPL13A	-1.2397	up2perMal8_12
KEGG Pathway	24	hsa05164	Influenza A	-2.49217	6.59662	4.38249	22539	173	79	4	5.06329	2.46672	4599|4938|10379|64135	MX1|OAS1|IRF9|IFIH1	-1.22322	up2perMal8_12
GO Biological Processes	19	GO:0034599	cellular response to oxidative stress	-2.49028	5.02295	4.04629	22539	284	79	5	6.32911	2.73943	664|1728|2177|2876|7295	BNIP3|NQO1|FANCD2|GPX1|TXN	-1.22255	up2perMal8_12
Reactome Gene Sets	6	R-HSA-351202	Metabolism of polyamines	-2.46326	9.95246	4.93311	22539	86	79	3	3.79747	2.15044	1728|5692|6723	NQO1|PSMB4|SRM	-1.20033	up2perMal8_12
Reactome Gene Sets	6	R-HSA-5628897	TP53 Regulates Metabolic Genes	-2.44911	9.83806	4.89841	22539	87	79	3	3.79747	2.15044	4513|4697|7295	COX2|NDUFA4|TXN	-1.19054	up2perMal8_12
GO Biological Processes	19	GO:0022900	electron transport chain	-2.43928	6.3755	4.28229	22539	179	79	4	5.06329	2.46672	1347|4513|4697|6390	COX7A2|COX2|NDUFA4|SDHB	-1.18307	up2perMal8_12
GO Biological Processes	19	GO:0051651	maintenance of location in cell	-2.43513	9.72627	4.86428	22539	88	79	3	3.79747	2.15044	2495|2512|7295	FTH1|FTL|TXN	-1.1801	up2perMal8_12
GO Biological Processes	19	GO:0060333	interferon-gamma-mediated signaling pathway	-2.42133	9.61698	4.83068	22539	89	79	3	3.79747	2.15044	4938|8638|10379	OAS1|OASL|IRF9	-1.16903	up2perMal8_12
GO Biological Processes	19	GO:0022411	cellular component disassembly	-2.41538	3.50373	3.59076	22539	570	79	7	8.86076	3.19724	664|10456|28998|51504|55626|79590|493856	BNIP3|HAX1|MRPL13|TRMT112|AMBRA1|MRPL24|CISD2	-1.16502	up2perMal8_12
GO Biological Processes	19	GO:0045333	cellular respiration	-2.41359	6.27041	4.23389	22539	182	79	4	5.06329	2.46672	664|4513|4697|6390	BNIP3|COX2|NDUFA4|SDHB	-1.164	up2perMal8_12
KEGG Pathway	24	hsa05168	Herpes simplex infection	-2.38837	6.16873	4.18657	22539	185	79	4	5.06329	2.46672	3434|4938|10379|64135	IFIT1|OAS1|IRF9|IFIH1	-1.14871	up2perMal8_12
Reactome Gene Sets	6	R-HSA-877300	Interferon gamma signaling	-2.38091	9.30338	4.733	22539	92	79	3	3.79747	2.15044	4938|8638|10379	OAS1|OASL|IRF9	-1.14497	up2perMal8_12
GO Biological Processes	19	GO:0070301	cellular response to hydrogen peroxide	-2.38091	9.30338	4.733	22539	92	79	3	3.79747	2.15044	664|1728|7295	BNIP3|NQO1|TXN	-1.14497	up2perMal8_12
GO Biological Processes	19	GO:0006979	response to oxidative stress	-2.37273	3.93522	3.66621	22539	435	79	6	7.59494	2.98055	664|1728|2177|2876|2879|7295	BNIP3|NQO1|FANCD2|GPX1|GPX4|TXN	-1.1387	up2perMal8_12
GO Biological Processes	19	GO:0034341	response to interferon-gamma	-2.33932	5.97495	4.09498	22539	191	79	4	5.06329	2.46672	4938|8638|10379|23521	OAS1|OASL|IRF9|RPL13A	-1.11268	up2perMal8_12
GO Biological Processes	19	GO:0050792	regulation of viral process	-2.33132	5.94383	4.0801	22539	192	79	4	5.06329	2.46672	3434|4599|4938|8638	IFIT1|MX1|OAS1|OASL	-1.10614	up2perMal8_12
GO Biological Processes	19	GO:0032091	negative regulation of protein binding	-2.31664	8.82383	4.57974	22539	97	79	3	3.79747	2.15044	166|3433|3434	AES|IFIT2|IFIT1	-1.09438	up2perMal8_12
GO Biological Processes	19	GO:0070997	neuron death	-2.29441	4.5143	3.73119	22539	316	79	5	6.32911	2.73943	664|1728|2876|6818|55626	BNIP3|NQO1|GPX1|SULT1A3|AMBRA1	-1.0754	up2perMal8_12
Reactome Gene Sets	6	R-HSA-611105	Respiratory electron transport	-2.26779	8.47437	4.46488	22539	101	79	3	3.79747	2.15044	4513|4697|6390	COX2|NDUFA4|SDHB	-1.05451	up2perMal8_12
GO Biological Processes	19	GO:0006415	translational termination	-2.25591	8.39129	4.43715	22539	102	79	3	3.79747	2.15044	28998|51504|79590	MRPL13|TRMT112|MRPL24	-1.04546	up2perMal8_12
GO Biological Processes	19	GO:0046916	cellular transition metal ion homeostasis	-2.24416	8.30982	4.4098	22539	103	79	3	3.79747	2.15044	2495|2512|7922	FTH1|FTL|SLC39A7	-1.03547	up2perMal8_12
GO Biological Processes	19	GO:0006091	generation of precursor metabolites and energy	-2.24265	3.69724	3.4779	22539	463	79	6	7.59494	2.98055	664|1347|4513|4697|6390|10063	BNIP3|COX7A2|COX2|NDUFA4|SDHB|COX17	-1.03431	up2perMal8_12
GO Biological Processes	19	GO:0043393	regulation of protein binding	-2.22407	5.53988	3.88214	22539	206	79	4	5.06329	2.46672	166|3433|3434|151636	AES|IFIT2|IFIT1|DTX3L	-1.01853	up2perMal8_12
GO Biological Processes	19	GO:0019221	cytokine-mediated signaling pathway	-2.18348	2.87822	3.19345	22539	793	79	8	10.1266	3.39417	3433|3434|3437|4599|4938|5692|8638|10379	IFIT2|IFIT1|IFIT3|MX1|OAS1|PSMB4|OASL|IRF9	-0.987391	up2perMal8_12
GO Biological Processes	19	GO:0022904	respiratory electron transport chain	-2.14374	7.64207	4.1792	22539	112	79	3	3.79747	2.15044	4513|4697|6390	COX2|NDUFA4|SDHB	-0.955318	up2perMal8_12
GO Biological Processes	19	GO:0043903	regulation of symbiosis, encompassing mutualism through parasitism	-2.13866	5.23493	3.72636	22539	218	79	4	5.06329	2.46672	3434|4599|4938|8638	IFIT1|MX1|OAS1|OASL	-0.950911	up2perMal8_12
GO Biological Processes	19	GO:0051402	neuron apoptotic process	-2.13179	5.21103	3.71389	22539	219	79	4	5.06329	2.46672	664|1728|2876|55626	BNIP3|NQO1|GPX1|AMBRA1	-0.946048	up2perMal8_12
GO Biological Processes	19	GO:0000302	response to reactive oxygen species	-2.09799	5.09471	3.65271	22539	224	79	4	5.06329	2.46672	664|1728|2876|7295	BNIP3|NQO1|GPX1|TXN	-0.91854	up2perMal8_12
GO Biological Processes	19	GO:0010821	regulation of mitochondrion organization	-2.07814	5.02738	3.61687	22539	227	79	4	5.06329	2.46672	664|2876|10456|59286	BNIP3|GPX1|HAX1|UBL5	-0.903292	up2perMal8_12
Reactome Gene Sets	6	R-HSA-163200	Respiratory electron transport, ATP synthesis by chemiosmotic coupling, and heat production by uncou	-2.02297	6.90251	3.90881	22539	124	79	3	3.79747	2.15044	4513|4697|6390	COX2|NDUFA4|SDHB	-0.861066	up2perMal8_12
GO Biological Processes	19	GO:0008637	apoptotic mitochondrial changes	-2.0135	6.84729	3.88791	22539	125	79	3	3.79747	2.15044	664|2876|3433	BNIP3|GPX1|IFIT2	-0.85491	up2perMal8_12
GO Biological Processes	19	GO:0044106	cellular amine metabolic process	-2.0135	6.84729	3.88791	22539	125	79	3	3.79747	2.15044	1728|5692|6723	NQO1|PSMB4|SRM	-0.85491	up2perMal8_12
Reactome Gene Sets	6	R-HSA-556833	Metabolism of lipids	-8.68941	5.38018	8.38925	22539	737	108	19	17.5926	3.66384	196|1646|1718|3157|3930|4199|6319|6718|6720|8644|9415|9791|10423|11001|11343|23309|57834|60481|201562	AHR|AKR1C2|DHCR24|HMGCS1|LBR|ME1|SCD|AKR1D1|SREBF1|AKR1C3|FADS2|PTDSS1|CDIPT|SLC27A2|MGLL|SIN3B|CYP4F11|ELOVL5|HACD2	-6.75079	up2perPan0_4
GO Biological Processes	19	GO:0006631	fatty acid metabolic process	-7.74382	7.55718	8.69018	22539	359	108	13	12.037	3.13111	1646|6319|6720|8644|8660|9415|11001|11343|29785|57834|60481|84266|201562	AKR1C2|SCD|SREBF1|AKR1C3|IRS2|FADS2|SLC27A2|MGLL|CYP2S1|CYP4F11|ELOVL5|ALKBH7|HACD2	-5.85844	up2perPan0_4
GO Biological Processes	19	GO:0032787	monocarboxylic acid metabolic process	-7.59007	5.59315	7.89233	22539	597	108	16	14.8148	3.41836	1646|4199|5091|6319|6718|6720|8644|8660|9415|11001|11343|29785|57834|60481|84266|201562	AKR1C2|ME1|PC|SCD|AKR1D1|SREBF1|AKR1C3|IRS2|FADS2|SLC27A2|MGLL|CYP2S1|CYP4F11|ELOVL5|ALKBH7|HACD2	-5.71459	up2perPan0_4
GO Biological Processes	19	GO:0008202	steroid metabolic process	-7.48181	8.05252	8.68999	22539	311	108	12	11.1111	3.02406	1646|1718|3157|3930|6319|6718|6720|6818|8644|11001|57016|255738	AKR1C2|DHCR24|HMGCS1|LBR|SCD|AKR1D1|SREBF1|SULT1A3|AKR1C3|SLC27A2|AKR1B10|PCSK9	-5.62237	up2perPan0_4
GO Biological Processes	19	GO:0006066	alcohol metabolic process	-7.36084	7.85057	8.55058	22539	319	108	12	11.1111	3.02406	1718|3157|3705|3930|6319|6718|6720|6818|8644|9249|57016|255738	DHCR24|HMGCS1|ITPK1|LBR|SCD|AKR1D1|SREBF1|SULT1A3|AKR1C3|DHRS3|AKR1B10|PCSK9	-5.51988	up2perPan0_4
Reactome Gene Sets	6	R-HSA-8957322	Metabolism of steroids	-7.34745	12.5217	9.82401	22539	150	108	9	8.33333	2.65952	1646|1718|3157|3930|6319|6718|6720|8644|11001	AKR1C2|DHCR24|HMGCS1|LBR|SCD|AKR1D1|SREBF1|AKR1C3|SLC27A2	-5.50979	up2perPan0_4
GO Biological Processes	19	GO:0008610	lipid biosynthetic process	-6.76432	4.86751	7.13811	22539	686	108	16	14.8148	3.41836	1718|3157|3930|6319|6718|6720|8644|8660|9415|9514|9791|10423|11001|11343|60481|201562	DHCR24|HMGCS1|LBR|SCD|AKR1D1|SREBF1|AKR1C3|IRS2|FADS2|GAL3ST1|PTDSS1|CDIPT|SLC27A2|MGLL|ELOVL5|HACD2	-4.961	up2perPan0_4
Reactome Gene Sets	6	R-HSA-193775	Synthesis of bile acids and bile salts via 24-hydroxycholesterol	-6.31794	59.627	15.2256	22539	14	108	4	3.7037	1.81723	1646|6718|8644|11001	AKR1C2|AKR1D1|AKR1C3|SLC27A2	-4.55161	up2perPan0_4
GO Biological Processes	19	GO:0033559	unsaturated fatty acid metabolic process	-6.24709	14.464	9.40994	22539	101	108	7	6.48148	2.36905	1646|6319|8644|9415|11343|29785|60481	AKR1C2|SCD|AKR1C3|FADS2|MGLL|CYP2S1|ELOVL5	-4.48581	up2perPan0_4
GO Biological Processes	19	GO:1901615	organic hydroxy compound metabolic process	-6.15699	5.5031	7.0148	22539	493	108	13	12.037	3.13111	1718|3157|3705|3930|6319|6718|6720|6818|8644|9249|11001|57016|255738	DHCR24|HMGCS1|ITPK1|LBR|SCD|AKR1D1|SREBF1|SULT1A3|AKR1C3|DHRS3|SLC27A2|AKR1B10|PCSK9	-4.4044	up2perPan0_4
GO Biological Processes	19	GO:0006694	steroid biosynthetic process	-5.52666	9.07367	7.63023	22539	184	108	8	7.40741	2.52005	1718|3157|3930|6319|6718|6720|8644|11001	DHCR24|HMGCS1|LBR|SCD|AKR1D1|SREBF1|AKR1C3|SLC27A2	-3.81959	up2perPan0_4
GO Biological Processes	19	GO:0008203	cholesterol metabolic process	-5.39924	10.8212	7.9417	22539	135	108	7	6.48148	2.36905	1718|3157|3930|6319|6718|6720|255738	DHCR24|HMGCS1|LBR|SCD|AKR1D1|SREBF1|PCSK9	-3.70285	up2perPan0_4
KEGG Pathway	24	hsa01040	Biosynthesis of unsaturated fatty acids	-5.38562	36.2947	11.7509	22539	23	108	4	3.7037	1.81723	6319|9415|60481|201562	SCD|FADS2|ELOVL5|HACD2	-3.69379	up2perPan0_4
Reactome Gene Sets	6	R-HSA-193368	Synthesis of bile acids and bile salts via 7alpha-hydroxycholesterol	-5.30804	34.7824	11.4896	22539	24	108	4	3.7037	1.81723	1646|6718|8644|11001	AKR1C2|AKR1D1|AKR1C3|SLC27A2	-3.62469	up2perPan0_4
GO Biological Processes	19	GO:1902652	secondary alcohol metabolic process	-5.29469	10.4347	7.77005	22539	140	108	7	6.48148	2.36905	1718|3157|3930|6319|6718|6720|255738	DHCR24|HMGCS1|LBR|SCD|AKR1D1|SREBF1|PCSK9	-3.61343	up2perPan0_4
GO Biological Processes	19	GO:0044597	daunorubicin metabolic process	-5.23004	78.2604	15.1655	22539	8	108	3	2.77778	1.58132	1646|8644|57016	AKR1C2|AKR1C3|AKR1B10	-3.56517	up2perPan0_4
GO Biological Processes	19	GO:0044598	doxorubicin metabolic process	-5.23004	78.2604	15.1655	22539	8	108	3	2.77778	1.58132	1646|8644|57016	AKR1C2|AKR1C3|AKR1B10	-3.56517	up2perPan0_4
GO Biological Processes	19	GO:0030638	polyketide metabolic process	-5.23004	78.2604	15.1655	22539	8	108	3	2.77778	1.58132	1646|8644|57016	AKR1C2|AKR1C3|AKR1B10	-3.56517	up2perPan0_4
GO Biological Processes	19	GO:0030647	aminoglycoside antibiotic metabolic process	-5.05547	69.5648	14.2754	22539	9	108	3	2.77778	1.58132	1646|8644|57016	AKR1C2|AKR1C3|AKR1B10	-3.42163	up2perPan0_4
GO Biological Processes	19	GO:0016125	sterol metabolic process	-5.04115	9.54811	7.36161	22539	153	108	7	6.48148	2.36905	1718|3157|3930|6319|6718|6720|255738	DHCR24|HMGCS1|LBR|SCD|AKR1D1|SREBF1|PCSK9	-3.40918	up2perPan0_4
GO Biological Processes	19	GO:0001676	long-chain fatty acid metabolic process	-5.03531	12.3977	7.96582	22539	101	108	6	5.55556	2.20414	8644|9415|11001|11343|29785|60481	AKR1C3|FADS2|SLC27A2|MGLL|CYP2S1|ELOVL5	-3.40427	up2perPan0_4
GO Biological Processes	19	GO:1901568	fatty acid derivative metabolic process	-4.93209	9.18781	7.18921	22539	159	108	7	6.48148	2.36905	1646|6319|8644|11343|29785|60481|201562	AKR1C2|SCD|AKR1C3|MGLL|CYP2S1|ELOVL5|HACD2	-3.30751	up2perPan0_4
GO Biological Processes	19	GO:1901661	quinone metabolic process	-4.90619	27.8259	10.2019	22539	30	108	4	3.7037	1.81723	1646|8644|57016|57834	AKR1C2|AKR1C3|AKR1B10|CYP4F11	-3.28739	up2perPan0_4
GO Biological Processes	19	GO:0044283	small molecule biosynthetic process	-4.9056	3.93763	5.64607	22539	742	108	14	12.963	3.23216	1373|1718|3157|3930|5091|6319|6718|6720|8644|9415|11001|11343|60481|201562	CPS1|DHCR24|HMGCS1|LBR|PC|SCD|AKR1D1|SREBF1|AKR1C3|FADS2|SLC27A2|MGLL|ELOVL5|HACD2	-3.28739	up2perPan0_4
GO Biological Processes	19	GO:0042180	cellular ketone metabolic process	-4.81659	7.25894	6.62018	22539	230	108	8	7.40741	2.52005	1646|1728|6720|8644|8660|57016|57834|60481	AKR1C2|NQO1|SREBF1|AKR1C3|IRS2|AKR1B10|CYP4F11|ELOVL5	-3.20996	up2perPan0_4
GO Biological Processes	19	GO:0030855	epithelial cell differentiation	-4.77687	3.83428	5.52289	22539	762	108	14	12.963	3.23216	307|367|1373|1646|1999|2125|3875|7348|8644|10551|11187|57669|79983|91663	ANXA4|AR|CPS1|AKR1C2|ELF3|EVPL|KRT18|UPK1B|AKR1C3|AGR2|PKP3|EPB41L5|POF1B|MYADM	-3.17722	up2perPan0_4
GO Biological Processes	19	GO:1901617	organic hydroxy compound biosynthetic process	-4.7626	7.13485	6.5457	22539	234	108	8	7.40741	2.52005	1718|3157|3930|6319|6718|6720|8644|11001	DHCR24|HMGCS1|LBR|SCD|AKR1D1|SREBF1|AKR1C3|SLC27A2	-3.16725	up2perPan0_4
GO Biological Processes	19	GO:0006805	xenobiotic metabolic process	-4.75584	11.0811	7.45448	22539	113	108	6	5.55556	2.20414	196|218|1728|2052|4257|6818	AHR|ALDH3A1|NQO1|EPHX1|MGST1|SULT1A3	-3.16216	up2perPan0_4
GO Biological Processes	19	GO:0006695	cholesterol biosynthetic process	-4.7558	15.5742	8.28985	22539	67	108	5	4.62963	2.02194	1718|3157|3930|6319|6720	DHCR24|HMGCS1|LBR|SCD|SREBF1	-3.16216	up2perPan0_4
GO Biological Processes	19	GO:1902653	secondary alcohol biosynthetic process	-4.72428	15.3452	8.22043	22539	68	108	5	4.62963	2.02194	1718|3157|3930|6319|6720	DHCR24|HMGCS1|LBR|SCD|SREBF1	-3.13404	up2perPan0_4
Reactome Gene Sets	6	R-HSA-192105	Synthesis of bile acids and bile salts	-4.68414	24.5523	9.53626	22539	34	108	4	3.7037	1.81723	1646|6718|8644|11001	AKR1C2|AKR1D1|AKR1C3|SLC27A2	-3.09727	up2perPan0_4
Reactome Gene Sets	6	R-HSA-8978868	Fatty acid metabolism	-4.63065	8.25345	6.72235	22539	177	108	7	6.48148	2.36905	6319|8644|9415|11001|57834|60481|201562	SCD|AKR1C3|FADS2|SLC27A2|CYP4F11|ELOVL5|HACD2	-3.05293	up2perPan0_4
GO Biological Processes	19	GO:0016126	sterol biosynthetic process	-4.60306	14.4927	7.95677	22539	72	108	5	4.62963	2.02194	1718|3157|3930|6319|6720	DHCR24|HMGCS1|LBR|SCD|SREBF1	-3.03105	up2perPan0_4
GO Biological Processes	19	GO:0006633	fatty acid biosynthetic process	-4.41142	9.63205	6.84888	22539	130	108	6	5.55556	2.20414	6319|8644|9415|11343|60481|201562	SCD|AKR1C3|FADS2|MGLL|ELOVL5|HACD2	-2.86003	up2perPan0_4
GO Biological Processes	19	GO:0034310	primary alcohol catabolic process	-4.33084	41.7389	10.9516	22539	15	108	3	2.77778	1.58132	6818|8644|57016	SULT1A3|AKR1C3|AKR1B10	-2.79242	up2perPan0_4
Reactome Gene Sets	6	R-HSA-193807	Synthesis of bile acids and bile salts via 27-hydroxycholesterol	-4.33084	41.7389	10.9516	22539	15	108	3	2.77778	1.58132	1646|6718|8644	AKR1C2|AKR1D1|AKR1C3	-2.79242	up2perPan0_4
KEGG Pathway	24	hsa05204	Chemical carcinogenesis	-4.32948	12.7253	7.38073	22539	82	108	5	4.62963	2.02194	218|1646|2052|4257|6818	ALDH3A1|AKR1C2|EPHX1|MGST1|SULT1A3	-2.7918	up2perPan0_4
GO Biological Processes	19	GO:0006636	unsaturated fatty acid biosynthetic process	-4.31428	19.8757	8.49591	22539	42	108	4	3.7037	1.81723	6319|8644|9415|60481	SCD|AKR1C3|FADS2|ELOVL5	-2.78182	up2perPan0_4
Reactome Gene Sets	6	R-HSA-194068	Bile acid and bile salt metabolism	-4.27348	19.4134	8.38613	22539	43	108	4	3.7037	1.81723	1646|6718|8644|11001	AKR1C2|AKR1D1|AKR1C3|SLC27A2	-2.74837	up2perPan0_4
GO Biological Processes	19	GO:0046164	alcohol catabolic process	-4.15694	18.1473	8.07788	22539	46	108	4	3.7037	1.81723	6718|6818|8644|57016	AKR1D1|SULT1A3|AKR1C3|AKR1B10	-2.63978	up2perPan0_4
GO Biological Processes	19	GO:0072330	monocarboxylic acid biosynthetic process	-4.10269	5.75709	5.65757	22539	290	108	8	7.40741	2.52005	6319|6718|8644|9415|11001|11343|60481|201562	SCD|AKR1D1|AKR1C3|FADS2|SLC27A2|MGLL|ELOVL5|HACD2	-2.59472	up2perPan0_4
KEGG Pathway	24	hsa01212	Fatty acid metabolism	-4.08372	17.3912	7.8881	22539	48	108	4	3.7037	1.81723	6319|9415|60481|201562	SCD|FADS2|ELOVL5|HACD2	-2.57785	up2perPan0_4
GO Biological Processes	19	GO:0016137	glycoside metabolic process	-4.08171	34.7824	9.94897	22539	18	108	3	2.77778	1.58132	1646|8644|57016	AKR1C2|AKR1C3|AKR1B10	-2.57654	up2perPan0_4
GO Biological Processes	19	GO:0051186	cofactor metabolic process	-4.07429	4.07028	5.12388	22539	564	108	11	10.1852	2.91036	1528|1646|4199|5091|6120|6319|8644|57016|57834|60481|201562	CYB5A|AKR1C2|ME1|PC|RPE|SCD|AKR1C3|AKR1B10|CYP4F11|ELOVL5|HACD2	-2.57189	up2perPan0_4
Reactome Gene Sets	6	R-HSA-211859	Biological oxidations	-3.98345	6.5217	5.76294	22539	224	108	7	6.48148	2.36905	196|218|2052|4257|6818|29785|57834	AHR|ALDH3A1|EPHX1|MGST1|SULT1A3|CYP2S1|CYP4F11	-2.494	up2perPan0_4
GO Biological Processes	19	GO:0046661	male sex differentiation	-3.92596	7.87526	6.03675	22539	159	108	6	5.55556	2.20414	367|1718|3157|4257|8644|8751	AR|DHCR24|HMGCS1|MGST1|AKR1C3|ADAM15	-2.4458	up2perPan0_4
GO Biological Processes	19	GO:0071398	cellular response to fatty acid	-3.9142	15.7505	7.45993	22539	53	108	4	3.7037	1.81723	1373|1646|6720|8644	CPS1|AKR1C2|SREBF1|AKR1C3	-2.43797	up2perPan0_4
GO Biological Processes	19	GO:0071466	cellular response to xenobiotic stimulus	-3.83797	7.58889	5.89424	22539	165	108	6	5.55556	2.20414	196|218|1728|2052|4257|6818	AHR|ALDH3A1|NQO1|EPHX1|MGST1|SULT1A3	-2.37012	up2perPan0_4
GO Biological Processes	19	GO:0046394	carboxylic acid biosynthetic process	-3.78049	4.55886	5.05875	22539	412	108	9	8.33333	2.65952	1373|6319|6718|8644|9415|11001|11343|60481|201562	CPS1|SCD|AKR1D1|AKR1C3|FADS2|SLC27A2|MGLL|ELOVL5|HACD2	-2.32162	up2perPan0_4
Reactome Gene Sets	6	R-HSA-211945	Phase I - Functionalization of compounds	-3.77999	9.75208	6.29672	22539	107	108	5	4.62963	2.02194	196|218|2052|29785|57834	AHR|ALDH3A1|EPHX1|CYP2S1|CYP4F11	-2.32162	up2perPan0_4
GO Biological Processes	19	GO:0016053	organic acid biosynthetic process	-3.77263	4.54782	5.04929	22539	413	108	9	8.33333	2.65952	1373|6319|6718|8644|9415|11001|11343|60481|201562	CPS1|SCD|AKR1D1|AKR1C3|FADS2|SLC27A2|MGLL|ELOVL5|HACD2	-2.31658	up2perPan0_4
GO Biological Processes	19	GO:0034308	primary alcohol metabolic process	-3.76115	14.3927	7.08631	22539	58	108	4	3.7037	1.81723	6818|8644|9249|57016	SULT1A3|AKR1C3|DHRS3|AKR1B10	-2.30713	up2perPan0_4
Reactome Gene Sets	6	R-HSA-191273	Cholesterol biosynthesis	-3.64228	25.0433	8.3461	22539	25	108	3	2.77778	1.58132	1718|3157|3930	DHCR24|HMGCS1|LBR	-2.2006	up2perPan0_4
GO Biological Processes	19	GO:1901616	organic hydroxy compound catabolic process	-3.62176	13.2504	6.75628	22539	63	108	4	3.7037	1.81723	6718|6818|8644|57016	AKR1D1|SULT1A3|AKR1C3|AKR1B10	-2.18294	up2perPan0_4
GO Biological Processes	19	GO:0007548	sex differentiation	-3.5158	5.47139	5.09993	22539	267	108	7	6.48148	2.36905	367|1718|3157|4257|8204|8644|8751	AR|DHCR24|HMGCS1|MGST1|NRIP1|AKR1C3|ADAM15	-2.08935	up2perPan0_4
Reactome Gene Sets	6	R-HSA-400206	Regulation of lipid metabolism by Peroxisome proliferator-activated receptor alpha (PPARalpha)	-3.51464	8.55305	5.80442	22539	122	108	5	4.62963	2.02194	196|3157|4199|6720|23309	AHR|HMGCS1|ME1|SREBF1|SIN3B	-2.08876	up2perPan0_4
GO Biological Processes	19	GO:0009410	response to xenobiotic stimulus	-3.506	5.45097	5.08625	22539	268	108	7	6.48148	2.36905	196|218|1373|1728|2052|4257|6818	AHR|ALDH3A1|CPS1|NQO1|EPHX1|MGST1|SULT1A3	-2.08186	up2perPan0_4
GO Biological Processes	19	GO:0019216	regulation of lipid metabolic process	-3.43078	4.58669	4.78694	22539	364	108	8	7.40741	2.52005	3157|4199|6319|6720|8644|8660|23309|60481	HMGCS1|ME1|SCD|SREBF1|AKR1C3|IRS2|SIN3B|ELOVL5	-2.01294	up2perPan0_4
GO Biological Processes	19	GO:0006790	sulfur compound metabolic process	-3.4071	4.5492	4.7567	22539	367	108	8	7.40741	2.52005	1373|4257|5091|6319|6818|8702|60481|201562	CPS1|MGST1|PC|SCD|SULT1A3|B4GALT4|ELOVL5|HACD2	-1.99267	up2perPan0_4
GO Biological Processes	19	GO:0000038	very long-chain fatty acid metabolic process	-3.40305	20.8694	7.55637	22539	30	108	3	2.77778	1.58132	11001|60481|201562	SLC27A2|ELOVL5|HACD2	-1.98974	up2perPan0_4
GO Biological Processes	19	GO:0003382	epithelial cell morphogenesis	-3.40305	20.8694	7.55637	22539	30	108	3	2.77778	1.58132	367|57669|79983	AR|EPB41L5|POF1B	-1.98974	up2perPan0_4
GO Biological Processes	19	GO:0044242	cellular lipid catabolic process	-3.39978	6.29229	5.20324	22539	199	108	6	5.55556	2.20414	1373|8644|8660|11001|11343|57016	CPS1|AKR1C3|IRS2|SLC27A2|MGLL|AKR1B10	-1.9876	up2perPan0_4
KEGG Pathway	24	hsa03320	PPAR signaling pathway	-3.39879	11.5941	6.24747	22539	72	108	4	3.7037	1.81723	4199|6319|9415|11001	ME1|SCD|FADS2|SLC27A2	-1.98755	up2perPan0_4
GO Biological Processes	19	GO:0071396	cellular response to lipid	-3.39861	3.68068	4.48587	22539	567	108	10	9.25926	2.78919	196|367|929|1373|1646|3157|6720|8204|8644|10524	AHR|AR|CD14|CPS1|AKR1C2|HMGCS1|SREBF1|NRIP1|AKR1C3|KAT5	-1.98755	up2perPan0_4
GO Biological Processes	19	GO:0046949	fatty-acyl-CoA biosynthetic process	-3.36036	20.1962	7.42119	22539	31	108	3	2.77778	1.58132	6319|60481|201562	SCD|ELOVL5|HACD2	-1.95209	up2perPan0_4
KEGG Pathway	24	hsa00980	Metabolism of xenobiotics by cytochrome P450	-3.35336	11.2808	6.14659	22539	74	108	4	3.7037	1.81723	218|2052|4257|29785	ALDH3A1|EPHX1|MGST1|CYP2S1	-1.94566	up2perPan0_4
GO Biological Processes	19	GO:0030522	intracellular receptor signaling pathway	-3.34574	5.12583	4.86379	22539	285	108	7	6.48148	2.36905	196|367|6720|8204|8644|9249|10524	AHR|AR|SREBF1|NRIP1|AKR1C3|DHRS3|KAT5	-1.93859	up2perPan0_4
GO Biological Processes	19	GO:0006732	coenzyme metabolic process	-3.34511	4.45215	4.67763	22539	375	108	8	7.40741	2.52005	1528|4199|5091|6120|6319|57834|60481|201562	CYB5A|ME1|PC|RPE|SCD|CYP4F11|ELOVL5|HACD2	-1.93851	up2perPan0_4
GO Biological Processes	19	GO:0032870	cellular response to hormone stimulus	-3.33103	3.33668	4.31921	22539	688	108	11	10.1852	2.91036	367|1373|1646|3157|6654|6720|8204|8644|8660|10524|255738	AR|CPS1|AKR1C2|HMGCS1|SOS1|SREBF1|NRIP1|AKR1C3|IRS2|KAT5|PCSK9	-1.9261	up2perPan0_4
GO Biological Processes	19	GO:0046165	alcohol biosynthetic process	-3.3126	7.72942	5.44161	22539	135	108	5	4.62963	2.02194	1718|3157|3930|6319|6720	DHCR24|HMGCS1|LBR|SCD|SREBF1	-1.90932	up2perPan0_4
GO Biological Processes	19	GO:0008584	male gonad development	-3.29797	7.67259	5.41572	22539	136	108	5	4.62963	2.02194	367|3157|4257|8644|8751	AR|HMGCS1|MGST1|AKR1C3|ADAM15	-1.89689	up2perPan0_4
GO Biological Processes	19	GO:0006081	cellular aldehyde metabolic process	-3.28769	10.8413	6.0023	22539	77	108	4	3.7037	1.81723	218|6120|8644|57016	ALDH3A1|RPE|AKR1C3|AKR1B10	-1.88866	up2perPan0_4
GO Biological Processes	19	GO:0046546	development of primary male sexual characteristics	-3.28347	7.61659	5.39009	22539	137	108	5	4.62963	2.02194	367|3157|4257|8644|8751	AR|HMGCS1|MGST1|AKR1C3|ADAM15	-1.88511	up2perPan0_4
GO Biological Processes	19	GO:0008406	gonad development	-3.23315	5.85125	4.94777	22539	214	108	6	5.55556	2.20414	367|3157|4257|8204|8644|8751	AR|HMGCS1|MGST1|NRIP1|AKR1C3|ADAM15	-1.84235	up2perPan0_4
GO Biological Processes	19	GO:0070542	response to fatty acid	-3.22476	10.4347	5.86576	22539	80	108	4	3.7037	1.81723	1373|1646|6720|8644	CPS1|AKR1C2|SREBF1|AKR1C3	-1.83765	up2perPan0_4
GO Biological Processes	19	GO:0050810	regulation of steroid biosynthetic process	-3.18423	10.1802	5.77869	22539	82	108	4	3.7037	1.81723	3157|6319|6720|8644	HMGCS1|SCD|SREBF1|AKR1C3	-1.80608	up2perPan0_4
GO Biological Processes	19	GO:0045137	development of primary sexual characteristics	-3.17027	5.69167	4.85229	22539	220	108	6	5.55556	2.20414	367|3157|4257|8204|8644|8751	AR|HMGCS1|MGST1|NRIP1|AKR1C3|ADAM15	-1.79368	up2perPan0_4
GO Biological Processes	19	GO:0008207	C21-steroid hormone metabolic process	-3.16694	17.3912	6.82947	22539	36	108	3	2.77778	1.58132	1646|6718|8644	AKR1C2|AKR1D1|AKR1C3	-1.79138	up2perPan0_4
GO Biological Processes	19	GO:0016042	lipid catabolic process	-3.14628	4.74306	4.58952	22539	308	108	7	6.48148	2.36905	1373|6718|8644|8660|11001|11343|57016	CPS1|AKR1D1|AKR1C3|IRS2|SLC27A2|MGLL|AKR1B10	-1.77534	up2perPan0_4
Reactome Gene Sets	6	R-HSA-75105	Fatty acyl-CoA biosynthesis	-3.13173	16.9212	6.72528	22539	37	108	3	2.77778	1.58132	6319|60481|201562	SCD|ELOVL5|HACD2	-1.7647	up2perPan0_4
GO Biological Processes	19	GO:0044282	small molecule catabolic process	-3.07831	4.05232	4.33873	22539	412	108	8	7.40741	2.52005	6120|6718|6818|8644|8660|11001|57016|57834	RPE|AKR1D1|SULT1A3|AKR1C3|IRS2|SLC27A2|AKR1B10|CYP4F11	-1.71897	up2perPan0_4
GO Biological Processes	19	GO:0035337	fatty-acyl-CoA metabolic process	-3.06427	16.0534	6.52862	22539	39	108	3	2.77778	1.58132	6319|60481|201562	SCD|ELOVL5|HACD2	-1.70631	up2perPan0_4
GO Biological Processes	19	GO:0072659	protein localization to plasma membrane	-3.06007	5.42063	4.68604	22539	231	108	6	5.55556	2.20414	367|3875|5357|10551|11187|91663	AR|KRT18|PLS1|AGR2|PKP3|MYADM	-1.7032	up2perPan0_4
GO Biological Processes	19	GO:1901570	fatty acid derivative biosynthetic process	-3.03233	9.27531	5.45823	22539	90	108	4	3.7037	1.81723	6319|8644|60481|201562	SCD|AKR1C3|ELOVL5|HACD2	-1.67941	up2perPan0_4
GO Biological Processes	19	GO:0045540	regulation of cholesterol biosynthetic process	-2.96975	14.9067	6.25941	22539	42	108	3	2.77778	1.58132	3157|6319|6720	HMGCS1|SCD|SREBF1	-1.62748	up2perPan0_4
Reactome Gene Sets	6	R-HSA-2426168	Activation of gene expression by SREBF (SREBP)	-2.96975	14.9067	6.25941	22539	42	108	3	2.77778	1.58132	3157|6319|6720	HMGCS1|SCD|SREBF1	-1.62748	up2perPan0_4
GO Biological Processes	19	GO:0006641	triglyceride metabolic process	-2.92789	8.6956	5.24304	22539	96	108	4	3.7037	1.81723	1373|6720|11343|255738	CPS1|SREBF1|MGLL|PCSK9	-1.58991	up2perPan0_4
GO Biological Processes	19	GO:0010565	regulation of cellular ketone metabolic process	-2.92003	6.32407	4.76277	22539	165	108	5	4.62963	2.02194	1728|6720|8644|8660|60481	NQO1|SREBF1|AKR1C3|IRS2|ELOVL5	-1.58299	up2perPan0_4
GO Biological Processes	19	GO:0046890	regulation of lipid biosynthetic process	-2.89682	6.24834	4.7236	22539	167	108	5	4.62963	2.02194	3157|6319|6720|8644|60481	HMGCS1|SCD|SREBF1|AKR1C3|ELOVL5	-1.56308	up2perPan0_4
GO Biological Processes	19	GO:1990778	protein localization to cell periphery	-2.8226	4.87224	4.33209	22539	257	108	6	5.55556	2.20414	367|3875|5357|10551|11187|91663	AR|KRT18|PLS1|AGR2|PKP3|MYADM	-1.50134	up2perPan0_4
KEGG Pathway	24	hsa04931	Insulin resistance	-2.75404	7.80166	4.89348	22539	107	108	4	3.7037	1.81723	5837|6720|8660|11001	PYGM|SREBF1|IRS2|SLC27A2	-1.4418	up2perPan0_4
GO Biological Processes	19	GO:0010811	positive regulation of cell-substrate adhesion	-2.75404	7.80166	4.89348	22539	107	108	4	3.7037	1.81723	2335|10551|57669|91663	FN1|AGR2|EPB41L5|MYADM	-1.4418	up2perPan0_4
GO Biological Processes	19	GO:0034330	cell junction organization	-2.74703	4.70739	4.22051	22539	266	108	6	5.55556	2.20414	2335|11187|51564|57669|79983|91663	FN1|PKP3|HDAC7|EPB41L5|POF1B|MYADM	-1.43672	up2perPan0_4
GO Biological Processes	19	GO:0019218	regulation of steroid metabolic process	-2.73924	7.72942	4.86419	22539	108	108	4	3.7037	1.81723	3157|6319|6720|8644	HMGCS1|SCD|SREBF1|AKR1C3	-1.43099	up2perPan0_4
GO Biological Processes	19	GO:0006690	icosanoid metabolic process	-2.73924	7.72942	4.86419	22539	108	108	4	3.7037	1.81723	1646|8644|11343|29785	AKR1C2|AKR1C3|MGLL|CYP2S1	-1.43099	up2perPan0_4
GO Biological Processes	19	GO:0035384	thioester biosynthetic process	-2.72467	12.2761	5.59391	22539	51	108	3	2.77778	1.58132	6319|60481|201562	SCD|ELOVL5|HACD2	-1.41995	up2perPan0_4
GO Biological Processes	19	GO:0071616	acyl-CoA biosynthetic process	-2.72467	12.2761	5.59391	22539	51	108	3	2.77778	1.58132	6319|60481|201562	SCD|ELOVL5|HACD2	-1.41995	up2perPan0_4
Canonical Pathways	11	M151	PID AR TF PATHWAY	-2.67657	11.8129	5.46851	22539	53	108	3	2.77778	1.58132	367|10524|51564	AR|KAT5|HDAC7	-1.37838	up2perPan0_4
GO Biological Processes	19	GO:0090181	regulation of cholesterol metabolic process	-2.67657	11.8129	5.46851	22539	53	108	3	2.77778	1.58132	3157|6319|6720	HMGCS1|SCD|SREBF1	-1.37838	up2perPan0_4
GO Biological Processes	19	GO:0044272	sulfur compound biosynthetic process	-2.67098	5.55038	4.34734	22539	188	108	5	4.62963	2.02194	4257|6319|8702|60481|201562	MGST1|SCD|B4GALT4|ELOVL5|HACD2	-1.37409	up2perPan0_4
GO Biological Processes	19	GO:0006639	acylglycerol metabolic process	-2.66745	7.38741	4.72317	22539	113	108	4	3.7037	1.81723	1373|6720|11343|255738	CPS1|SREBF1|MGLL|PCSK9	-1.3726	up2perPan0_4
GO Biological Processes	19	GO:0006638	neutral lipid metabolic process	-2.65352	7.32261	4.696	22539	114	108	4	3.7037	1.81723	1373|6720|11343|255738	CPS1|SREBF1|MGLL|PCSK9	-1.36192	up2perPan0_4
GO Biological Processes	19	GO:0034754	cellular hormone metabolic process	-2.65352	7.32261	4.696	22539	114	108	4	3.7037	1.81723	1646|6718|8644|9249	AKR1C2|AKR1D1|AKR1C3|DHRS3	-1.36192	up2perPan0_4
KEGG Pathway	24	hsa01200	Carbon metabolism	-2.65352	7.32261	4.696	22539	114	108	4	3.7037	1.81723	1373|4199|5091|6120	CPS1|ME1|PC|RPE	-1.36192	up2perPan0_4
GO Biological Processes	19	GO:0019369	arachidonic acid metabolic process	-2.65325	11.5941	5.40831	22539	54	108	3	2.77778	1.58132	8644|11343|29785	AKR1C3|MGLL|CYP2S1	-1.36192	up2perPan0_4
Canonical Pathways	11	M256	PID TAP63 PATHWAY	-2.65325	11.5941	5.40831	22539	54	108	3	2.77778	1.58132	1728|2125|9249	NQO1|EVPL|DHRS3	-1.36192	up2perPan0_4
GO Biological Processes	19	GO:0010810	regulation of cell-substrate adhesion	-2.64113	5.46321	4.29823	22539	191	108	5	4.62963	2.02194	2335|8751|10551|57669|91663	FN1|ADAM15|AGR2|EPB41L5|MYADM	-1.35277	up2perPan0_4
Reactome Gene Sets	6	R-HSA-1655829	Regulation of cholesterol biosynthesis by SREBP (SREBF)	-2.6304	11.3833	5.34967	22539	55	108	3	2.77778	1.58132	3157|6319|6720	HMGCS1|SCD|SREBF1	-1.3433	up2perPan0_4
Canonical Pathways	11	M122	PID IL2 1PATHWAY	-2.6304	11.3833	5.34967	22539	55	108	3	2.77778	1.58132	5528|6654|8660	PPP2R5D|SOS1|IRS2	-1.3433	up2perPan0_4
GO Biological Processes	19	GO:0030036	actin cytoskeleton organization	-2.59725	3.10455	3.64101	22539	605	108	9	8.33333	2.65952	2036|4430|5357|8936|57669|79983|91663|93663|399687	EPB41L1|MYO1B|PLS1|WASF1|EPB41L5|POF1B|MYADM|ARHGAP18|MYO18A	-1.31434	up2perPan0_4
Reactome Gene Sets	6	R-HSA-1989781	PPARA activates gene expression	-2.58589	7.01494	4.56491	22539	119	108	4	3.7037	1.81723	196|3157|4199|6720	AHR|HMGCS1|ME1|SREBF1	-1.30507	up2perPan0_4
KEGG Pathway	24	hsa00140	Steroid hormone biosynthesis	-2.56445	10.7945	5.18245	22539	58	108	3	2.77778	1.58132	1646|6718|8644	AKR1C2|AKR1D1|AKR1C3	-1.28693	up2perPan0_4
KEGG Pathway	24	hsa04152	AMPK signaling pathway	-2.55974	6.89899	4.51458	22539	121	108	4	3.7037	1.81723	5528|6319|6720|8660	PPP2R5D|SCD|SREBF1|IRS2	-1.28305	up2perPan0_4
GO Biological Processes	19	GO:0034329	cell junction assembly	-2.51789	5.11506	4.09679	22539	204	108	5	4.62963	2.02194	2335|11187|51564|57669|79983	FN1|PKP3|HDAC7|EPB41L5|POF1B	-1.24651	up2perPan0_4
GO Biological Processes	19	GO:0019748	secondary metabolic process	-2.48208	10.0981	4.97764	22539	62	108	3	2.77778	1.58132	1646|8644|57016	AKR1C2|AKR1C3|AKR1B10	-1.21595	up2perPan0_4
GO Biological Processes	19	GO:0006720	isoprenoid metabolic process	-2.47191	6.5217	4.34703	22539	128	108	4	3.7037	1.81723	3157|8644|9249|57016	HMGCS1|AKR1C3|DHRS3|AKR1B10	-1.20659	up2perPan0_4
GO Biological Processes	19	GO:1902930	regulation of alcohol biosynthetic process	-2.44304	9.78255	4.88209	22539	64	108	3	2.77778	1.58132	3157|6319|6720	HMGCS1|SCD|SREBF1	-1.18644	up2perPan0_4
GO Biological Processes	19	GO:0043588	skin development	-2.42395	3.53719	3.61096	22539	413	108	7	6.48148	2.36905	1289|1718|2125|3875|6654|8644|11187	COL5A1|DHCR24|EVPL|KRT18|SOS1|AKR1C3|PKP3	-1.17086	up2perPan0_4
Reactome Gene Sets	6	R-HSA-211897	Cytochrome P450 - arranged by substrate type	-2.40532	9.48611	4.79066	22539	66	108	3	2.77778	1.58132	196|29785|57834	AHR|CYP2S1|CYP4F11	-1.15988	up2perPan0_4
Canonical Pathways	11	M18	PID INTEGRIN1 PATHWAY	-2.40532	9.48611	4.79066	22539	66	108	3	2.77778	1.58132	929|1289|2335	CD14|COL5A1|FN1	-1.15988	up2perPan0_4
GO Biological Processes	19	GO:0006766	vitamin metabolic process	-2.40089	6.22968	4.21309	22539	134	108	4	3.7037	1.81723	1528|5091|8644|57834	CYB5A|PC|AKR1C3|CYP4F11	-1.15744	up2perPan0_4
GO Biological Processes	19	GO:0030521	androgen receptor signaling pathway	-2.38693	9.34453	4.74639	22539	67	108	3	2.77778	1.58132	367|8204|10524	AR|NRIP1|KAT5	-1.14802	up2perPan0_4
KEGG Pathway	24	hsa04910	Insulin signaling pathway	-2.35554	6.04911	4.12825	22539	138	108	4	3.7037	1.81723	5837|6654|6720|8660	PYGM|SOS1|SREBF1|IRS2	-1.12522	up2perPan0_4
GO Biological Processes	19	GO:0032535	regulation of cellular component size	-2.33148	3.87668	3.61331	22539	323	108	6	5.55556	2.20414	2335|5357|6558|8936|91663|93663	FN1|PLS1|SLC12A2|WASF1|MYADM|ARHGAP18	-1.10614	up2perPan0_4
GO Biological Processes	19	GO:0048608	reproductive structure development	-2.32902	3.39735	3.48278	22539	430	108	7	6.48148	2.36905	367|1718|3157|4257|8204|8644|8751	AR|DHCR24|HMGCS1|MGST1|NRIP1|AKR1C3|ADAM15	-1.10458	up2perPan0_4
GO Biological Processes	19	GO:0002444	myeloid leukocyte mediated immunity	-2.31577	3.0522	3.37153	22539	547	108	8	7.40741	2.52005	929|2040|4257|5272|10814|11001|56888|121260	CD14|STOM|MGST1|SERPINB9|CPLX2|SLC27A2|KCMF1|SLC15A4	-1.09387	up2perPan0_4
GO Biological Processes	19	GO:0061458	reproductive system development	-2.31278	3.37381	3.46083	22539	433	108	7	6.48148	2.36905	367|1718|3157|4257|8204|8644|8751	AR|DHCR24|HMGCS1|MGST1|NRIP1|AKR1C3|ADAM15	-1.09125	up2perPan0_4
GO Biological Processes	19	GO:0051702	interaction with symbiont	-2.29927	8.6956	4.53818	22539	72	108	3	2.77778	1.58132	2040|2335|5091	STOM|FN1|PC	-1.0799	up2perPan0_4
GO Biological Processes	19	GO:0045216	cell-cell junction organization	-2.26603	4.45928	3.69095	22539	234	108	5	4.62963	2.02194	11187|51564|57669|79983|91663	PKP3|HDAC7|EPB41L5|POF1B|MYADM	-1.0531	up2perPan0_4
GO Biological Processes	19	GO:0046486	glycerolipid metabolic process	-2.26493	3.30512	3.39612	22539	442	108	7	6.48148	2.36905	1373|6720|8660|9791|10423|11343|255738	CPS1|SREBF1|IRS2|PTDSS1|CDIPT|MGLL|PCSK9	-1.05236	up2perPan0_4
GO Biological Processes	19	GO:0014074	response to purine-containing compound	-2.25881	5.67876	3.94901	22539	147	108	4	3.7037	1.81723	196|1373|3157|6720	AHR|CPS1|HMGCS1|SREBF1	-1.048	up2perPan0_4
KEGG Pathway	24	hsa01230	Biosynthesis of amino acids	-2.24983	8.34778	4.42271	22539	75	108	3	2.77778	1.58132	1373|5091|6120	CPS1|PC|RPE	-1.04009	up2perPan0_4
GO Biological Processes	19	GO:0071407	cellular response to organic cyclic compound	-2.21521	2.93419	3.24255	22539	569	108	8	7.40741	2.52005	196|367|1373|3157|6818|8204|8644|10524	AHR|AR|CPS1|HMGCS1|SULT1A3|NRIP1|AKR1C3|KAT5	-1.01142	up2perPan0_4
Reactome Gene Sets	6	R-HSA-187037	NGF signalling via TRKA from the plasma membrane	-2.20254	8.02671	4.3135	22539	78	108	3	2.77778	1.58132	5528|6654|8660	PPP2R5D|SOS1|IRS2	-1.00152	up2perPan0_4
GO Biological Processes	19	GO:0030029	actin filament-based process	-2.19376	2.6909	3.14887	22539	698	108	9	8.33333	2.65952	2036|4430|5357|8936|57669|79983|91663|93663|399687	EPB41L1|MYO1B|PLS1|WASF1|EPB41L5|POF1B|MYADM|ARHGAP18|MYO18A	-0.993427	up2perPan0_4
GO Biological Processes	19	GO:0090066	regulation of anatomical structure size	-2.18798	3.19663	3.29186	22539	457	108	7	6.48148	2.36905	1373|2335|5357|6558|8936|91663|93663	CPS1|FN1|PLS1|SLC12A2|WASF1|MYADM|ARHGAP18	-0.989304	up2perPan0_4
Reactome Gene Sets	6	R-HSA-6806834	Signaling by MET	-2.18723	7.92511	4.27839	22539	79	108	3	2.77778	1.58132	1289|2335|6654	COL5A1|FN1|SOS1	-0.989304	up2perPan0_4
GO Biological Processes	19	GO:0007492	endoderm development	-2.18723	7.92511	4.27839	22539	79	108	3	2.77778	1.58132	1289|2335|57669	COL5A1|FN1|EPB41L5	-0.989304	up2perPan0_4
GO Biological Processes	19	GO:1905475	regulation of protein localization to membrane	-2.14953	5.2834	3.74907	22539	158	108	4	3.7037	1.81723	367|2040|5357|10551	AR|STOM|PLS1|AGR2	-0.959426	up2perPan0_4
GO Biological Processes	19	GO:0007015	actin filament organization	-2.12508	3.50747	3.31371	22539	357	108	6	5.55556	2.20414	4430|5357|8936|79983|91663|93663	MYO1B|PLS1|WASF1|POF1B|MYADM|ARHGAP18	-0.940664	up2perPan0_4
GO Biological Processes	19	GO:0019217	regulation of fatty acid metabolic process	-2.11375	7.45337	4.11164	22539	84	108	3	2.77778	1.58132	6720|8660|60481	SREBF1|IRS2|ELOVL5	-0.931985	up2perPan0_4
GO Biological Processes	19	GO:1903076	regulation of protein localization to plasma membrane	-2.11375	7.45337	4.11164	22539	84	108	3	2.77778	1.58132	367|5357|10551	AR|PLS1|AGR2	-0.931985	up2perPan0_4
GO Biological Processes	19	GO:0048589	developmental growth	-2.10308	2.80598	3.09783	22539	595	108	8	7.40741	2.52005	367|2335|5357|6654|8751|8936|10551|57669	AR|FN1|PLS1|SOS1|ADAM15|WASF1|AGR2|EPB41L5	-0.923299	up2perPan0_4
GO Biological Processes	19	GO:0016575	histone deacetylation	-2.08571	7.28004	4.04874	22539	86	108	3	2.77778	1.58132	6720|23309|51564	SREBF1|SIN3B|HDAC7	-0.908552	up2perPan0_4
GO Biological Processes	19	GO:0007586	digestion	-2.07551	5.02878	3.61502	22539	166	108	4	3.7037	1.81723	1646|5357|6718|57016	AKR1C2|PLS1|AKR1D1|AKR1B10	-0.901283	up2perPan0_4
GO Biological Processes	19	GO:0001523	retinoid metabolic process	-2.03177	6.95648	3.92878	22539	90	108	3	2.77778	1.58132	8644|9249|57016	AKR1C3|DHRS3|AKR1B10	-0.868764	up2perPan0_4
Reactome Gene Sets	6	R-HSA-5663202	Diseases of signal transduction	-2.02045	3.33023	3.16172	22539	376	108	6	5.55556	2.20414	2335|5528|6654|8660|51564|399687	FN1|PPP2R5D|SOS1|IRS2|HDAC7|MYO18A	-0.859658	up2perPan0_4
GO Biological Processes	19	GO:1904375	regulation of protein localization to cell periphery	-2.00579	6.80525	3.87152	22539	92	108	3	2.77778	1.58132	367|5357|10551	AR|PLS1|AGR2	-0.847931	up2perPan0_4
GO Biological Processes	19	GO:0042594	response to starvation	-2.00559	4.79757	3.48933	22539	174	108	4	3.7037	1.81723	1373|6720|8644|255738	CPS1|SREBF1|AKR1C3|PCSK9	-0.847931	up2perPan0_4
Reactome Gene Sets	6	R-HSA-913531	Interferon Signaling	-34.5885	36.5278	30.7359	22539	196	85	27	31.7647	5.04972	3105|3106|3430|3433|3434|3437|3665|3669|4599|4938|4940|5371|5610|5696|6672|6737|6772|6773|8638|9246|9636|10346|10379|10475|23586|25939|51191	HLA-A|HLA-B|IFI35|IFIT2|IFIT1|IFIT3|IRF7|ISG20|MX1|OAS1|OAS3|PML|EIF2AK2|PSMB8|SP100|TRIM21|STAT1|STAT2|OASL|UBE2L6|ISG15|TRIM22|IRF9|TRIM38|DDX58|SAMHD1|HERC5	-30.2881	up2perPan12_16
GO Biological Processes	19	GO:0051607	defense response to virus	-31.2875	30.9161	27.6229	22539	223	85	26	30.5882	4.99786	3428|3433|3434|3437|3665|3669|4599|4938|4940|5359|5371|5610|6772|6773|8638|9636|10346|10379|23586|25939|51191|51251|55601|64135|83666|151636	IFI16|IFIT2|IFIT1|IFIT3|IRF7|ISG20|MX1|OAS1|OAS3|PLSCR1|PML|EIF2AK2|STAT1|STAT2|OASL|ISG15|TRIM22|IRF9|DDX58|SAMHD1|HERC5|NT5C3A|DDX60|IFIH1|PARP9|DTX3L	-27.2882	up2perPan12_16
GO Biological Processes	19	GO:0071357	cellular response to type I interferon	-30.1152	60.2647	34.272	22539	88	85	20	23.5294	4.60091	3105|3106|3430|3433|3434|3437|3665|3669|4599|4615|4938|4940|5696|6672|6772|6773|8638|9636|10379|25939	HLA-A|HLA-B|IFI35|IFIT2|IFIT1|IFIT3|IRF7|ISG20|MX1|MYD88|OAS1|OAS3|PSMB8|SP100|STAT1|STAT2|OASL|ISG15|IRF9|SAMHD1	-26.4169	up2perPan12_16
GO Biological Processes	19	GO:0060337	type I interferon signaling pathway	-30.1152	60.2647	34.272	22539	88	85	20	23.5294	4.60091	3105|3106|3430|3433|3434|3437|3665|3669|4599|4615|4938|4940|5696|6672|6772|6773|8638|9636|10379|25939	HLA-A|HLA-B|IFI35|IFIT2|IFIT1|IFIT3|IRF7|ISG20|MX1|MYD88|OAS1|OAS3|PSMB8|SP100|STAT1|STAT2|OASL|ISG15|IRF9|SAMHD1	-26.4169	up2perPan12_16
GO Biological Processes	19	GO:0034340	response to type I interferon	-29.5821	57.0247	33.3098	22539	93	85	20	23.5294	4.60091	3105|3106|3430|3433|3434|3437|3665|3669|4599|4615|4938|4940|5696|6672|6772|6773|8638|9636|10379|25939	HLA-A|HLA-B|IFI35|IFIT2|IFIT1|IFIT3|IRF7|ISG20|MX1|MYD88|OAS1|OAS3|PSMB8|SP100|STAT1|STAT2|OASL|ISG15|IRF9|SAMHD1	-25.9808	up2perPan12_16
GO Biological Processes	19	GO:0009615	response to virus	-29.0664	23.1697	24.1429	22539	309	85	27	31.7647	5.04972	3428|3433|3434|3437|3665|3669|3965|4599|4938|4940|5359|5371|5610|6772|6773|8638|9636|10346|10379|23586|25939|51191|51251|55601|64135|83666|151636	IFI16|IFIT2|IFIT1|IFIT3|IRF7|ISG20|LGALS9|MX1|OAS1|OAS3|PLSCR1|PML|EIF2AK2|STAT1|STAT2|OASL|ISG15|TRIM22|IRF9|DDX58|SAMHD1|HERC5|NT5C3A|DDX60|IFIH1|PARP9|DTX3L	-25.5442	up2perPan12_16
Reactome Gene Sets	6	R-HSA-909733	Interferon alpha/beta signaling	-28.2883	69.1734	34.8946	22539	69	85	18	21.1765	4.43144	3105|3106|3430|3433|3434|3437|3665|3669|4599|4938|4940|5696|6772|6773|8638|9636|10379|25939	HLA-A|HLA-B|IFI35|IFIT2|IFIT1|IFIT3|IRF7|ISG20|MX1|OAS1|OAS3|PSMB8|STAT1|STAT2|OASL|ISG15|IRF9|SAMHD1	-24.9422	up2perPan12_16
GO Biological Processes	19	GO:0016032	viral process	-26.8743	11.5289	18.4377	22539	782	85	34	40	5.31369	3075|3105|3106|3428|3434|3665|3669|3965|4599|4938|4940|5359|5371|5610|5696|5698|6169|6192|6203|6228|6235|6672|6737|6772|6773|6890|6891|8638|9636|10346|10475|23586|64135|84875	CFH|HLA-A|HLA-B|IFI16|IFIT1|IRF7|ISG20|LGALS9|MX1|OAS1|OAS3|PLSCR1|PML|EIF2AK2|PSMB8|PSMB9|RPL38|RPS4Y1|RPS9|RPS23|RPS29|SP100|TRIM21|STAT1|STAT2|TAP1|TAP2|OASL|ISG15|TRIM22|TRIM38|DDX58|IFIH1|PARP10	-23.8292	up2perPan12_16
Reactome Gene Sets	6	R-HSA-1280215	Cytokine Signaling in Immune system	-24.7473	11.9305	17.9285	22539	689	85	31	36.4706	5.22095	2335|3105|3106|3430|3433|3434|3437|3665|3669|3965|4599|4615|4938|4940|5371|5610|5696|5698|6672|6737|6772|6773|8638|9246|9636|10346|10379|10475|23586|25939|51191	FN1|HLA-A|HLA-B|IFI35|IFIT2|IFIT1|IFIT3|IRF7|ISG20|LGALS9|MX1|MYD88|OAS1|OAS3|PML|EIF2AK2|PSMB8|PSMB9|SP100|TRIM21|STAT1|STAT2|OASL|UBE2L6|ISG15|TRIM22|IRF9|TRIM38|DDX58|SAMHD1|HERC5	-21.9654	up2perPan12_16
GO Biological Processes	19	GO:0098542	defense response to other organism	-23.1402	13.956	18.2635	22539	513	85	27	31.7647	5.04972	3428|3433|3434|3437|3665|3669|4599|4615|4938|4940|5359|5371|5610|6772|6773|8638|9636|10346|10379|23586|25939|51191|51251|55601|64135|83666|151636	IFI16|IFIT2|IFIT1|IFIT3|IRF7|ISG20|MX1|MYD88|OAS1|OAS3|PLSCR1|PML|EIF2AK2|STAT1|STAT2|OASL|ISG15|TRIM22|IRF9|DDX58|SAMHD1|HERC5|NT5C3A|DDX60|IFIH1|PARP9|DTX3L	-20.5026	up2perPan12_16
GO Biological Processes	19	GO:0060333	interferon-gamma-mediated signaling pathway	-22.273	47.6701	27.1422	22539	89	85	16	18.8235	4.23991	3105|3106|3665|4938|4940|5371|6672|6737|6772|8638|9111|10346|10379|10475|54625|83666	HLA-A|HLA-B|IRF7|OAS1|OAS3|PML|SP100|TRIM21|STAT1|OASL|NMI|TRIM22|IRF9|TRIM38|PARP14|PARP9	-19.6803	up2perPan12_16
GO Biological Processes	19	GO:0019221	cytokine-mediated signaling pathway	-21.7171	10.0315	15.9303	22539	793	85	30	35.2941	5.18339	2335|3105|3106|3430|3433|3434|3437|3665|3669|4599|4615|4938|4940|5371|5696|5698|6672|6737|6772|6773|8638|9111|9414|9636|10346|10379|10475|25939|54625|83666	FN1|HLA-A|HLA-B|IFI35|IFIT2|IFIT1|IFIT3|IRF7|ISG20|MX1|MYD88|OAS1|OAS3|PML|PSMB8|PSMB9|SP100|TRIM21|STAT1|STAT2|OASL|NMI|TJP2|ISG15|TRIM22|IRF9|TRIM38|SAMHD1|PARP14|PARP9	-19.1491	up2perPan12_16
GO Biological Processes	19	GO:0043900	regulation of multi-organism process	-19.3723	14.9965	17.1327	22539	389	85	22	25.8824	4.75065	3428|3434|3669|3965|4599|4938|4940|5359|5371|5610|6737|6772|8638|9636|10475|10549|23586|51191|55601|83666|84875|151636	IFI16|IFIT1|ISG20|LGALS9|MX1|OAS1|OAS3|PLSCR1|PML|EIF2AK2|TRIM21|STAT1|OASL|ISG15|TRIM38|PRDX4|DDX58|HERC5|DDX60|PARP9|PARP10|DTX3L	-16.8713	up2perPan12_16
GO Biological Processes	19	GO:0071346	cellular response to interferon-gamma	-19.0806	26.3614	20.4823	22539	171	85	17	20	4.33861	3105|3106|3665|3965|4938|4940|5371|6672|6737|6772|8638|9111|10346|10379|10475|54625|83666	HLA-A|HLA-B|IRF7|LGALS9|OAS1|OAS3|PML|SP100|TRIM21|STAT1|OASL|NMI|TRIM22|IRF9|TRIM38|PARP14|PARP9	-16.5932	up2perPan12_16
KEGG Pathway	24	hsa05168	Herpes simplex infection	-18.4892	24.3665	19.6346	22539	185	85	17	20	4.33861	3105|3106|3434|3665|4615|4938|4940|5371|5610|6672|6772|6773|6890|6891|10379|23586|64135	HLA-A|HLA-B|IFIT1|IRF7|MYD88|OAS1|OAS3|PML|EIF2AK2|SP100|STAT1|STAT2|TAP1|TAP2|IRF9|DDX58|IFIH1	-16.0339	up2perPan12_16
GO Biological Processes	19	GO:0048525	negative regulation of viral process	-18.4892	40.7946	23.4032	22539	91	85	14	16.4706	4.02314	3428|3434|3669|4599|4938|4940|5359|5371|5610|6737|6772|8638|9636|84875	IFI16|IFIT1|ISG20|MX1|OAS1|OAS3|PLSCR1|PML|EIF2AK2|TRIM21|STAT1|OASL|ISG15|PARP10	-16.0339	up2perPan12_16
GO Biological Processes	19	GO:0034341	response to interferon-gamma	-18.2504	23.601	19.2995	22539	191	85	17	20	4.33861	3105|3106|3665|3965|4938|4940|5371|6672|6737|6772|8638|9111|10346|10379|10475|54625|83666	HLA-A|HLA-B|IRF7|LGALS9|OAS1|OAS3|PML|SP100|TRIM21|STAT1|OASL|NMI|TRIM22|IRF9|TRIM38|PARP14|PARP9	-15.8013	up2perPan12_16
GO Biological Processes	19	GO:1903901	negative regulation of viral life cycle	-17.7423	44.7681	23.67	22539	77	85	13	15.2941	3.904	3428|3434|3669|4599|4938|4940|5359|5371|5610|6737|8638|9636|84875	IFI16|IFIT1|ISG20|MX1|OAS1|OAS3|PLSCR1|PML|EIF2AK2|TRIM21|OASL|ISG15|PARP10	-15.2993	up2perPan12_16
GO Biological Processes	19	GO:1903900	regulation of viral life cycle	-17.585	29.4627	20.408	22539	135	85	15	17.6471	4.13491	3428|3434|3669|3965|4599|4938|4940|5359|5371|5610|6737|8638|9636|10475|84875	IFI16|IFIT1|ISG20|LGALS9|MX1|OAS1|OAS3|PLSCR1|PML|EIF2AK2|TRIM21|OASL|ISG15|TRIM38|PARP10	-15.148	up2perPan12_16
GO Biological Processes	19	GO:0050792	regulation of viral process	-16.7163	22.0971	18.0627	22539	192	85	16	18.8235	4.23991	3428|3434|3669|3965|4599|4938|4940|5359|5371|5610|6737|6772|8638|9636|10475|84875	IFI16|IFIT1|ISG20|LGALS9|MX1|OAS1|OAS3|PLSCR1|PML|EIF2AK2|TRIM21|STAT1|OASL|ISG15|TRIM38|PARP10	-14.3505	up2perPan12_16
Reactome Gene Sets	6	R-HSA-877300	Interferon gamma signaling	-16.6771	37.4689	21.5654	22539	92	85	13	15.2941	3.904	3105|3106|3665|4938|4940|5371|6672|6737|6772|8638|10346|10379|10475	HLA-A|HLA-B|IRF7|OAS1|OAS3|PML|SP100|TRIM21|STAT1|OASL|TRIM22|IRF9|TRIM38	-14.3162	up2perPan12_16
GO Biological Processes	19	GO:0043901	negative regulation of multi-organism process	-16.1707	23.8172	18.2091	22539	167	85	15	17.6471	4.13491	3428|3434|3669|4599|4938|4940|5359|5371|5610|6737|6772|8638|9636|10549|84875	IFI16|IFIT1|ISG20|MX1|OAS1|OAS3|PLSCR1|PML|EIF2AK2|TRIM21|STAT1|OASL|ISG15|PRDX4|PARP10	-13.8294	up2perPan12_16
GO Biological Processes	19	GO:0045071	negative regulation of viral genome replication	-16.1239	55.0342	24.231	22539	53	85	11	12.9412	3.64069	3428|3434|3669|4599|4938|4940|5359|5610|8638|9636|84875	IFI16|IFIT1|ISG20|MX1|OAS1|OAS3|PLSCR1|EIF2AK2|OASL|ISG15|PARP10	-13.7967	up2perPan12_16
GO Biological Processes	19	GO:0043903	regulation of symbiosis, encompassing mutualism through parasitism	-15.8325	19.4616	16.8524	22539	218	85	16	18.8235	4.23991	3428|3434|3669|3965|4599|4938|4940|5359|5371|5610|6737|6772|8638|9636|10475|84875	IFI16|IFIT1|ISG20|LGALS9|MX1|OAS1|OAS3|PLSCR1|PML|EIF2AK2|TRIM21|STAT1|OASL|ISG15|TRIM38|PARP10	-13.5278	up2perPan12_16
GO Biological Processes	19	GO:0031347	regulation of defense response	-13.9034	7.67143	11.7829	22539	795	85	23	27.0588	4.81872	1520|3075|3428|3434|3665|3965|4615|5245|5359|5696|5698|6772|6773|7052|9111|23586|25939|51191|54625|55601|64135|83666|151636	CTSS|CFH|IFI16|IFIT1|IRF7|LGALS9|MYD88|PHB|PLSCR1|PSMB8|PSMB9|STAT1|STAT2|TGM2|NMI|DDX58|SAMHD1|HERC5|PARP14|DDX60|IFIH1|PARP9|DTX3L	-11.7301	up2perPan12_16
GO Biological Processes	19	GO:0045069	regulation of viral genome replication	-13.6607	33.9164	18.8168	22539	86	85	11	12.9412	3.64069	3428|3434|3669|4599|4938|4940|5359|5610|8638|9636|84875	IFI16|IFIT1|ISG20|MX1|OAS1|OAS3|PLSCR1|EIF2AK2|OASL|ISG15|PARP10	-11.5003	up2perPan12_16
GO Biological Processes	19	GO:0032479	regulation of type I interferon production	-13.4645	26.0818	17.0911	22539	122	85	12	14.1176	3.7768	3428|3665|4615|6737|6772|9111|9246|9636|11277|23586|51191|64135	IFI16|IRF7|MYD88|TRIM21|STAT1|NMI|UBE2L6|ISG15|TREX1|DDX58|HERC5|IFIH1	-11.3133	up2perPan12_16
GO Biological Processes	19	GO:0032606	type I interferon production	-13.4212	25.8697	17.0163	22539	123	85	12	14.1176	3.7768	3428|3665|4615|6737|6772|9111|9246|9636|11277|23586|51191|64135	IFI16|IRF7|MYD88|TRIM21|STAT1|NMI|UBE2L6|ISG15|TREX1|DDX58|HERC5|IFIH1	-11.2731	up2perPan12_16
GO Biological Processes	19	GO:0045088	regulation of innate immune response	-12.4606	10.6066	12.3013	22539	425	85	17	20	4.33861	1520|3428|3665|3965|4615|5359|5696|5698|6772|6773|9111|23586|25939|54625|55601|64135|83666	CTSS|IFI16|IRF7|LGALS9|MYD88|PLSCR1|PSMB8|PSMB9|STAT1|STAT2|NMI|DDX58|SAMHD1|PARP14|DDX60|IFIH1|PARP9	-10.3334	up2perPan12_16
GO Biological Processes	19	GO:0019079	viral genome replication	-12.3202	25.8125	16.2687	22539	113	85	11	12.9412	3.64069	3428|3434|3669|4599|4938|4940|5359|5610|8638|9636|84875	IFI16|IFIT1|ISG20|MX1|OAS1|OAS3|PLSCR1|EIF2AK2|OASL|ISG15|PARP10	-10.1989	up2perPan12_16
GO Biological Processes	19	GO:0019058	viral life cycle	-12.0913	12.6269	12.7858	22539	315	85	15	17.6471	4.13491	3428|3434|3669|3965|4599|4938|4940|5359|5371|5610|6737|8638|9636|10475|84875	IFI16|IFIT1|ISG20|LGALS9|MX1|OAS1|OAS3|PLSCR1|PML|EIF2AK2|TRIM21|OASL|ISG15|TRIM38|PARP10	-9.97283	up2perPan12_16
KEGG Pathway	24	hsa05164	Influenza A	-11.6376	18.3929	14.1293	22539	173	85	12	14.1176	3.7768	3665|4599|4615|4938|4940|5371|5610|6772|6773|10379|23586|64135	IRF7|MX1|MYD88|OAS1|OAS3|PML|EIF2AK2|STAT1|STAT2|IRF9|DDX58|IFIH1	-9.53035	up2perPan12_16
KEGG Pathway	24	hsa05162	Measles	-11.4984	21.7673	14.8347	22539	134	85	11	12.9412	3.64069	3665|4599|4615|4938|4940|5610|6772|6773|10379|23586|64135	IRF7|MX1|MYD88|OAS1|OAS3|EIF2AK2|STAT1|STAT2|IRF9|DDX58|IFIH1	-9.39939	up2perPan12_16
GO Biological Processes	19	GO:0001817	regulation of cytokine production	-9.87371	7.27065	9.74132	22539	620	85	17	20	4.33861	2335|3428|3665|3965|4615|5371|5610|6737|6772|9111|9246|9636|11277|23586|51191|55601|64135	FN1|IFI16|IRF7|LGALS9|MYD88|PML|EIF2AK2|TRIM21|STAT1|NMI|UBE2L6|ISG15|TREX1|DDX58|HERC5|DDX60|IFIH1	-7.86115	up2perPan12_16
Reactome Gene Sets	6	R-HSA-1169410	Antiviral mechanism by IFN-stimulated genes	-9.59139	29.8777	14.9944	22539	71	85	8	9.41176	3.1671	3434|4599|5610|6772|9246|9636|23586|51191	IFIT1|MX1|EIF2AK2|STAT1|UBE2L6|ISG15|DDX58|HERC5	-7.60005	up2perPan12_16
Reactome Gene Sets	6	R-HSA-1169408	ISG15 antiviral mechanism	-9.59139	29.8777	14.9944	22539	71	85	8	9.41176	3.1671	3434|4599|5610|6772|9246|9636|23586|51191	IFIT1|MX1|EIF2AK2|STAT1|UBE2L6|ISG15|DDX58|HERC5	-7.60005	up2perPan12_16
GO Biological Processes	19	GO:0001816	cytokine production	-9.21072	6.58073	9.12622	22539	685	85	17	20	4.33861	2335|3428|3665|3965|4615|5371|5610|6737|6772|9111|9246|9636|11277|23586|51191|55601|64135	FN1|IFI16|IRF7|LGALS9|MYD88|PML|EIF2AK2|TRIM21|STAT1|NMI|UBE2L6|ISG15|TREX1|DDX58|HERC5|DDX60|IFIH1	-7.23258	up2perPan12_16
Reactome Gene Sets	6	R-HSA-983169	Class I MHC mediated antigen processing & presentation	-8.85871	9.26651	9.89146	22539	372	85	13	15.2941	3.904	1520|3105|3106|4615|5696|5698|6737|6890|6891|9246|51191|57674|151636	CTSS|HLA-A|HLA-B|MYD88|PSMB8|PSMB9|TRIM21|TAP1|TAP2|UBE2L6|HERC5|RNF213|DTX3L	-6.90078	up2perPan12_16
KEGG Pathway	24	hsa05160	Hepatitis C	-8.78887	18.2174	12.1597	22539	131	85	9	10.5882	3.33733	3434|3665|4938|4940|5610|6772|6773|10379|23586	IFIT1|IRF7|OAS1|OAS3|EIF2AK2|STAT1|STAT2|IRF9|DDX58	-6.83878	up2perPan12_16
Reactome Gene Sets	6	R-HSA-1236975	Antigen processing-Cross presentation	-8.42179	21.4275	12.5326	22539	99	85	8	9.41176	3.1671	1520|3105|3106|4615|5696|5698|6890|6891	CTSS|HLA-A|HLA-B|MYD88|PSMB8|PSMB9|TAP1|TAP2	-6.48891	up2perPan12_16
GO Biological Processes	19	GO:0050688	regulation of defense response to virus	-8.21403	27.7038	13.4682	22539	67	85	7	8.23529	2.98173	3434|6772|23586|51191|55601|83666|151636	IFIT1|STAT1|DDX58|HERC5|DDX60|PARP9|DTX3L	-6.30284	up2perPan12_16
GO Biological Processes	19	GO:0045089	positive regulation of innate immune response	-8.08266	9.03971	9.35368	22539	352	85	12	14.1176	3.7768	1520|3428|3665|3965|4615|5359|5696|5698|23586|55601|64135|83666	CTSS|IFI16|IRF7|LGALS9|MYD88|PLSCR1|PSMB8|PSMB9|DDX58|DDX60|IFIH1|PARP9	-6.1837	up2perPan12_16
GO Biological Processes	19	GO:0031349	positive regulation of defense response	-7.80162	7.55952	8.70654	22539	456	85	13	15.2941	3.904	1520|3428|3665|3965|4615|5359|5696|5698|7052|23586|55601|64135|83666	CTSS|IFI16|IRF7|LGALS9|MYD88|PLSCR1|PSMB8|PSMB9|TGM2|DDX58|DDX60|IFIH1|PARP9	-5.91289	up2perPan12_16
Reactome Gene Sets	6	R-HSA-168928	DDX58/IFIH1-mediated induction of interferon-alpha/beta	-7.55619	22.3633	11.9967	22539	83	85	7	8.23529	2.98173	3665|4615|9246|9636|23586|51191|64135	IRF7|MYD88|UBE2L6|ISG15|DDX58|HERC5|IFIH1	-5.6888	up2perPan12_16
Reactome Gene Sets	6	R-HSA-1236974	ER-Phagosome pathway	-7.55619	22.3633	11.9967	22539	83	85	7	8.23529	2.98173	3105|3106|4615|5696|5698|6890|6891	HLA-A|HLA-B|MYD88|PSMB8|PSMB9|TAP1|TAP2	-5.6888	up2perPan12_16
GO Biological Processes	19	GO:0032480	negative regulation of type I interferon production	-7.5297	32.4691	13.5678	22539	49	85	6	7.05882	2.77818	9111|9246|9636|23586|51191|64135	NMI|UBE2L6|ISG15|DDX58|HERC5|IFIH1	-5.66551	up2perPan12_16
GO Biological Processes	19	GO:0032647	regulation of interferon-alpha production	-7.37832	50.9932	15.6928	22539	26	85	5	5.88235	2.55212	3665|6772|9111|23586|64135	IRF7|STAT1|NMI|DDX58|IFIH1	-5.53433	up2perPan12_16
GO Biological Processes	19	GO:0032607	interferon-alpha production	-7.29067	49.1046	15.388	22539	27	85	5	5.88235	2.55212	3665|6772|9111|23586|64135	IRF7|STAT1|NMI|DDX58|IFIH1	-5.45718	up2perPan12_16
CORUM	33	CORUM:60	Interferon-stimulated gene factor 3 transcription complex ISGF3	-7.28597	265.165	28.1525	22539	3	85	3	3.52941	2.00142	6772|6773|10379	STAT1|STAT2|IRF9	-5.45396	up2perPan12_16
GO Biological Processes	19	GO:0002253	activation of immune response	-6.88545	5.73772	7.52314	22539	647	85	14	16.4706	4.02314	952|1520|3075|3428|3665|3965|4615|5245|5359|5696|5698|23586|55601|64135	CD38|CTSS|CFH|IFI16|IRF7|LGALS9|MYD88|PHB|PLSCR1|PSMB8|PSMB9|DDX58|DDX60|IFIH1	-5.07645	up2perPan12_16
Reactome Gene Sets	6	R-HSA-936440	Negative regulators of DDX58/IFIH1 signaling	-6.76225	38.9948	13.6409	22539	34	85	5	5.88235	2.55212	9246|9636|23586|51191|64135	UBE2L6|ISG15|DDX58|HERC5|IFIH1	-4.961	up2perPan12_16
GO Biological Processes	19	GO:0002218	activation of innate immune response	-6.67029	8.75131	8.35773	22539	303	85	10	11.7647	3.49464	1520|3428|3665|3965|4615|5696|5698|23586|55601|64135	CTSS|IFI16|IRF7|LGALS9|MYD88|PSMB8|PSMB9|DDX58|DDX60|IFIH1	-4.87914	up2perPan12_16
GO Biological Processes	19	GO:0050778	positive regulation of immune response	-6.59604	5.00941	7.07671	22539	794	85	15	17.6471	4.13491	952|1520|3075|3428|3665|3965|4615|5245|5359|5696|5698|23586|55601|64135|83666	CD38|CTSS|CFH|IFI16|IRF7|LGALS9|MYD88|PHB|PLSCR1|PSMB8|PSMB9|DDX58|DDX60|IFIH1|PARP9	-4.81156	up2perPan12_16
KEGG Pathway	24	hsa04621	NOD-like receptor signaling pathway	-6.58365	12.4783	9.24274	22539	170	85	8	9.41176	3.1671	3428|3665|4615|4938|4940|6772|6773|10379	IFI16|IRF7|MYD88|OAS1|OAS3|STAT1|STAT2|IRF9	-4.80049	up2perPan12_16
GO Biological Processes	19	GO:0050691	regulation of defense response to virus by host	-6.57117	35.8331	13.0467	22539	37	85	5	5.88235	2.55212	3434|6772|23586|83666|151636	IFIT1|STAT1|DDX58|PARP9|DTX3L	-4.78933	up2perPan12_16
GO Biological Processes	19	GO:0032481	positive regulation of type I interferon production	-6.51156	22.0971	11.0315	22539	72	85	6	7.05882	2.77818	3428|3665|4615|6772|23586|64135	IFI16|IRF7|MYD88|STAT1|DDX58|IFIH1	-4.73234	up2perPan12_16
GO Biological Processes	19	GO:0001818	negative regulation of cytokine production	-6.42025	9.70115	8.44268	22539	246	85	9	10.5882	3.33733	2335|3965|5371|9111|9246|9636|23586|51191|64135	FN1|LGALS9|PML|NMI|UBE2L6|ISG15|DDX58|HERC5|IFIH1	-4.64752	up2perPan12_16
GO Biological Processes	19	GO:0002479	antigen processing and presentation of exogenous peptide antigen via MHC class I, TAP-dependent	-6.40529	21.2132	10.788	22539	75	85	6	7.05882	2.77818	3105|3106|5696|5698|6890|6891	HLA-A|HLA-B|PSMB8|PSMB9|TAP1|TAP2	-4.63385	up2perPan12_16
GO Biological Processes	19	GO:0002831	regulation of response to biotic stimulus	-6.35175	14.969	9.5968	22539	124	85	7	8.23529	2.98173	3434|6772|23586|51191|55601|83666|151636	IFIT1|STAT1|DDX58|HERC5|DDX60|PARP9|DTX3L	-4.58287	up2perPan12_16
GO Biological Processes	19	GO:0042590	antigen processing and presentation of exogenous peptide antigen via MHC class I	-6.3035	20.3973	10.5583	22539	78	85	6	7.05882	2.77818	3105|3106|5696|5698|6890|6891	HLA-A|HLA-B|PSMB8|PSMB9|TAP1|TAP2	-4.53843	up2perPan12_16
GO Biological Processes	19	GO:0032727	positive regulation of interferon-alpha production	-6.05974	53.0329	14.3232	22539	20	85	4	4.70588	2.29691	3665|6772|23586|64135	IRF7|STAT1|DDX58|IFIH1	-4.31809	up2perPan12_16
GO Biological Processes	19	GO:0060760	positive regulation of response to cytokine stimulus	-6.03759	28.209	11.4886	22539	47	85	5	5.88235	2.55212	3665|23586|54625|64135|83666	IRF7|DDX58|PARP14|IFIH1|PARP9	-4.29833	up2perPan12_16
GO Biological Processes	19	GO:0098586	cellular response to virus	-5.9911	27.6213	11.3597	22539	48	85	5	5.88235	2.55212	3665|3965|23586|55601|64135	IRF7|LGALS9|DDX58|DDX60|IFIH1	-4.25659	up2perPan12_16
GO Biological Processes	19	GO:0032020	ISG15-protein conjugation	-5.9885	132.582	19.8328	22539	6	85	3	3.52941	2.00142	9246|9636|51191	UBE2L6|ISG15|HERC5	-4.25517	up2perPan12_16
GO Biological Processes	19	GO:0002758	innate immune response-activating signal transduction	-5.88777	8.37362	7.70761	22539	285	85	9	10.5882	3.33733	1520|3665|3965|4615|5696|5698|23586|55601|64135	CTSS|IRF7|LGALS9|MYD88|PSMB8|PSMB9|DDX58|DDX60|IFIH1	-4.1592	up2perPan12_16
GO Biological Processes	19	GO:0034660	ncRNA metabolic process	-5.80165	5.55319	6.79263	22539	573	85	12	14.1176	3.7768	3669|6169|6192|6203|6228|6235|7453|9521|58490|80789|81627|87178	ISG20|RPL38|RPS4Y1|RPS9|RPS23|RPS29|WARS|EEF1E1|RPRD1B|INTS5|TRMT1L|PNPT1	-4.07649	up2perPan12_16
GO Biological Processes	19	GO:0002474	antigen processing and presentation of peptide antigen via MHC class I	-5.79628	16.7472	9.46317	22539	95	85	6	7.05882	2.77818	3105|3106|5696|5698|6890|6891	HLA-A|HLA-B|PSMB8|PSMB9|TAP1|TAP2	-4.07243	up2perPan12_16
GO Biological Processes	19	GO:0006401	RNA catabolic process	-5.74476	6.92336	7.19353	22539	383	85	10	11.7647	3.49464	3669|4615|5696|5698|6169|6192|6203|6228|6235|87178	ISG20|MYD88|PSMB8|PSMB9|RPL38|RPS4Y1|RPS9|RPS23|RPS29|PNPT1	-4.02419	up2perPan12_16
Reactome Gene Sets	6	R-HSA-168254	Influenza Infection	-5.69897	11.9752	8.43585	22539	155	85	7	8.23529	2.98173	5610|6169|6192|6203|6228|6235|9636	EIF2AK2|RPL38|RPS4Y1|RPS9|RPS23|RPS29|ISG15	-3.98068	up2perPan12_16
GO Biological Processes	19	GO:0051090	regulation of DNA binding transcription factor activity	-5.67443	6.7991	7.10781	22539	390	85	10	11.7647	3.49464	3965|4615|5610|6672|6737|8323|10346|10475|23586|84875	LGALS9|MYD88|EIF2AK2|SP100|TRIM21|FZD6|TRIM22|TRIM38|DDX58|PARP10	-3.9584	up2perPan12_16
Reactome Gene Sets	6	R-HSA-983170	Antigen Presentation: Folding, assembly and peptide loading of class I MHC	-5.64918	42.4264	12.7509	22539	25	85	4	4.70588	2.29691	3105|3106|6890|6891	HLA-A|HLA-B|TAP1|TAP2	-3.93654	up2perPan12_16
GO Biological Processes	19	GO:0039528	cytoplasmic pattern recognition receptor signaling pathway in response to virus	-5.64918	42.4264	12.7509	22539	25	85	4	4.70588	2.29691	3665|23586|55601|64135	IRF7|DDX58|DDX60|IFIH1	-3.93654	up2perPan12_16
GO Biological Processes	19	GO:0002230	positive regulation of defense response to virus by host	-5.64918	42.4264	12.7509	22539	25	85	4	4.70588	2.29691	6772|23586|83666|151636	STAT1|DDX58|PARP9|DTX3L	-3.93654	up2perPan12_16
GO Biological Processes	19	GO:0034655	nucleobase-containing compound catabolic process	-5.5212	5.21635	6.49551	22539	610	85	12	14.1176	3.7768	3669|4615|5696|5698|6169|6192|6203|6228|6235|25939|51251|87178	ISG20|MYD88|PSMB8|PSMB9|RPL38|RPS4Y1|RPS9|RPS23|RPS29|SAMHD1|NT5C3A|PNPT1	-3.81634	up2perPan12_16
GO Biological Processes	19	GO:0002697	regulation of immune effector process	-5.51897	6.53115	6.91956	22539	406	85	10	11.7647	3.49464	3075|3434|3965|5245|6772|23586|51191|55601|83666|151636	CFH|IFIT1|LGALS9|PHB|STAT1|DDX58|HERC5|DDX60|PARP9|DTX3L	-3.81521	up2perPan12_16
Reactome Gene Sets	6	R-HSA-9010553	Regulation of expression of SLITs and ROBOs	-5.39898	10.7916	7.93111	22539	172	85	7	8.23529	2.98173	5696|5698|6169|6192|6203|6228|6235	PSMB8|PSMB9|RPL38|RPS4Y1|RPS9|RPS23|RPS29	-3.70285	up2perPan12_16
Canonical Pathways	11	M19336	ST TYPE I INTERFERON PATHWAY	-5.36881	88.3882	16.133	22539	9	85	3	3.52941	2.00142	6772|6773|10379	STAT1|STAT2|IRF9	-3.68018	up2perPan12_16
GO Biological Processes	19	GO:0046598	positive regulation of viral entry into host cell	-5.36881	88.3882	16.133	22539	9	85	3	3.52941	2.00142	3965|6737|10475	LGALS9|TRIM21|TRIM38	-3.68018	up2perPan12_16
GO Biological Processes	19	GO:0002478	antigen processing and presentation of exogenous peptide antigen	-5.36584	10.6675	7.87638	22539	174	85	7	8.23529	2.98173	1520|3105|3106|5696|5698|6890|6891	CTSS|HLA-A|HLA-B|PSMB8|PSMB9|TAP1|TAP2	-3.67826	up2perPan12_16
GO Biological Processes	19	GO:0060759	regulation of response to cytokine stimulus	-5.34942	10.6066	7.84935	22539	175	85	7	8.23529	2.98173	3665|6772|6773|23586|54625|64135|83666	IRF7|STAT1|STAT2|DDX58|PARP14|IFIH1|PARP9	-3.66291	up2perPan12_16
Reactome Gene Sets	6	R-HSA-196807	Nicotinate metabolism	-5.26094	34.2148	11.3858	22539	31	85	4	4.70588	2.29691	952|54625|83666|84875	CD38|PARP14|PARP9|PARP10	-3.58279	up2perPan12_16
Reactome Gene Sets	6	R-HSA-1280218	Adaptive Immune System	-5.25477	4.50607	6.07019	22539	765	85	13	15.2941	3.904	1520|3105|3106|4615|5696|5698|6737|6890|6891|9246|51191|57674|151636	CTSS|HLA-A|HLA-B|MYD88|PSMB8|PSMB9|TRIM21|TAP1|TAP2|UBE2L6|HERC5|RNF213|DTX3L	-3.57766	up2perPan12_16
GO Biological Processes	19	GO:0019884	antigen processing and presentation of exogenous antigen	-5.25306	10.255	7.69164	22539	181	85	7	8.23529	2.98173	1520|3105|3106|5696|5698|6890|6891	CTSS|HLA-A|HLA-B|PSMB8|PSMB9|TAP1|TAP2	-3.57698	up2perPan12_16
Reactome Gene Sets	6	R-HSA-2408522	Selenoamino acid metabolism	-5.2263	13.3696	8.32402	22539	119	85	6	7.05882	2.77818	6169|6192|6203|6228|6235|9521	RPL38|RPS4Y1|RPS9|RPS23|RPS29|EEF1E1	-3.56343	up2perPan12_16
GO Biological Processes	19	GO:0002221	pattern recognition receptor signaling pathway	-5.22172	10.1429	7.6407	22539	183	85	7	8.23529	2.98173	1520|3665|3965|4615|23586|55601|64135	CTSS|IRF7|LGALS9|MYD88|DDX58|DDX60|IFIH1	-3.56005	up2perPan12_16
GO Biological Processes	19	GO:0039530	MDA-5 signaling pathway	-5.21509	79.5494	15.2859	22539	10	85	3	3.52941	2.00142	3665|55601|64135	IRF7|DDX60|IFIH1	-3.55522	up2perPan12_16
GO Biological Processes	19	GO:0046700	heterocycle catabolic process	-5.213	4.86541	6.17207	22539	654	85	12	14.1176	3.7768	3669|4615|5696|5698|6169|6192|6203|6228|6235|25939|51251|87178	ISG20|MYD88|PSMB8|PSMB9|RPL38|RPS4Y1|RPS9|RPS23|RPS29|SAMHD1|NT5C3A|PNPT1	-3.55412	up2perPan12_16
GO Biological Processes	19	GO:0044270	cellular nitrogen compound catabolic process	-5.19959	4.85057	6.15806	22539	656	85	12	14.1176	3.7768	3669|4615|5696|5698|6169|6192|6203|6228|6235|25939|51251|87178	ISG20|MYD88|PSMB8|PSMB9|RPL38|RPS4Y1|RPS9|RPS23|RPS29|SAMHD1|NT5C3A|PNPT1	-3.5417	up2perPan12_16
Reactome Gene Sets	6	R-HSA-1834949	Cytosolic sensors of pathogen-associated DNA	-5.17002	18.9403	9.24928	22539	70	85	5	5.88235	2.55212	3428|3665|4615|6737|11277	IFI16|IRF7|MYD88|TRIM21|TREX1	-3.51607	up2perPan12_16
GO Biological Processes	19	GO:0006402	mRNA catabolic process	-5.16039	6.81852	6.74991	22539	350	85	9	10.5882	3.33733	4615|5696|5698|6169|6192|6203|6228|6235|87178	MYD88|PSMB8|PSMB9|RPL38|RPS4Y1|RPS9|RPS23|RPS29|PNPT1	-3.50937	up2perPan12_16
CORUM	33	CORUM:305	40S ribosomal subunit, cytoplasmic	-5.14932	32.1412	11.0145	22539	33	85	4	4.70588	2.29691	6192|6203|6228|6235	RPS4Y1|RPS9|RPS23|RPS29	-3.50218	up2perPan12_16
Reactome Gene Sets	6	R-HSA-933541	TRAF6 mediated IRF7 activation	-5.14932	32.1412	11.0145	22539	33	85	4	4.70588	2.29691	3665|4615|23586|64135	IRF7|MYD88|DDX58|IFIH1	-3.50218	up2perPan12_16
GO Biological Processes	19	GO:0006471	protein ADP-ribosylation	-5.14932	32.1412	11.0145	22539	33	85	4	4.70588	2.29691	7453|54625|83666|84875	WARS|PARP14|PARP9|PARP10	-3.50218	up2perPan12_16
GO Biological Processes	19	GO:0048002	antigen processing and presentation of peptide antigen	-5.14498	9.87315	7.51673	22539	188	85	7	8.23529	2.98173	1520|3105|3106|5696|5698|6890|6891	CTSS|HLA-A|HLA-B|PSMB8|PSMB9|TAP1|TAP2	-3.4988	up2perPan12_16
GO Biological Processes	19	GO:0019439	aromatic compound catabolic process	-5.10707	4.74922	6.06155	22539	670	85	12	14.1176	3.7768	3669|4615|5696|5698|6169|6192|6203|6228|6235|25939|51251|87178	ISG20|MYD88|PSMB8|PSMB9|RPL38|RPS4Y1|RPS9|RPS23|RPS29|SAMHD1|NT5C3A|PNPT1	-3.46473	up2perPan12_16
GO Biological Processes	19	GO:1904469	positive regulation of tumor necrosis factor secretion	-5.07798	72.3176	14.5563	22539	11	85	3	3.52941	2.00142	3965|23586|64135	LGALS9|DDX58|IFIH1	-3.44038	up2perPan12_16
Reactome Gene Sets	6	R-HSA-1236977	Endosomal/Vacuolar pathway	-5.07798	72.3176	14.5563	22539	11	85	3	3.52941	2.00142	1520|3105|3106	CTSS|HLA-A|HLA-B	-3.44038	up2perPan12_16
GO Biological Processes	19	GO:0002757	immune response-activating signal transduction	-4.987	5.08155	6.09447	22539	574	85	11	12.9412	3.64069	952|1520|3665|3965|4615|5359|5696|5698|23586|55601|64135	CD38|CTSS|IRF7|LGALS9|MYD88|PLSCR1|PSMB8|PSMB9|DDX58|DDX60|IFIH1	-3.35966	up2perPan12_16
KEGG Pathway	24	hsa04612	Antigen processing and presentation	-4.96615	17.2185	8.77105	22539	77	85	5	5.88235	2.55212	1520|3105|3106|6890|6891	CTSS|HLA-A|HLA-B|TAP1|TAP2	-3.33974	up2perPan12_16
GO Biological Processes	19	GO:1901361	organic cyclic compound catabolic process	-4.91651	4.54568	5.86344	22539	700	85	12	14.1176	3.7768	3669|4615|5696|5698|6169|6192|6203|6228|6235|25939|51251|87178	ISG20|MYD88|PSMB8|PSMB9|RPL38|RPS4Y1|RPS9|RPS23|RPS29|SAMHD1|NT5C3A|PNPT1	-3.29467	up2perPan12_16
CORUM	33	CORUM:306	Ribosome, cytoplasmic	-4.8848	16.5728	8.58493	22539	80	85	5	5.88235	2.55212	6169|6192|6203|6228|6235	RPL38|RPS4Y1|RPS9|RPS23|RPS29	-3.27198	up2perPan12_16
GO Biological Processes	19	GO:0000209	protein polyubiquitination	-4.83474	7.26479	6.62952	22539	292	85	8	9.41176	3.1671	5696|5698|6737|9111|51191|57674|84875|151636	PSMB8|PSMB9|TRIM21|NMI|HERC5|RNF213|PARP10|DTX3L	-3.22546	up2perPan12_16
Reactome Gene Sets	6	R-HSA-72766	Translation	-4.83474	7.26479	6.62952	22539	292	85	8	9.41176	3.1671	6169|6192|6203|6228|6235|7453|9521|92399	RPL38|RPS4Y1|RPS9|RPS23|RPS29|WARS|EEF1E1|MRRF	-3.22546	up2perPan12_16
Reactome Gene Sets	6	R-HSA-5663205	Infectious disease	-4.83005	6.19866	6.33017	22539	385	85	9	10.5882	3.33733	5610|5696|5698|6169|6192|6203|6228|6235|9636	EIF2AK2|PSMB8|PSMB9|RPL38|RPS4Y1|RPS9|RPS23|RPS29|ISG15	-3.22212	up2perPan12_16
GO Biological Processes	19	GO:0002764	immune response-regulating signaling pathway	-4.76791	4.81322	5.85463	22539	606	85	11	12.9412	3.64069	952|1520|3665|3965|4615|5359|5696|5698|23586|55601|64135	CD38|CTSS|IRF7|LGALS9|MYD88|PLSCR1|PSMB8|PSMB9|DDX58|DDX60|IFIH1	-3.17085	up2perPan12_16
KEGG Pathway	24	hsa05161	Hepatitis B	-4.75219	11.0485	7.44267	22539	144	85	6	7.05882	2.77818	3665|4615|6772|6773|23586|64135	IRF7|MYD88|STAT1|STAT2|DDX58|IFIH1	-3.1594	up2perPan12_16
Reactome Gene Sets	6	R-HSA-918233	TRAF3-dependent IRF activation pathway	-4.73791	56.821	12.8543	22539	14	85	3	3.52941	2.00142	3665|23586|64135	IRF7|DDX58|IFIH1	-3.14598	up2perPan12_16
Reactome Gene Sets	6	R-HSA-376176	Signaling by ROBO receptors	-4.71471	8.47558	6.83975	22539	219	85	7	8.23529	2.98173	5696|5698|6169|6192|6203|6228|6235	PSMB8|PSMB9|RPL38|RPS4Y1|RPS9|RPS23|RPS29	-3.12616	up2perPan12_16
GO Biological Processes	19	GO:0019882	antigen processing and presentation	-4.67671	8.36105	6.78139	22539	222	85	7	8.23529	2.98173	1520|3105|3106|5696|5698|6890|6891	CTSS|HLA-A|HLA-B|PSMB8|PSMB9|TAP1|TAP2	-3.09069	up2perPan12_16
GO Biological Processes	19	GO:0071360	cellular response to exogenous dsRNA	-4.64219	53.0329	12.4029	22539	15	85	3	3.52941	2.00142	3434|23586|64135	IFIT1|DDX58|IFIH1	-3.06116	up2perPan12_16
Reactome Gene Sets	6	R-HSA-156902	Peptide chain elongation	-4.6356	14.7314	8.03077	22539	90	85	5	5.88235	2.55212	6169|6192|6203|6228|6235	RPL38|RPS4Y1|RPS9|RPS23|RPS29	-3.05623	up2perPan12_16
Reactome Gene Sets	6	R-HSA-192823	Viral mRNA Translation	-4.6356	14.7314	8.03077	22539	90	85	5	5.88235	2.55212	6169|6192|6203|6228|6235	RPL38|RPS4Y1|RPS9|RPS23|RPS29	-3.05623	up2perPan12_16
GO Biological Processes	19	GO:0001819	positive regulation of cytokine production	-4.63137	5.84922	6.08166	22539	408	85	9	10.5882	3.33733	3428|3665|3965|4615|5610|6772|23586|55601|64135	IFI16|IRF7|LGALS9|MYD88|EIF2AK2|STAT1|DDX58|DDX60|IFIH1	-3.05293	up2perPan12_16
GO Biological Processes	19	GO:0006614	SRP-dependent cotranslational protein targeting to membrane	-4.61234	14.5695	7.98023	22539	91	85	5	5.88235	2.55212	6169|6192|6203|6228|6235	RPL38|RPS4Y1|RPS9|RPS23|RPS29	-3.03708	up2perPan12_16
GO Biological Processes	19	GO:0045824	negative regulation of innate immune response	-4.60305	23.5702	9.32456	22539	45	85	4	4.70588	2.29691	3428|3965|9111|54625	IFI16|LGALS9|NMI|PARP14	-3.03105	up2perPan12_16
GO Biological Processes	19	GO:0032648	regulation of interferon-beta production	-4.60305	23.5702	9.32456	22539	45	85	4	4.70588	2.29691	3665|9111|23586|64135	IRF7|NMI|DDX58|IFIH1	-3.03105	up2perPan12_16
GO Biological Processes	19	GO:0044764	multi-organism cellular process	-4.60305	23.5702	9.32456	22539	45	85	4	4.70588	2.29691	3665|23586|55601|64135	IRF7|DDX58|DDX60|IFIH1	-3.03105	up2perPan12_16
Reactome Gene Sets	6	R-HSA-1834941	STING mediated induction of host immune responses	-4.5532	49.7184	11.9939	22539	16	85	3	3.52941	2.00142	3428|6737|11277	IFI16|TRIM21|TREX1	-2.98523	up2perPan12_16
Reactome Gene Sets	6	R-HSA-2408557	Selenocysteine synthesis	-4.54418	14.1045	7.83331	22539	94	85	5	5.88235	2.55212	6169|6192|6203|6228|6235	RPL38|RPS4Y1|RPS9|RPS23|RPS29	-2.98022	up2perPan12_16
Reactome Gene Sets	6	R-HSA-156842	Eukaryotic Translation Elongation	-4.54418	14.1045	7.83331	22539	94	85	5	5.88235	2.55212	6169|6192|6203|6228|6235	RPL38|RPS4Y1|RPS9|RPS23|RPS29	-2.98022	up2perPan12_16
Reactome Gene Sets	6	R-HSA-72764	Eukaryotic Translation Termination	-4.54418	14.1045	7.83331	22539	94	85	5	5.88235	2.55212	6169|6192|6203|6228|6235	RPL38|RPS4Y1|RPS9|RPS23|RPS29	-2.98022	up2perPan12_16
GO Biological Processes	19	GO:0032608	interferon-beta production	-4.5274	22.5672	9.10645	22539	47	85	4	4.70588	2.29691	3665|9111|23586|64135	IRF7|NMI|DDX58|IFIH1	-2.96504	up2perPan12_16
Reactome Gene Sets	6	R-HSA-975956	Nonsense Mediated Decay (NMD) independent of the Exon Junction Complex (EJC)	-4.50003	13.8107	7.73904	22539	96	85	5	5.88235	2.55212	6169|6192|6203|6228|6235	RPL38|RPS4Y1|RPS9|RPS23|RPS29	-2.93925	up2perPan12_16
GO Biological Processes	19	GO:0006613	cotranslational protein targeting to membrane	-4.50003	13.8107	7.73904	22539	96	85	5	5.88235	2.55212	6169|6192|6203|6228|6235	RPL38|RPS4Y1|RPS9|RPS23|RPS29	-2.93925	up2perPan12_16
GO Biological Processes	19	GO:0032101	regulation of response to external stimulus	-4.44311	4.06902	5.37433	22539	782	85	12	14.1176	3.7768	3075|3434|3965|4615|5245|6772|7052|23586|51191|55601|83666|151636	CFH|IFIT1|LGALS9|MYD88|PHB|STAT1|TGM2|DDX58|HERC5|DDX60|PARP9|DTX3L	-2.88626	up2perPan12_16
GO Biological Processes	19	GO:0051091	positive regulation of DNA binding transcription factor activity	-4.42591	7.63849	6.40146	22539	243	85	7	8.23529	2.98173	3965|4615|5610|6737|10346|10475|23586	LGALS9|MYD88|EIF2AK2|TRIM21|TRIM22|TRIM38|DDX58	-2.87141	up2perPan12_16
GO Biological Processes	19	GO:0045047	protein targeting to ER	-4.41464	13.2582	7.55869	22539	100	85	5	5.88235	2.55212	6169|6192|6203|6228|6235	RPL38|RPS4Y1|RPS9|RPS23|RPS29	-2.86248	up2perPan12_16
GO Biological Processes	19	GO:1904467	regulation of tumor necrosis factor secretion	-4.39206	44.1941	11.2794	22539	18	85	3	3.52941	2.00142	3965|23586|64135	LGALS9|DDX58|IFIH1	-2.84299	up2perPan12_16
GO Biological Processes	19	GO:0016567	protein ubiquitination	-4.36848	3.99746	5.29749	22539	796	85	12	14.1176	3.7768	5696|5698|6737|9111|9246|9636|10346|10475|51191|57674|84875|151636	PSMB8|PSMB9|TRIM21|NMI|UBE2L6|ISG15|TRIM22|TRIM38|HERC5|RNF213|PARP10|DTX3L	-2.82102	up2perPan12_16
Reactome Gene Sets	6	R-HSA-72689	Formation of a pool of free 40S subunits	-4.353	12.8721	7.43007	22539	103	85	5	5.88235	2.55212	6169|6192|6203|6228|6235	RPL38|RPS4Y1|RPS9|RPS23|RPS29	-2.80699	up2perPan12_16
GO Biological Processes	19	GO:0072599	establishment of protein localization to endoplasmic reticulum	-4.33288	12.7483	7.38838	22539	104	85	5	5.88235	2.55212	6169|6192|6203|6228|6235	RPL38|RPS4Y1|RPS9|RPS23|RPS29	-2.79294	up2perPan12_16
Reactome Gene Sets	6	R-HSA-72695	Formation of the ternary complex, and subsequently, the 43S complex	-4.31958	20.0124	8.52589	22539	53	85	4	4.70588	2.29691	6192|6203|6228|6235	RPS4Y1|RPS9|RPS23|RPS29	-2.78467	up2perPan12_16
GO Biological Processes	19	GO:1990774	tumor necrosis factor secretion	-4.31861	41.8681	10.9647	22539	19	85	3	3.52941	2.00142	3965|23586|64135	LGALS9|DDX58|IFIH1	-2.78467	up2perPan12_16
Reactome Gene Sets	6	R-HSA-197264	Nicotinamide salvaging	-4.31861	41.8681	10.9647	22539	19	85	3	3.52941	2.00142	54625|83666|84875	PARP14|PARP9|PARP10	-2.78467	up2perPan12_16
GO Biological Processes	19	GO:0019083	viral transcription	-4.26252	9.03971	6.58797	22539	176	85	6	7.05882	2.77818	6169|6192|6203|6228|6235|6737	RPL38|RPS4Y1|RPS9|RPS23|RPS29|TRIM21	-2.73814	up2perPan12_16
GO Biological Processes	19	GO:0035455	response to interferon-alpha	-4.24922	39.7747	10.6736	22539	20	85	3	3.52941	2.00142	3433|3437|5610	IFIT2|IFIT3|EIF2AK2	-2.72556	up2perPan12_16
GO Biological Processes	19	GO:1903902	positive regulation of viral life cycle	-4.19456	18.608	8.18939	22539	57	85	4	4.70588	2.29691	3434|3965|6737|10475	IFIT1|LGALS9|TRIM21|TRIM38	-2.67452	up2perPan12_16
Reactome Gene Sets	6	R-HSA-156827	L13a-mediated translational silencing of Ceruloplasmin expression	-4.16075	11.733	7.03725	22539	113	85	5	5.88235	2.55212	6169|6192|6203|6228|6235	RPL38|RPS4Y1|RPS9|RPS23|RPS29	-2.64287	up2perPan12_16
Reactome Gene Sets	6	R-HSA-1799339	SRP-dependent cotranslational protein targeting to membrane	-4.16075	11.733	7.03725	22539	113	85	5	5.88235	2.55212	6169|6192|6203|6228|6235	RPL38|RPS4Y1|RPS9|RPS23|RPS29	-2.64287	up2perPan12_16
Reactome Gene Sets	6	R-HSA-71291	Metabolism of amino acids and derivatives	-4.14738	5.81183	5.70236	22539	365	85	8	9.41176	3.1671	5696|5698|6169|6192|6203|6228|6235|9521	PSMB8|PSMB9|RPL38|RPS4Y1|RPS9|RPS23|RPS29|EEF1E1	-2.6329	up2perPan12_16
Reactome Gene Sets	6	R-HSA-72706	GTP hydrolysis and joining of the 60S ribosomal subunit	-4.14255	11.63	7.00069	22539	114	85	5	5.88235	2.55212	6169|6192|6203|6228|6235	RPL38|RPS4Y1|RPS9|RPS23|RPS29	-2.62895	up2perPan12_16
GO Biological Processes	19	GO:0007249	I-kappaB kinase/NF-kappaB signaling	-4.12719	6.84927	5.96027	22539	271	85	7	8.23529	2.98173	3965|4615|6772|7052|10346|10475|10549	LGALS9|MYD88|STAT1|TGM2|TRIM22|TRIM38|PRDX4	-2.6143	up2perPan12_16
Reactome Gene Sets	6	R-HSA-72649	Translation initiation complex formation	-4.10681	17.6776	7.9587	22539	60	85	4	4.70588	2.29691	6192|6203|6228|6235	RPS4Y1|RPS9|RPS23|RPS29	-2.59801	up2perPan12_16
Reactome Gene Sets	6	R-HSA-72702	Ribosomal scanning and start codon recognition	-4.10681	17.6776	7.9587	22539	60	85	4	4.70588	2.29691	6192|6203|6228|6235	RPS4Y1|RPS9|RPS23|RPS29	-2.59801	up2perPan12_16
GO Biological Processes	19	GO:0002753	cytoplasmic pattern recognition receptor signaling pathway	-4.10681	17.6776	7.9587	22539	60	85	4	4.70588	2.29691	3665|23586|55601|64135	IRF7|DDX58|DDX60|IFIH1	-2.59801	up2perPan12_16
Reactome Gene Sets	6	R-HSA-975957	Nonsense Mediated Decay (NMD) enhanced by the Exon Junction Complex (EJC)	-4.10667	11.4295	6.92893	22539	116	85	5	5.88235	2.55212	6169|6192|6203|6228|6235	RPL38|RPS4Y1|RPS9|RPS23|RPS29	-2.59801	up2perPan12_16
Reactome Gene Sets	6	R-HSA-927802	Nonsense-Mediated Decay (NMD)	-4.10667	11.4295	6.92893	22539	116	85	5	5.88235	2.55212	6169|6192|6203|6228|6235	RPL38|RPS4Y1|RPS9|RPS23|RPS29	-2.59801	up2perPan12_16
Reactome Gene Sets	6	R-HSA-72662	Activation of the mRNA upon binding of the cap-binding complex and eIFs, and subsequent binding to 4	-4.0786	17.3878	7.88548	22539	61	85	4	4.70588	2.29691	6192|6203|6228|6235	RPS4Y1|RPS9|RPS23|RPS29	-2.57541	up2perPan12_16
GO Biological Processes	19	GO:0019080	viral gene expression	-4.0785	8.37362	6.27985	22539	190	85	6	7.05882	2.77818	6169|6192|6203|6228|6235|6737	RPL38|RPS4Y1|RPS9|RPS23|RPS29|TRIM21	-2.57541	up2perPan12_16
GO Biological Processes	19	GO:2000778	positive regulation of interleukin-6 secretion	-4.06145	34.5867	9.9153	22539	23	85	3	3.52941	2.00142	3965|23586|64135	LGALS9|DDX58|IFIH1	-2.56113	up2perPan12_16
GO Biological Processes	19	GO:0035456	response to interferon-beta	-4.06145	34.5867	9.9153	22539	23	85	3	3.52941	2.00142	5359|6772|87178	PLSCR1|STAT1|PNPT1	-2.56113	up2perPan12_16
GO Biological Processes	19	GO:0006413	translational initiation	-4.04103	8.24346	6.21792	22539	193	85	6	7.05882	2.77818	5610|6169|6192|6203|6228|6235	EIF2AK2|RPL38|RPS4Y1|RPS9|RPS23|RPS29	-2.54208	up2perPan12_16
GO Biological Processes	19	GO:0000184	nuclear-transcribed mRNA catabolic process, nonsense-mediated decay	-4.03689	11.0485	6.79056	22539	120	85	5	5.88235	2.55212	6169|6192|6203|6228|6235	RPL38|RPS4Y1|RPS9|RPS23|RPS29	-2.53999	up2perPan12_16
Reactome Gene Sets	6	R-HSA-72737	Cap-dependent Translation Initiation	-4.01985	10.9572	6.75698	22539	121	85	5	5.88235	2.55212	6169|6192|6203|6228|6235	RPL38|RPS4Y1|RPS9|RPS23|RPS29	-2.52635	up2perPan12_16
Reactome Gene Sets	6	R-HSA-72613	Eukaryotic Translation Initiation	-4.01985	10.9572	6.75698	22539	121	85	5	5.88235	2.55212	6169|6192|6203|6228|6235	RPL38|RPS4Y1|RPS9|RPS23|RPS29	-2.52635	up2perPan12_16
GO Biological Processes	19	GO:0060330	regulation of response to interferon-gamma	-4.00465	33.1456	9.69419	22539	24	85	3	3.52941	2.00142	6772|54625|83666	STAT1|PARP14|PARP9	-2.51317	up2perPan12_16
GO Biological Processes	19	GO:0060334	regulation of interferon-gamma-mediated signaling pathway	-4.00465	33.1456	9.69419	22539	24	85	3	3.52941	2.00142	6772|54625|83666	STAT1|PARP14|PARP9	-2.51317	up2perPan12_16
KEGG Pathway	24	hsa05203	Viral carcinogenesis	-3.94423	7.91536	6.05914	22539	201	85	6	7.05882	2.77818	3105|3106|3665|5610|6672|10379	HLA-A|HLA-B|IRF7|EIF2AK2|SP100|IRF9	-2.45945	up2perPan12_16
GO Biological Processes	19	GO:0070972	protein localization to endoplasmic reticulum	-3.93686	10.5224	6.59481	22539	126	85	5	5.88235	2.55212	6169|6192|6203|6228|6235	RPL38|RPS4Y1|RPS9|RPS23|RPS29	-2.4534	up2perPan12_16
Reactome Gene Sets	6	R-HSA-933542	TRAF6 mediated NF-kB activation	-3.89825	30.5959	9.29014	22539	26	85	3	3.52941	2.00142	4615|23586|64135	MYD88|DDX58|IFIH1	-2.42332	up2perPan12_16
GO Biological Processes	19	GO:0034470	ncRNA processing	-3.85025	5.26382	5.314	22539	403	85	8	9.41176	3.1671	3669|6169|6192|6203|6228|6235|80789|81627	ISG20|RPL38|RPS4Y1|RPS9|RPS23|RPS29|INTS5|TRMT1L	-2.38113	up2perPan12_16
KEGG Pathway	24	hsa04622	RIG-I-like receptor signaling pathway	-3.84503	15.1523	7.29631	22539	70	85	4	4.70588	2.29691	3665|9636|23586|64135	IRF7|ISG15|DDX58|IFIH1	-2.37654	up2perPan12_16
GO Biological Processes	19	GO:0051701	interaction with host	-3.81797	7.50466	5.85461	22539	212	85	6	7.05882	2.77818	3434|3965|5371|5610|6737|10475	IFIT1|LGALS9|PML|EIF2AK2|TRIM21|TRIM38	-2.35267	up2perPan12_16
Reactome Gene Sets	6	R-HSA-168273	Influenza Viral RNA Transcription and Replication	-3.81131	9.89421	6.35342	22539	134	85	5	5.88235	2.55212	6169|6192|6203|6228|6235	RPL38|RPS4Y1|RPS9|RPS23|RPS29	-2.34854	up2perPan12_16
GO Biological Processes	19	GO:0032755	positive regulation of interleukin-6 production	-3.77427	14.5296	7.12366	22539	73	85	4	4.70588	2.29691	3965|4615|23586|64135	LGALS9|MYD88|DDX58|IFIH1	-2.31715	up2perPan12_16
Reactome Gene Sets	6	R-HSA-983168	Antigen processing: Ubiquitination & Proteasome degradation	-3.76533	5.98759	5.44041	22539	310	85	7	8.23529	2.98173	5696|5698|6737|9246|51191|57674|151636	PSMB8|PSMB9|TRIM21|UBE2L6|HERC5|RNF213|DTX3L	-2.31069	up2perPan12_16
GO Biological Processes	19	GO:0032728	positive regulation of interferon-beta production	-3.754	27.4308	8.76279	22539	29	85	3	3.52941	2.00142	3665|23586|64135	IRF7|DDX58|IFIH1	-2.30306	up2perPan12_16
GO Biological Processes	19	GO:1903321	negative regulation of protein modification by small protein conjugation or removal	-3.72882	14.1421	7.01411	22539	75	85	4	4.70588	2.29691	6737|9636|84875|151636	TRIM21|ISG15|PARP10|DTX3L	-2.27973	up2perPan12_16
GO Biological Processes	19	GO:0051092	positive regulation of NF-kappaB transcription factor activity	-3.72244	9.47017	6.18532	22539	140	85	5	5.88235	2.55212	3965|4615|5610|10346|10475	LGALS9|MYD88|EIF2AK2|TRIM22|TRIM38	-2.27456	up2perPan12_16
GO Biological Processes	19	GO:0046596	regulation of viral entry into host cell	-3.70943	26.5165	8.60446	22539	30	85	3	3.52941	2.00142	3965|6737|10475	LGALS9|TRIM21|TRIM38	-2.26338	up2perPan12_16
CORUM	33	CORUM:338	40S ribosomal subunit, cytoplasmic	-3.6664	25.6611	8.45367	22539	31	85	3	3.52941	2.00142	6203|6228|6235	RPS9|RPS23|RPS29	-2.22278	up2perPan12_16
Reactome Gene Sets	6	R-HSA-168255	Influenza Life Cycle	-3.6655	9.20711	6.07878	22539	144	85	5	5.88235	2.55212	6169|6192|6203|6228|6235	RPL38|RPS4Y1|RPS9|RPS23|RPS29	-2.22247	up2perPan12_16
GO Biological Processes	19	GO:0072604	interleukin-6 secretion	-3.58462	24.1059	8.17242	22539	33	85	3	3.52941	2.00142	3965|23586|64135	LGALS9|DDX58|IFIH1	-2.14878	up2perPan12_16
KEGG Pathway	24	hsa04145	Phagosome	-3.53048	8.60924	5.82966	22539	154	85	5	5.88235	2.55212	1520|3105|3106|6890|6891	CTSS|HLA-A|HLA-B|TAP1|TAP2	-2.1017	up2perPan12_16
KEGG Pathway	24	hsa03010	Ribosome	-3.53048	8.60924	5.82966	22539	154	85	5	5.88235	2.55212	6169|6192|6203|6228|6235	RPL38|RPS4Y1|RPS9|RPS23|RPS29	-2.1017	up2perPan12_16
GO Biological Processes	19	GO:0043122	regulation of I-kappaB kinase/NF-kappaB signaling	-3.48911	6.52044	5.3344	22539	244	85	6	7.05882	2.77818	3965|4615|6772|7052|10346|10475	LGALS9|MYD88|STAT1|TGM2|TRIM22|TRIM38	-2.0667	up2perPan12_16
GO Biological Processes	19	GO:0006612	protein targeting to membrane	-3.4293	8.1841	5.64611	22539	162	85	5	5.88235	2.55212	6169|6192|6203|6228|6235	RPL38|RPS4Y1|RPS9|RPS23|RPS29	-2.01204	up2perPan12_16
GO Biological Processes	19	GO:0008285	negative regulation of cell proliferation	-3.4019	3.65744	4.47493	22539	725	85	10	11.7647	3.49464	3437|3965|5245|5371|5610|6772|7453|9521|10549|84875	IFIT3|LGALS9|PHB|PML|EIF2AK2|STAT1|WARS|EEF1E1|PRDX4|PARP10	-1.98916	up2perPan12_16
GO Biological Processes	19	GO:0001959	regulation of cytokine-mediated signaling pathway	-3.36886	7.93906	5.53767	22539	167	85	5	5.88235	2.55212	3665|6772|6773|54625|83666	IRF7|STAT1|STAT2|PARP14|PARP9	-1.95892	up2perPan12_16
GO Biological Processes	19	GO:0006364	rRNA processing	-3.3427	6.11919	5.10811	22539	260	85	6	7.05882	2.77818	3669|6169|6192|6203|6228|6235	ISG20|RPL38|RPS4Y1|RPS9|RPS23|RPS29	-1.93666	up2perPan12_16
GO Biological Processes	19	GO:0050707	regulation of cytokine secretion	-3.32194	7.75335	5.45411	22539	171	85	5	5.88235	2.55212	2335|3965|5371|23586|64135	FN1|LGALS9|PML|DDX58|IFIH1	-1.91811	up2perPan12_16
GO Biological Processes	19	GO:0031348	negative regulation of defense response	-3.28756	7.61968	5.39321	22539	174	85	5	5.88235	2.55212	3428|3434|3965|9111|54625	IFI16|IFIT1|LGALS9|NMI|PARP14	-1.88866	up2perPan12_16
GO Biological Processes	19	GO:0043902	positive regulation of multi-organism process	-3.27624	7.57613	5.37323	22539	175	85	5	5.88235	2.55212	3434|3965|6737|10475|55601	IFIT1|LGALS9|TRIM21|TRIM38|DDX60	-1.87898	up2perPan12_16
GO Biological Processes	19	GO:0034504	protein localization to nucleus	-3.27357	4.96298	4.75492	22539	374	85	7	8.23529	2.98173	3965|5371|6672|23586|83666|84875|151636	LGALS9|PML|SP100|DDX58|PARP9|PARP10|DTX3L	-1.87684	up2perPan12_16
GO Biological Processes	19	GO:0006954	inflammatory response	-3.26449	3.51212	4.31981	22539	755	85	10	11.7647	3.49464	2335|3075|3428|3965|4615|5245|5359|7052|9111|23780	FN1|CFH|IFI16|LGALS9|MYD88|PHB|PLSCR1|TGM2|NMI|APOL2	-1.86993	up2perPan12_16
GO Biological Processes	19	GO:0007259	JAK-STAT cascade	-3.25383	7.49053	5.33374	22539	177	85	5	5.88235	2.55212	6772|6773|9111|54625|83666	STAT1|STAT2|NMI|PARP14|PARP9	-1.86143	up2perPan12_16
GO Biological Processes	19	GO:0001961	positive regulation of cytokine-mediated signaling pathway	-3.24195	18.4999	7.06702	22539	43	85	3	3.52941	2.00142	3665|54625|83666	IRF7|PARP14|PARP9	-1.85053	up2perPan12_16
GO Biological Processes	19	GO:0097696	STAT cascade	-3.23171	7.40684	5.29486	22539	179	85	5	5.88235	2.55212	6772|6773|9111|54625|83666	STAT1|STAT2|NMI|PARP14|PARP9	-1.84197	up2perPan12_16
GO Biological Processes	19	GO:0048524	positive regulation of viral process	-3.20277	10.2977	5.81889	22539	103	85	4	4.70588	2.29691	3434|3965|6737|10475	IFIT1|LGALS9|TRIM21|TRIM38	-1.82097	up2perPan12_16
GO Biological Processes	19	GO:0043123	positive regulation of I-kappaB kinase/NF-kappaB signaling	-3.16696	7.16661	5.18174	22539	185	85	5	5.88235	2.55212	3965|4615|7052|10346|10475	LGALS9|MYD88|TGM2|TRIM22|TRIM38	-1.79138	up2perPan12_16
Reactome Gene Sets	6	R-HSA-6791226	Major pathway of rRNA processing in the nucleolus and cytosol	-3.1564	7.12808	5.16337	22539	186	85	5	5.88235	2.55212	6169|6192|6203|6228|6235	RPL38|RPS4Y1|RPS9|RPS23|RPS29	-1.78258	up2perPan12_16
GO Biological Processes	19	GO:0060338	regulation of type I interferon-mediated signaling pathway	-3.15557	17.2934	6.80591	22539	46	85	3	3.52941	2.00142	3665|6772|6773	IRF7|STAT1|STAT2	-1.78258	up2perPan12_16
GO Biological Processes	19	GO:0043330	response to exogenous dsRNA	-3.15557	17.2934	6.80591	22539	46	85	3	3.52941	2.00142	3434|23586|64135	IFIT1|DDX58|IFIH1	-1.78258	up2perPan12_16
GO Biological Processes	19	GO:0072594	establishment of protein localization to organelle	-3.14069	3.69997	4.28052	22539	645	85	9	10.5882	3.33733	3965|5371|6169|6192|6203|6228|6235|23586|84875	LGALS9|PML|RPL38|RPS4Y1|RPS9|RPS23|RPS29|DDX58|PARP10	-1.77077	up2perPan12_16
GO Biological Processes	19	GO:0030522	intracellular receptor signaling pathway	-3.13366	5.58241	4.78997	22539	285	85	6	7.05882	2.77818	3665|5245|5371|23586|55601|64135	IRF7|PHB|PML|DDX58|DDX60|IFIH1	-1.76548	up2perPan12_16
GO Biological Processes	19	GO:0070555	response to interleukin-1	-3.1251	7.01494	5.10909	22539	189	85	5	5.88235	2.55212	952|3965|4615|5696|5698	CD38|LGALS9|MYD88|PSMB8|PSMB9	-1.75924	up2perPan12_16
GO Biological Processes	19	GO:0006953	acute-phase response	-3.10125	16.5728	6.64512	22539	48	85	3	3.52941	2.00142	2335|5359|23780	FN1|PLSCR1|APOL2	-1.73892	up2perPan12_16
GO Biological Processes	19	GO:0032675	regulation of interleukin-6 production	-3.09558	9.64235	5.59041	22539	110	85	4	4.70588	2.29691	3965|4615|23586|64135	LGALS9|MYD88|DDX58|IFIH1	-1.73424	up2perPan12_16
GO Biological Processes	19	GO:0050663	cytokine secretion	-3.06416	6.7991	5.004	22539	195	85	5	5.88235	2.55212	2335|3965|5371|23586|64135	FN1|LGALS9|PML|DDX58|IFIH1	-1.70631	up2perPan12_16
GO Biological Processes	19	GO:0016072	rRNA metabolic process	-3.06359	5.41152	4.68453	22539	294	85	6	7.05882	2.77818	3669|6169|6192|6203|6228|6235	ISG20|RPL38|RPS4Y1|RPS9|RPS23|RPS29	-1.70624	up2perPan12_16
Reactome Gene Sets	6	R-HSA-8868773	rRNA processing in the nucleus and cytosol	-3.05422	6.76441	4.98692	22539	196	85	5	5.88235	2.55212	6169|6192|6203|6228|6235	RPL38|RPS4Y1|RPS9|RPS23|RPS29	-1.69884	up2perPan12_16
GO Biological Processes	19	GO:0070206	protein trimerization	-3.02415	15.5979	6.42127	22539	51	85	3	3.52941	2.00142	6737|10346|87178	TRIM21|TRIM22|PNPT1	-1.67367	up2perPan12_16
KEGG Pathway	24	hsa05169	Epstein-Barr virus infection	-2.98615	6.53115	4.87058	22539	203	85	5	5.88235	2.55212	952|3105|3106|5610|23586	CD38|HLA-A|HLA-B|EIF2AK2|DDX58	-1.641	up2perPan12_16
GO Biological Processes	19	GO:0032635	interleukin-6 production	-2.96828	8.9131	5.32504	22539	119	85	4	4.70588	2.29691	3965|4615|23586|64135	LGALS9|MYD88|DDX58|IFIH1	-1.62649	up2perPan12_16
Reactome Gene Sets	6	R-HSA-72312	rRNA processing	-2.9578	6.43604	4.82239	22539	206	85	5	5.88235	2.55212	6169|6192|6203|6228|6235	RPL38|RPS4Y1|RPS9|RPS23|RPS29	-1.61696	up2perPan12_16
GO Biological Processes	19	GO:1903320	regulation of protein modification by small protein conjugation or removal	-2.94846	6.40494	4.80654	22539	207	85	5	5.88235	2.55212	6737|9111|9636|84875|151636	TRIM21|NMI|ISG15|PARP10|DTX3L	-1.60905	up2perPan12_16
GO Biological Processes	19	GO:2000779	regulation of double-strand break repair	-2.92857	14.4635	6.15069	22539	55	85	3	3.52941	2.00142	5371|83666|151636	PML|PARP9|DTX3L	-1.59011	up2perPan12_16
Reactome Gene Sets	6	R-HSA-196849	Metabolism of water-soluble vitamins and cofactors	-2.91507	8.62324	5.21595	22539	123	85	4	4.70588	2.29691	952|54625|83666|84875	CD38|PARP14|PARP9|PARP10	-1.57857	up2perPan12_16
GO Biological Processes	19	GO:0000956	nuclear-transcribed mRNA catabolic process	-2.91158	6.28352	4.74417	22539	211	85	5	5.88235	2.55212	6169|6192|6203|6228|6235	RPL38|RPS4Y1|RPS9|RPS23|RPS29	-1.57643	up2perPan12_16
GO Biological Processes	19	GO:0002526	acute inflammatory response	-2.90249	6.25388	4.72883	22539	212	85	5	5.88235	2.55212	2335|3075|5245|5359|23780	FN1|CFH|PHB|PLSCR1|APOL2	-1.56827	up2perPan12_16
GO Biological Processes	19	GO:0050777	negative regulation of immune response	-2.86375	8.35164	5.11171	22539	127	85	4	4.70588	2.29691	3428|3965|9111|54625	IFI16|LGALS9|NMI|PARP14	-1.53652	up2perPan12_16
GO Biological Processes	19	GO:0051865	protein autoubiquitination	-2.86164	13.7154	5.96564	22539	58	85	3	3.52941	2.00142	6737|57674|151636	TRIM21|RNF213|DTX3L	-1.53539	up2perPan12_16
GO Biological Processes	19	GO:0032651	regulation of interleukin-1 beta production	-2.86164	13.7154	5.96564	22539	58	85	3	3.52941	2.00142	3428|3965|5371	IFI16|LGALS9|PML	-1.53539	up2perPan12_16
GO Biological Processes	19	GO:0042254	ribosome biogenesis	-2.82013	4.85057	4.32214	22539	328	85	6	7.05882	2.77818	3669|6169|6192|6203|6228|6235	ISG20|RPL38|RPS4Y1|RPS9|RPS23|RPS29	-1.49932	up2perPan12_16
GO Biological Processes	19	GO:1903706	regulation of hemopoiesis	-2.812	4.13397	4.12706	22539	449	85	7	8.23529	2.98173	3665|3965|5610|5696|5698|6772|9414	IRF7|LGALS9|EIF2AK2|PSMB8|PSMB9|STAT1|TJP2	-1.4921	up2perPan12_16
GO Biological Processes	19	GO:1900180	regulation of protein localization to nucleus	-2.80561	5.9454	4.56631	22539	223	85	5	5.88235	2.55212	3965|23586|83666|84875|151636	LGALS9|DDX58|PARP9|PARP10|DTX3L	-1.48662	up2perPan12_16
GO Biological Processes	19	GO:1900182	positive regulation of protein localization to nucleus	-2.80206	8.03529	4.98767	22539	132	85	4	4.70588	2.29691	3965|23586|83666|151636	LGALS9|DDX58|PARP9|DTX3L	-1.48397	up2perPan12_16
GO Biological Processes	19	GO:0002224	toll-like receptor signaling pathway	-2.74292	7.74204	4.86999	22539	137	85	4	4.70588	2.29691	1520|3665|3965|4615	CTSS|IRF7|LGALS9|MYD88	-1.43379	up2perPan12_16
KEGG Pathway	24	hsa04623	Cytosolic DNA-sensing pathway	-2.73828	12.4296	5.63367	22539	64	85	3	3.52941	2.00142	3665|11277|23586	IRF7|TREX1|DDX58	-1.43092	up2perPan12_16
GO Biological Processes	19	GO:0031397	negative regulation of protein ubiquitination	-2.73828	12.4296	5.63367	22539	64	85	3	3.52941	2.00142	9636|84875|151636	ISG15|PARP10|DTX3L	-1.43092	up2perPan12_16
Reactome Gene Sets	6	R-HSA-449147	Signaling by Interleukins	-2.73104	4.00033	4.01789	22539	464	85	7	8.23529	2.98173	2335|3965|4615|5696|5698|6772|6773	FN1|LGALS9|MYD88|PSMB8|PSMB9|STAT1|STAT2	-1.42412	up2perPan12_16
GO Biological Processes	19	GO:0071359	cellular response to dsRNA	-2.6999	12.0529	5.53273	22539	66	85	3	3.52941	2.00142	3434|23586|64135	IFIT1|DDX58|IFIH1	-1.39868	up2perPan12_16
GO Biological Processes	19	GO:0032760	positive regulation of tumor necrosis factor production	-2.6999	12.0529	5.53273	22539	66	85	3	3.52941	2.00142	3965|23586|64135	LGALS9|DDX58|IFIH1	-1.39868	up2perPan12_16
GO Biological Processes	19	GO:0051098	regulation of binding	-2.69686	4.58498	4.1407	22539	347	85	6	7.05882	2.77818	3428|3433|3434|6672|83666|151636	IFI16|IFIT2|IFIT1|SP100|PARP9|DTX3L	-1.39607	up2perPan12_16
GO Biological Processes	19	GO:0032611	interleukin-1 beta production	-2.68118	11.873	5.48388	22539	67	85	3	3.52941	2.00142	3428|3965|5371	IFI16|LGALS9|PML	-1.38213	up2perPan12_16
GO Biological Processes	19	GO:0043433	negative regulation of DNA binding transcription factor activity	-2.66406	7.36569	4.71489	22539	144	85	4	4.70588	2.29691	6672|6737|8323|84875	SP100|TRIM21|FZD6|PARP10	-1.3706	up2perPan12_16
GO Biological Processes	19	GO:1903557	positive regulation of tumor necrosis factor superfamily cytokine production	-2.64463	11.5289	5.38922	22539	69	85	3	3.52941	2.00142	3965|23586|64135	LGALS9|DDX58|IFIH1	-1.355	up2perPan12_16
GO Biological Processes	19	GO:0090398	cellular senescence	-2.64463	11.5289	5.38922	22539	69	85	3	3.52941	2.00142	5371|9521|87178	PML|EEF1E1|PNPT1	-1.355	up2perPan12_16
GO Biological Processes	19	GO:0019674	NAD metabolic process	-2.60921	11.2041	5.29839	22539	71	85	3	3.52941	2.00142	952|83666|84875	CD38|PARP9|PARP10	-1.32505	up2perPan12_16
GO Biological Processes	19	GO:0032652	regulation of interleukin-1 production	-2.5919	11.0485	5.25432	22539	72	85	3	3.52941	2.00142	3428|3965|5371	IFI16|LGALS9|PML	-1.30983	up2perPan12_16
Reactome Gene Sets	6	R-HSA-8939902	Regulation of RUNX2 expression and activity	-2.57485	10.8972	5.21111	22539	73	85	3	3.52941	2.00142	5696|5698|6772	PSMB8|PSMB9|STAT1	-1.2961	up2perPan12_16
GO Biological Processes	19	GO:0035567	non-canonical Wnt signaling pathway	-2.55857	6.88739	4.51051	22539	154	85	4	4.70588	2.29691	5696|5698|8323|57674	PSMB8|PSMB9|FZD6|RNF213	-1.28229	up2perPan12_16
GO Biological Processes	19	GO:0051100	negative regulation of binding	-2.54845	6.84296	4.49107	22539	155	85	4	4.70588	2.29691	3428|3433|3434|6672	IFI16|IFIT2|IFIT1|SP100	-1.2734	up2perPan12_16
GO Biological Processes	19	GO:0030162	regulation of proteolysis	-2.52442	3.00944	3.54439	22539	793	85	9	10.5882	3.33733	2335|3075|3428|3965|5245|5371|5696|5698|6737	FN1|CFH|IFI16|LGALS9|PHB|PML|PSMB8|PSMB9|TRIM21	-1.25182	up2perPan12_16
Reactome Gene Sets	6	R-HSA-5663202	Diseases of signal transduction	-2.52371	4.23135	3.88762	22539	376	85	6	7.05882	2.77818	2335|5245|5696|5698|6772|8323	FN1|PHB|PSMB8|PSMB9|STAT1|FZD6	-1.25152	up2perPan12_16
GO Biological Processes	19	GO:2001022	positive regulation of response to DNA damage stimulus	-2.5091	10.3311	5.04631	22539	77	85	3	3.52941	2.00142	9521|83666|151636	EEF1E1|PARP9|DTX3L	-1.23893	up2perPan12_16
GO Biological Processes	19	GO:0080135	regulation of cellular response to stress	-2.45119	3.19957	3.53697	22539	663	85	8	9.41176	3.1671	3965|5371|5610|9521|10551|83666|87178|151636	LGALS9|PML|EIF2AK2|EEF1E1|AGR2|PARP9|PNPT1|DTX3L	-1.19223	up2perPan12_16
GO Biological Processes	19	GO:0002181	cytoplasmic translation	-2.44695	9.82092	4.89318	22539	81	85	3	3.52941	2.00142	6169|6228|6235	RPL38|RPS23|RPS29	-1.18917	up2perPan12_16
GO Biological Processes	19	GO:0032612	interleukin-1 production	-2.43194	9.70115	4.85655	22539	82	85	3	3.52941	2.00142	3428|3965|5371	IFI16|LGALS9|PML	-1.17769	up2perPan12_16
GO Biological Processes	19	GO:0030099	myeloid cell differentiation	-2.42967	4.04832	3.75084	22539	393	85	6	7.05882	2.77818	3428|3665|3965|5371|6772|9414	IFI16|IRF7|LGALS9|PML|STAT1|TJP2	-1.17581	up2perPan12_16
GO Biological Processes	19	GO:0090150	establishment of protein localization to membrane	-2.41276	4.82118	3.92267	22539	275	85	5	5.88235	2.55212	6169|6192|6203|6228|6235	RPL38|RPS4Y1|RPS9|RPS23|RPS29	-1.16355	up2perPan12_16
GO Biological Processes	19	GO:0009117	nucleotide metabolic process	-2.40432	3.14269	3.4775	22539	675	85	8	9.41176	3.1671	952|4513|9414|25939|51251|83666|84875|129607	CD38|COX2|TJP2|SAMHD1|NT5C3A|PARP9|PARP10|CMPK2	-1.15959	up2perPan12_16
GO Biological Processes	19	GO:0033209	tumor necrosis factor-mediated signaling pathway	-2.38693	6.16662	4.18492	22539	172	85	4	4.70588	2.29691	5696|5698|6772|9414	PSMB8|PSMB9|STAT1|TJP2	-1.14802	up2perPan12_16
GO Biological Processes	19	GO:0006753	nucleoside phosphate metabolic process	-2.3813	3.115	3.44826	22539	681	85	8	9.41176	3.1671	952|4513|9414|25939|51251|83666|84875|129607	CD38|COX2|TJP2|SAMHD1|NT5C3A|PARP9|PARP10|CMPK2	-1.14497	up2perPan12_16
GO Biological Processes	19	GO:0048145	regulation of fibroblast proliferation	-2.35975	9.14361	4.68241	22539	87	85	3	3.52941	2.00142	2335|5371|84875	FN1|PML|PARP10	-1.12832	up2perPan12_16
GO Biological Processes	19	GO:0002683	negative regulation of immune system process	-2.35594	3.90906	3.64385	22539	407	85	6	7.05882	2.77818	3428|3434|3965|9111|9414|54625	IFI16|IFIT1|LGALS9|NMI|TJP2|PARP14	-1.12525	up2perPan12_16
GO Biological Processes	19	GO:0048144	fibroblast proliferation	-2.34586	9.03971	4.64926	22539	88	85	3	3.52941	2.00142	2335|5371|84875	FN1|PML|PARP10	-1.11849	up2perPan12_16
GO Biological Processes	19	GO:0051651	maintenance of location in cell	-2.34586	9.03971	4.64926	22539	88	85	3	3.52941	2.00142	2512|5371|6672	FTL|PML|SP100	-1.11849	up2perPan12_16
GO Biological Processes	19	GO:0061013	regulation of mRNA catabolic process	-2.33424	5.95876	4.08656	22539	178	85	4	4.70588	2.29691	4615|5696|5698|87178	MYD88|PSMB8|PSMB9|PNPT1	-1.10833	up2perPan12_16
GO Biological Processes	19	GO:0010952	positive regulation of peptidase activity	-2.32565	5.92547	4.0706	22539	179	85	4	4.70588	2.29691	2335|3428|3965|5371	FN1|IFI16|LGALS9|PML	-1.1023	up2perPan12_16
GO Biological Processes	19	GO:2001020	regulation of response to DNA damage stimulus	-2.31712	5.89255	4.05476	22539	180	85	4	4.70588	2.29691	5371|9521|83666|151636	PML|EEF1E1|PARP9|DTX3L	-1.0945	up2perPan12_16
GO Biological Processes	19	GO:0016579	protein deubiquitination	-2.30935	4.55609	3.7566	22539	291	85	5	5.88235	2.55212	5696|5698|6737|23586|64135	PSMB8|PSMB9|TRIM21|DDX58|IFIH1	-1.08892	up2perPan12_16
GO Biological Processes	19	GO:1905330	regulation of morphogenesis of an epithelium	-2.30865	5.85999	4.03905	22539	181	85	4	4.70588	2.29691	5696|5698|6772|8323	PSMB8|PSMB9|STAT1|FZD6	-1.08892	up2perPan12_16
GO Biological Processes	19	GO:0031396	regulation of protein ubiquitination	-2.30865	5.85999	4.03905	22539	181	85	4	4.70588	2.29691	9111|9636|84875|151636	NMI|ISG15|PARP10|DTX3L	-1.08892	up2perPan12_16
Reactome Gene Sets	6	R-HSA-422475	Axon guidance	-2.29379	3.33241	3.42941	22539	557	85	7	8.23529	2.98173	5696|5698|6169|6192|6203|6228|6235	PSMB8|PSMB9|RPL38|RPS4Y1|RPS9|RPS23|RPS29	-1.07514	up2perPan12_16
Reactome Gene Sets	6	R-HSA-4086400	PCP/CE pathway	-2.29197	8.64668	4.52176	22539	92	85	3	3.52941	2.00142	5696|5698|8323	PSMB8|PSMB9|FZD6	-1.07368	up2perPan12_16
GO Biological Processes	19	GO:0050708	regulation of protein secretion	-2.26081	3.73471	3.50601	22539	426	85	6	7.05882	2.77818	952|2335|3965|5371|23586|64135	CD38|FN1|LGALS9|PML|DDX58|IFIH1	-1.0493	up2perPan12_16
GO Biological Processes	19	GO:0006282	regulation of DNA repair	-2.2406	8.2864	4.40178	22539	96	85	3	3.52941	2.00142	5371|83666|151636	PML|PARP9|DTX3L	-1.03261	up2perPan12_16
GO Biological Processes	19	GO:0052547	regulation of peptidase activity	-2.23667	3.69139	3.47105	22539	431	85	6	7.05882	2.77818	2335|3428|3965|5371|5696|5698	FN1|IFI16|LGALS9|PML|PSMB8|PSMB9	-1.02938	up2perPan12_16
Reactome Gene Sets	6	R-HSA-196854	Metabolism of vitamins and cofactors	-2.23472	5.58241	3.90268	22539	190	85	4	4.70588	2.29691	952|54625|83666|84875	CD38|PARP14|PARP9|PARP10	-1.02814	up2perPan12_16
GO Biological Processes	19	GO:0002573	myeloid leukocyte differentiation	-2.23472	5.58241	3.90268	22539	190	85	4	4.70588	2.29691	3428|3665|3965|9414	IFI16|IRF7|LGALS9|TJP2	-1.02814	up2perPan12_16
GO Biological Processes	19	GO:0070646	protein modification by small protein removal	-2.21844	4.33276	3.61148	22539	306	85	5	5.88235	2.55212	5696|5698|6737|23586|64135	PSMB8|PSMB9|TRIM21|DDX58|IFIH1	-1.01344	up2perPan12_16
GO Biological Processes	19	GO:0043331	response to dsRNA	-2.21579	8.11729	4.34437	22539	98	85	3	3.52941	2.00142	3434|23586|64135	IFIT1|DDX58|IFIH1	-1.01165	up2perPan12_16
GO Biological Processes	19	GO:0070498	interleukin-1-mediated signaling pathway	-2.2036	8.03529	4.31627	22539	99	85	3	3.52941	2.00142	4615|5696|5698	MYD88|PSMB8|PSMB9	-1.00223	up2perPan12_16
GO Biological Processes	19	GO:1902036	regulation of hematopoietic stem cell differentiation	-2.15615	7.72324	4.2077	22539	103	85	3	3.52941	2.00142	5610|5696|5698	EIF2AK2|PSMB8|PSMB9	-0.96402	up2perPan12_16
GO Biological Processes	19	GO:0046916	cellular transition metal ion homeostasis	-2.15615	7.72324	4.2077	22539	103	85	3	3.52941	2.00142	1356|2512|7922	CP|FTL|SLC39A7	-0.96402	up2perPan12_16
Reactome Gene Sets	6	R-HSA-9020702	Interleukin-1 signaling	-2.14461	7.64898	4.18147	22539	104	85	3	3.52941	2.00142	4615|5696|5698	MYD88|PSMB8|PSMB9	-0.955849	up2perPan12_16
CORUM	33	CORUM:3055	Nop56p-associated pre-rRNA complex	-2.14461	7.64898	4.18147	22539	104	85	3	3.52941	2.00142	6203|6228|6235	RPS9|RPS23|RPS29	-0.955849	up2perPan12_16
KEGG Pathway	24	hsa04620	Toll-like receptor signaling pathway	-2.14461	7.64898	4.18147	22539	104	85	3	3.52941	2.00142	3665|4615|6772	IRF7|MYD88|STAT1	-0.955849	up2perPan12_16
GO Biological Processes	19	GO:0030178	negative regulation of Wnt signaling pathway	-2.13483	5.22492	3.72035	22539	203	85	4	4.70588	2.29691	5696|5698|8323|57674	PSMB8|PSMB9|FZD6|RNF213	-0.947753	up2perPan12_16
KEGG Pathway	24	hsa00240	Pyrimidine metabolism	-2.13319	7.57613	4.15559	22539	105	85	3	3.52941	2.00142	51251|87178|129607	NT5C3A|PNPT1|CMPK2	-0.946773	up2perPan12_16
GO Biological Processes	19	GO:0031400	negative regulation of protein modification process	-2.13015	3.10393	3.2083	22539	598	85	7	8.23529	2.98173	5245|6737|7453|9636|54625|84875|151636	PHB|TRIM21|WARS|ISG15|PARP14|PARP10|DTX3L	-0.944737	up2perPan12_16
GO Biological Processes	19	GO:0010608	posttranscriptional regulation of gene expression	-2.1283	2.8209	3.12476	22539	752	85	8	9.41176	3.1671	4615|5610|5696|5698|6169|6203|23424|83666	MYD88|EIF2AK2|PSMB8|PSMB9|RPL38|RPS9|TDRD7|PARP9	-0.94322	up2perPan12_16
GO Biological Processes	19	GO:0002791	regulation of peptide secretion	-2.12555	3.49668	3.31016	22539	455	85	6	7.05882	2.77818	952|2335|3965|5371|23586|64135	CD38|FN1|LGALS9|PML|DDX58|IFIH1	-0.940804	up2perPan12_16
GO Biological Processes	19	GO:0055086	nucleobase-containing small molecule metabolic process	-2.09205	2.78023	3.07801	22539	763	85	8	9.41176	3.1671	952|4513|9414|25939|51251|83666|84875|129607	CD38|COX2|TJP2|SAMHD1|NT5C3A|PARP9|PARP10|CMPK2	-0.912974	up2perPan12_16
GO Biological Processes	19	GO:0007569	cell aging	-2.08868	7.29811	4.05536	22539	109	85	3	3.52941	2.00142	5371|9521|87178	PML|EEF1E1|PNPT1	-0.910543	up2perPan12_16
Reactome Gene Sets	6	R-HSA-8878159	Transcriptional regulation by RUNX3	-2.08868	7.29811	4.05536	22539	109	85	3	3.52941	2.00142	5696|5698|85441	PSMB8|PSMB9|HELZ2	-0.910543	up2perPan12_16
GO Biological Processes	19	GO:0060071	Wnt signaling pathway, planar cell polarity pathway	-2.07784	7.23176	4.03109	22539	110	85	3	3.52941	2.00142	5696|5698|8323	PSMB8|PSMB9|FZD6	-0.903292	up2perPan12_16
GO Biological Processes	19	GO:0030330	DNA damage response, signal transduction by p53 class mediator	-2.07784	7.23176	4.03109	22539	110	85	3	3.52941	2.00142	5371|6672|9521	PML|SP100|EEF1E1	-0.903292	up2perPan12_16
GO Biological Processes	19	GO:0000041	transition metal ion transport	-2.07784	7.23176	4.03109	22539	110	85	3	3.52941	2.00142	1356|2512|7922	CP|FTL|SLC39A7	-0.903292	up2perPan12_16
GO Biological Processes	19	GO:0022613	ribonucleoprotein complex biogenesis	-2.07278	3.40683	3.23372	22539	467	85	6	7.05882	2.77818	3669|6169|6192|6203|6228|6235	ISG20|RPL38|RPS4Y1|RPS9|RPS23|RPS29	-0.899526	up2perPan12_16
GO Biological Processes	19	GO:1903827	regulation of cellular protein localization	-2.06663	3.01813	3.12211	22539	615	85	7	8.23529	2.98173	3965|6672|10551|23586|83666|84875|151636	LGALS9|SP100|AGR2|DDX58|PARP9|PARP10|DTX3L	-0.894354	up2perPan12_16
GO Biological Processes	19	GO:1901532	regulation of hematopoietic progenitor cell differentiation	-2.05648	7.10263	3.98346	22539	112	85	3	3.52941	2.00142	5610|5696|5698	EIF2AK2|PSMB8|PSMB9	-0.886462	up2perPan12_16
GO Biological Processes	19	GO:0090175	regulation of establishment of planar polarity	-2.05648	7.10263	3.98346	22539	112	85	3	3.52941	2.00142	5696|5698|8323	PSMB8|PSMB9|FZD6	-0.886462	up2perPan12_16
GO Biological Processes	19	GO:0051224	negative regulation of protein transport	-2.04906	4.9333	3.56542	22539	215	85	4	4.70588	2.29691	2335|5371|6672|84875	FN1|PML|SP100|PARP10	-0.880003	up2perPan12_16
GO Biological Processes	19	GO:0060218	hematopoietic stem cell differentiation	-2.04597	7.03977	3.96008	22539	113	85	3	3.52941	2.00142	5610|5696|5698	EIF2AK2|PSMB8|PSMB9	-0.87785	up2perPan12_16
GO Biological Processes	19	GO:0032680	regulation of tumor necrosis factor production	-2.04597	7.03977	3.96008	22539	113	85	3	3.52941	2.00142	3965|23586|64135	LGALS9|DDX58|IFIH1	-0.87785	up2perPan12_16
GO Biological Processes	19	GO:0046822	regulation of nucleocytoplasmic transport	-2.04217	4.91046	3.55303	22539	216	85	4	4.70588	2.29691	3965|6672|23586|84875	LGALS9|SP100|DDX58|PARP10	-0.876946	up2perPan12_16
GO Biological Processes	19	GO:0045862	positive regulation of proteolysis	-2.03634	3.91098	3.32264	22539	339	85	5	5.88235	2.55212	2335|3428|3965|5245|5371	FN1|IFI16|LGALS9|PHB|PML	-0.871755	up2perPan12_16
GO Biological Processes	19	GO:0032387	negative regulation of intracellular transport	-2.03555	6.97802	3.93698	22539	114	85	3	3.52941	2.00142	3965|6672|84875	LGALS9|SP100|PARP10	-0.871598	up2perPan12_16
GO Biological Processes	19	GO:0050715	positive regulation of cytokine secretion	-2.03555	6.97802	3.93698	22539	114	85	3	3.52941	2.00142	3965|23586|64135	LGALS9|DDX58|IFIH1	-0.871598	up2perPan12_16
GO Biological Processes	19	GO:0051223	regulation of protein transport	-2.02484	2.70576	2.99101	22539	784	85	8	9.41176	3.1671	952|2335|3965|5371|6672|23586|64135|84875	CD38|FN1|LGALS9|PML|SP100|DDX58|IFIH1|PARP10	-0.862467	up2perPan12_16
GO Biological Processes	19	GO:1904950	negative regulation of establishment of protein localization	-2.02172	4.84319	3.51631	22539	219	85	4	4.70588	2.29691	2335|5371|6672|84875	FN1|PML|SP100|PARP10	-0.860296	up2perPan12_16
GO Biological Processes	19	GO:0032640	tumor necrosis factor production	-2.01502	6.85771	3.89162	22539	116	85	3	3.52941	2.00142	3965|23586|64135	LGALS9|DDX58|IFIH1	-0.855754	up2perPan12_16
Reactome Gene Sets	6	R-HSA-5689880	Ub-specific processing proteases	-2.01497	4.82118	3.50422	22539	220	85	4	4.70588	2.29691	5696|5698|23586|64135	PSMB8|PSMB9|DDX58|IFIH1	-0.855754	up2perPan12_16
GO Biological Processes	19	GO:1903555	regulation of tumor necrosis factor superfamily cytokine production	-2.00491	6.7991	3.86933	22539	117	85	3	3.52941	2.00142	3965|23586|64135	LGALS9|DDX58|IFIH1	-0.847567	up2perPan12_16
Reactome Gene Sets	6	R-HSA-1799339	SRP-dependent cotranslational protein targeting to membrane	-8.40198	21.2758	12.4849	22539	113	75	8	10.6667	3.56443	1650|6141|6202|6203|6233|23471|25873|60559	DDOST|RPL18|RPS8|RPS9|RPS27A|TRAM1|RPL36|SPCS3	-6.47453	up2perPan4_8
Reactome Gene Sets	6	R-HSA-72766	Translation	-7.34625	10.2918	9.2342	22539	292	75	10	13.3333	3.92523	1650|6141|6202|6203|6233|23471|25873|29093|60559|63931	DDOST|RPL18|RPS8|RPS9|RPS27A|TRAM1|RPL36|MRPL22|SPCS3|MRPS14	-5.50979	up2perPan4_8
GO Biological Processes	19	GO:0042254	ribosome biogenesis	-6.87512	9.1622	8.60408	22539	328	75	10	13.3333	3.92523	6141|6202|6203|6233|25873|26155|26156|54881|55006|84135	RPL18|RPS8|RPS9|RPS27A|RPL36|NOC2L|RSL1D1|TEX10|TRMT61B|UTP15	-5.06752	up2perPan4_8
GO Biological Processes	19	GO:0006364	rRNA processing	-6.69101	10.4026	8.81114	22539	260	75	9	12	3.75233	6141|6202|6203|6233|25873|26156|54881|55006|84135	RPL18|RPS8|RPS9|RPS27A|RPL36|RSL1D1|TEX10|TRMT61B|UTP15	-4.8958	up2perPan4_8
GO Biological Processes	19	GO:0016072	rRNA metabolic process	-6.24265	9.19959	8.17701	22539	294	75	9	12	3.75233	6141|6202|6203|6233|25873|26156|54881|55006|84135	RPL18|RPS8|RPS9|RPS27A|RPL36|RSL1D1|TEX10|TRMT61B|UTP15	-4.48262	up2perPan4_8
GO Biological Processes	19	GO:0006613	cotranslational protein targeting to membrane	-6.09156	18.7825	10.0886	22539	96	75	6	8	3.13262	6141|6202|6203|6233|23471|25873	RPL18|RPS8|RPS9|RPS27A|TRAM1|RPL36	-4.34387	up2perPan4_8
KEGG Pathway	24	hsa03010	Ribosome	-6.0886	13.66	9.10878	22539	154	75	7	9.33333	3.35901	6141|6202|6203|6233|25873|29093|63931	RPL18|RPS8|RPS9|RPS27A|RPL36|MRPL22|MRPS14	-4.34334	up2perPan4_8
GO Biological Processes	19	GO:0045047	protein targeting to ER	-5.98692	18.0312	9.86253	22539	100	75	6	8	3.13262	6141|6202|6203|6233|25873|60559	RPL18|RPS8|RPS9|RPS27A|RPL36|SPCS3	-4.25477	up2perPan4_8
GO Biological Processes	19	GO:0072599	establishment of protein localization to endoplasmic reticulum	-5.88668	17.3377	9.64915	22539	104	75	6	8	3.13262	6141|6202|6203|6233|25873|60559	RPL18|RPS8|RPS9|RPS27A|RPL36|SPCS3	-4.1592	up2perPan4_8
Reactome Gene Sets	6	R-HSA-6791226	Major pathway of rRNA processing in the nucleolus and cytosol	-5.54092	11.3099	8.15807	22539	186	75	7	9.33333	3.35901	6141|6202|6203|6233|25873|54881|84135	RPL18|RPS8|RPS9|RPS27A|RPL36|TEX10|UTP15	-3.83274	up2perPan4_8
GO Biological Processes	19	GO:0022613	ribonucleoprotein complex biogenesis	-5.48222	6.43512	6.8579	22539	467	75	10	13.3333	3.92523	6141|6202|6203|6233|25873|26155|26156|54881|55006|84135	RPL18|RPS8|RPS9|RPS27A|RPL36|NOC2L|RSL1D1|TEX10|TRMT61B|UTP15	-3.78066	up2perPan4_8
GO Biological Processes	19	GO:0070972	protein localization to endoplasmic reticulum	-5.40042	14.3105	8.65712	22539	126	75	6	8	3.13262	6141|6202|6203|6233|25873|60559	RPL18|RPS8|RPS9|RPS27A|RPL36|SPCS3	-3.70285	up2perPan4_8
Reactome Gene Sets	6	R-HSA-8868773	rRNA processing in the nucleus and cytosol	-5.39063	10.7329	7.90756	22539	196	75	7	9.33333	3.35901	6141|6202|6203|6233|25873|54881|84135	RPL18|RPS8|RPS9|RPS27A|RPL36|TEX10|UTP15	-3.69773	up2perPan4_8
Reactome Gene Sets	6	R-HSA-72312	rRNA processing	-5.24852	10.2118	7.67452	22539	206	75	7	9.33333	3.35901	6141|6202|6203|6233|25873|54881|84135	RPL18|RPS8|RPS9|RPS27A|RPL36|TEX10|UTP15	-3.57347	up2perPan4_8
GO Biological Processes	19	GO:0006605	protein targeting	-5.19081	6.84729	6.77439	22539	395	75	9	12	3.75233	706|2931|6141|6202|6203|6233|23471|25873|60559	TSPO|GSK3A|RPL18|RPS8|RPS9|RPS27A|TRAM1|RPL36|SPCS3	-3.53463	up2perPan4_8
CORUM	33	CORUM:306	Ribosome, cytoplasmic	-5.15165	18.7825	9.20635	22539	80	75	5	6.66667	2.88033	6141|6202|6203|6233|25873	RPL18|RPS8|RPS9|RPS27A|RPL36	-3.50218	up2perPan4_8
GO Biological Processes	19	GO:0034470	ncRNA processing	-5.12085	6.71136	6.68479	22539	403	75	9	12	3.75233	6141|6202|6203|6233|25873|26156|54881|55006|84135	RPL18|RPS8|RPS9|RPS27A|RPL36|RSL1D1|TEX10|TRMT61B|UTP15	-3.47659	up2perPan4_8
Reactome Gene Sets	6	R-HSA-156902	Peptide chain elongation	-4.90086	16.6956	8.62073	22539	90	75	5	6.66667	2.88033	6141|6202|6203|6233|25873	RPL18|RPS8|RPS9|RPS27A|RPL36	-3.28535	up2perPan4_8
Reactome Gene Sets	6	R-HSA-192823	Viral mRNA Translation	-4.90086	16.6956	8.62073	22539	90	75	5	6.66667	2.88033	6141|6202|6203|6233|25873	RPL18|RPS8|RPS9|RPS27A|RPL36	-3.28535	up2perPan4_8
GO Biological Processes	19	GO:0006614	SRP-dependent cotranslational protein targeting to membrane	-4.87744	16.5121	8.56736	22539	91	75	5	6.66667	2.88033	6141|6202|6203|6233|25873	RPL18|RPS8|RPS9|RPS27A|RPL36	-3.2655	up2perPan4_8
Reactome Gene Sets	6	R-HSA-156842	Eukaryotic Translation Elongation	-4.80879	15.9851	8.41218	22539	94	75	5	6.66667	2.88033	6141|6202|6203|6233|25873	RPL18|RPS8|RPS9|RPS27A|RPL36	-3.20567	up2perPan4_8
Reactome Gene Sets	6	R-HSA-72764	Eukaryotic Translation Termination	-4.80879	15.9851	8.41218	22539	94	75	5	6.66667	2.88033	6141|6202|6203|6233|25873	RPL18|RPS8|RPS9|RPS27A|RPL36	-3.20567	up2perPan4_8
Reactome Gene Sets	6	R-HSA-2408557	Selenocysteine synthesis	-4.80879	15.9851	8.41218	22539	94	75	5	6.66667	2.88033	6141|6202|6203|6233|25873	RPL18|RPS8|RPS9|RPS27A|RPL36	-3.20567	up2perPan4_8
GO Biological Processes	19	GO:0006612	protein targeting to membrane	-4.77474	11.1304	7.47699	22539	162	75	6	8	3.13262	6141|6202|6203|6233|23471|25873	RPL18|RPS8|RPS9|RPS27A|TRAM1|RPL36	-3.17596	up2perPan4_8
Reactome Gene Sets	6	R-HSA-975956	Nonsense Mediated Decay (NMD) independent of the Exon Junction Complex (EJC)	-4.76433	15.6521	8.31265	22539	96	75	5	6.66667	2.88033	6141|6202|6203|6233|25873	RPL18|RPS8|RPS9|RPS27A|RPL36	-3.16812	up2perPan4_8
Reactome Gene Sets	6	R-HSA-72689	Formation of a pool of free 40S subunits	-4.61618	14.5883	7.98652	22539	103	75	5	6.66667	2.88033	6141|6202|6203|6233|25873	RPL18|RPS8|RPS9|RPS27A|RPL36	-3.0401	up2perPan4_8
CORUM	33	CORUM:3055	Nop56p-associated pre-rRNA complex	-4.5959	14.4481	7.94253	22539	104	75	5	6.66667	2.88033	6141|6202|6203|25873|26156	RPL18|RPS8|RPS9|RPL36|RSL1D1	-3.02471	up2perPan4_8
Reactome Gene Sets	6	R-HSA-156827	L13a-mediated translational silencing of Ceruloplasmin expression	-4.42235	13.2973	7.57215	22539	113	75	5	6.66667	2.88033	6141|6202|6203|6233|25873	RPL18|RPS8|RPS9|RPS27A|RPL36	-2.8694	up2perPan4_8
Reactome Gene Sets	6	R-HSA-72706	GTP hydrolysis and joining of the 60S ribosomal subunit	-4.40399	13.1807	7.53361	22539	114	75	5	6.66667	2.88033	6141|6202|6203|6233|25873	RPL18|RPS8|RPS9|RPS27A|RPL36	-2.85337	up2perPan4_8
Reactome Gene Sets	6	R-HSA-927802	Nonsense-Mediated Decay (NMD)	-4.36779	12.9534	7.45796	22539	116	75	5	6.66667	2.88033	6141|6202|6203|6233|25873	RPL18|RPS8|RPS9|RPS27A|RPL36	-2.82102	up2perPan4_8
Reactome Gene Sets	6	R-HSA-975957	Nonsense Mediated Decay (NMD) enhanced by the Exon Junction Complex (EJC)	-4.36779	12.9534	7.45796	22539	116	75	5	6.66667	2.88033	6141|6202|6203|6233|25873	RPL18|RPS8|RPS9|RPS27A|RPL36	-2.82102	up2perPan4_8
Reactome Gene Sets	6	R-HSA-2408522	Selenoamino acid metabolism	-4.31474	12.6269	7.34791	22539	119	75	5	6.66667	2.88033	6141|6202|6203|6233|25873	RPL18|RPS8|RPS9|RPS27A|RPL36	-2.78182	up2perPan4_8
GO Biological Processes	19	GO:0000184	nuclear-transcribed mRNA catabolic process, nonsense-mediated decay	-4.29738	12.5217	7.31211	22539	120	75	5	6.66667	2.88033	6141|6202|6203|6233|25873	RPL18|RPS8|RPS9|RPS27A|RPL36	-2.76653	up2perPan4_8
Reactome Gene Sets	6	R-HSA-72613	Eukaryotic Translation Initiation	-4.28017	12.4182	7.27673	22539	121	75	5	6.66667	2.88033	6141|6202|6203|6233|25873	RPL18|RPS8|RPS9|RPS27A|RPL36	-2.75355	up2perPan4_8
Reactome Gene Sets	6	R-HSA-72737	Cap-dependent Translation Initiation	-4.28017	12.4182	7.27673	22539	121	75	5	6.66667	2.88033	6141|6202|6203|6233|25873	RPL18|RPS8|RPS9|RPS27A|RPL36	-2.75355	up2perPan4_8
GO Biological Processes	19	GO:0016032	viral process	-4.27664	4.22726	5.30742	22539	782	75	11	14.6667	4.08502	290|3434|5371|6141|6202|6203|6233|7341|23471|25873|51495	ANPEP|IFIT1|PML|RPL18|RPS8|RPS9|RPS27A|SUMO1|TRAM1|RPL36|HACD3	-2.7508	up2perPan4_8
GO Biological Processes	19	GO:0036498	IRE1-mediated unfolded protein response	-4.08099	17.4214	7.89368	22539	69	75	4	5.33333	2.59458	2931|10113|30827|55161	GSK3A|PREB|CXXC1|TMEM33	-2.57652	up2perPan4_8
Reactome Gene Sets	6	R-HSA-168273	Influenza Viral RNA Transcription and Replication	-4.06957	11.2134	6.85167	22539	134	75	5	6.66667	2.88033	6141|6202|6203|6233|25873	RPL18|RPS8|RPS9|RPS27A|RPL36	-2.56786	up2perPan4_8
GO Biological Processes	19	GO:0034660	ncRNA metabolic process	-3.9294	4.72021	5.21211	22539	573	75	9	12	3.75233	6141|6202|6203|6233|25873|26156|54881|55006|84135	RPL18|RPS8|RPS9|RPS27A|RPL36|RSL1D1|TEX10|TRMT61B|UTP15	-2.44817	up2perPan4_8
Reactome Gene Sets	6	R-HSA-168255	Influenza Life Cycle	-3.92218	10.4347	6.56266	22539	144	75	5	6.66667	2.88033	6141|6202|6203|6233|25873	RPL18|RPS8|RPS9|RPS27A|RPL36	-2.44464	up2perPan4_8
GO Biological Processes	19	GO:0007005	mitochondrion organization	-3.90663	4.68749	5.18474	22539	577	75	9	12	3.75233	617|706|2931|4722|5245|6687|7978|55471|56652	BCS1L|TSPO|GSK3A|NDUFS3|PHB|SPG7|MTERF1|NDUFAF7|TWNK	-2.43105	up2perPan4_8
GO Biological Processes	19	GO:0140053	mitochondrial gene expression	-3.86633	10.1527	6.45488	22539	148	75	5	6.66667	2.88033	7978|29093|55006|56652|63931	MTERF1|MRPL22|TRMT61B|TWNK|MRPS14	-2.39656	up2perPan4_8
CORUM	33	CORUM:338	40S ribosomal subunit, cytoplasmic	-3.82752	29.0826	9.04054	22539	31	75	3	4	2.26274	6202|6203|6233	RPS8|RPS9|RPS27A	-2.36159	up2perPan4_8
Reactome Gene Sets	6	R-HSA-168254	Influenza Infection	-3.77246	9.69419	6.27583	22539	155	75	5	6.66667	2.88033	6141|6202|6203|6233|25873	RPL18|RPS8|RPS9|RPS27A|RPL36	-2.31658	up2perPan4_8
CORUM	33	CORUM:305	40S ribosomal subunit, cytoplasmic	-3.74546	27.32	8.74256	22539	33	75	3	4	2.26274	6202|6203|6233	RPS8|RPS9|RPS27A	-2.29513	up2perPan4_8
Reactome Gene Sets	6	R-HSA-9010553	Regulation of expression of SLITs and ROBOs	-3.56267	8.73605	5.8847	22539	172	75	5	6.66667	2.88033	6141|6202|6203|6233|25873	RPL18|RPS8|RPS9|RPS27A|RPL36	-2.1286	up2perPan4_8
GO Biological Processes	19	GO:0000959	mitochondrial RNA metabolic process	-3.56138	23.7253	8.10111	22539	38	75	3	4	2.26274	7978|55006|56652	MTERF1|TRMT61B|TWNK	-2.1279	up2perPan4_8
GO Biological Processes	19	GO:0072594	establishment of protein localization to organelle	-3.54668	4.1933	4.75447	22539	645	75	9	12	3.75233	706|2931|5371|6141|6202|6203|6233|25873|60559	TSPO|GSK3A|PML|RPL18|RPS8|RPS9|RPS27A|RPL36|SPCS3	-2.11521	up2perPan4_8
GO Biological Processes	19	GO:0019083	viral transcription	-3.51664	8.5375	5.80047	22539	176	75	5	6.66667	2.88033	6141|6202|6203|6233|25873	RPL18|RPS8|RPS9|RPS27A|RPL36	-2.08935	up2perPan4_8
GO Biological Processes	19	GO:0090150	establishment of protein localization to membrane	-3.50744	6.5568	5.35716	22539	275	75	6	8	3.13262	6141|6202|6203|6233|23471|25873	RPL18|RPS8|RPS9|RPS27A|TRAM1|RPL36	-2.08273	up2perPan4_8
GO Biological Processes	19	GO:0022900	electron transport chain	-3.48287	8.39441	5.73904	22539	179	75	5	6.66667	2.88033	2731|4513|4722|27089|84419	GLDC|COX2|NDUFS3|UQCRQ|C15orf48	-2.06103	up2perPan4_8
Reactome Gene Sets	6	R-HSA-611105	Respiratory electron transport	-3.44166	11.9018	6.3447	22539	101	75	4	5.33333	2.59458	4513|4722|27089|55471	COX2|NDUFS3|UQCRQ|NDUFAF7	-2.0232	up2perPan4_8
GO Biological Processes	19	GO:0072657	protein localization to membrane	-3.4416	4.56197	4.78091	22539	527	75	8	10.6667	3.56443	2048|5872|6141|6202|6203|6233|23471|25873	EPHB2|RAB13|RPL18|RPS8|RPS9|RPS27A|TRAM1|RPL36	-2.0232	up2perPan4_8
GO Biological Processes	19	GO:0019080	viral gene expression	-3.36423	7.90842	5.5255	22539	190	75	5	6.66667	2.88033	6141|6202|6203|6233|25873	RPL18|RPS8|RPS9|RPS27A|RPL36	-1.95541	up2perPan4_8
GO Biological Processes	19	GO:0006413	translational initiation	-3.3332	7.78549	5.47022	22539	193	75	5	6.66667	2.88033	6141|6202|6203|6233|25873	RPL18|RPS8|RPS9|RPS27A|RPL36	-1.92771	up2perPan4_8
Reactome Gene Sets	6	R-HSA-422475	Axon guidance	-3.2825	4.31627	4.57918	22539	557	75	8	10.6667	3.56443	2048|5786|6141|6202|6203|6233|10048|25873	EPHB2|PTPRA|RPL18|RPS8|RPS9|RPS27A|RANBP9|RPL36	-1.88469	up2perPan4_8
Reactome Gene Sets	6	R-HSA-446203	Asparagine N-linked glycosylation	-3.26931	5.91187	4.99037	22539	305	75	6	8	3.13262	830|1650|4245|6233|10113|51164	CAPZA2|DDOST|MGAT1|RPS27A|PREB|DCTN4	-1.87367	up2perPan4_8
GO Biological Processes	19	GO:0034763	negative regulation of transmembrane transport	-3.18611	10.1871	5.78146	22539	118	75	4	5.33333	2.59458	2048|2931|7341|10550	EPHB2|GSK3A|SUMO1|ARL6IP5	-1.80706	up2perPan4_8
GO Biological Processes	19	GO:0000956	nuclear-transcribed mRNA catabolic process	-3.15772	7.12133	5.16187	22539	211	75	5	6.66667	2.88033	6141|6202|6203|6233|25873	RPL18|RPS8|RPS9|RPS27A|RPL36	-1.7832	up2perPan4_8
Reactome Gene Sets	6	R-HSA-72695	Formation of the ternary complex, and subsequently, the 43S complex	-3.13337	17.0106	6.74269	22539	53	75	3	4	2.26274	6202|6203|6233	RPS8|RPS9|RPS27A	-1.76548	up2perPan4_8
Reactome Gene Sets	6	R-HSA-556833	Metabolism of lipids	-3.12853	3.66985	4.25811	22539	737	75	9	12	3.75233	34|706|3930|5338|9536|10682|51495|57834|253558	ACADM|TSPO|LBR|PLD2|PTGES|EBP|HACD3|CYP4F11|LCLAT1	-1.76217	up2perPan4_8
KEGG Pathway	24	hsa00480	Glutathione metabolism	-3.10958	16.6956	6.67224	22539	54	75	3	4	2.26274	290|4257|493869	ANPEP|MGST1|GPX8	-1.74624	up2perPan4_8
Reactome Gene Sets	6	R-HSA-163200	Respiratory electron transport, ATP synthesis by chemiosmotic coupling, and heat production by uncou	-3.10538	9.69419	5.60939	22539	124	75	4	5.33333	2.59458	4513|4722|27089|55471	COX2|NDUFS3|UQCRQ|NDUFAF7	-1.74254	up2perPan4_8
Reactome Gene Sets	6	R-HSA-376176	Signaling by ROBO receptors	-3.08508	6.86119	5.03623	22539	219	75	5	6.66667	2.88033	6141|6202|6203|6233|25873	RPL18|RPS8|RPS9|RPS27A|RPL36	-1.72474	up2perPan4_8
GO Biological Processes	19	GO:0031400	negative regulation of protein modification process	-3.08137	4.02033	4.32536	22539	598	75	8	10.6667	3.56443	706|2048|5245|10048|26155|26472|84959|151636	TSPO|EPHB2|PHB|RANBP9|NOC2L|PPP1R14B|UBASH3B|DTX3L	-1.72153	up2perPan4_8
GO Biological Processes	19	GO:0006091	generation of precursor metabolites and energy	-3.05599	4.5435	4.45151	22539	463	75	7	9.33333	3.35901	2731|2931|4513|4722|6233|27089|84419	GLDC|GSK3A|COX2|NDUFS3|RPS27A|UQCRQ|C15orf48	-1.70012	up2perPan4_8
GO Biological Processes	19	GO:0030968	endoplasmic reticulum unfolded protein response	-3.04131	9.31845	5.47471	22539	129	75	4	5.33333	2.59458	2931|10113|30827|55161	GSK3A|PREB|CXXC1|TMEM33	-1.6874	up2perPan4_8
GO Biological Processes	19	GO:0045862	positive regulation of proteolysis	-3.03029	5.31894	4.62962	22539	339	75	6	8	3.13262	2931|5245|5371|7341|10550|84168	GSK3A|PHB|PML|SUMO1|ARL6IP5|ANTXR1	-1.67785	up2perPan4_8
Reactome Gene Sets	6	R-HSA-381038	XBP1(S) activates chaperone genes	-3.0189	15.5441	6.40824	22539	58	75	3	4	2.26274	2931|10113|30827	GSK3A|PREB|CXXC1	-1.66939	up2perPan4_8
Reactome Gene Sets	6	R-HSA-72649	Translation initiation complex formation	-2.97603	15.026	6.28588	22539	60	75	3	4	2.26274	6202|6203|6233	RPS8|RPS9|RPS27A	-1.6328	up2perPan4_8
Reactome Gene Sets	6	R-HSA-72702	Ribosomal scanning and start codon recognition	-2.97603	15.026	6.28588	22539	60	75	3	4	2.26274	6202|6203|6233	RPS8|RPS9|RPS27A	-1.6328	up2perPan4_8
Reactome Gene Sets	6	R-HSA-381070	IRE1alpha activates chaperones	-2.97603	15.026	6.28588	22539	60	75	3	4	2.26274	2931|10113|30827	GSK3A|PREB|CXXC1	-1.6328	up2perPan4_8
GO Biological Processes	19	GO:0034620	cellular response to unfolded protein	-2.95605	8.83882	5.298	22539	136	75	4	5.33333	2.59458	2931|10113|30827|55161	GSK3A|PREB|CXXC1|TMEM33	-1.61569	up2perPan4_8
Reactome Gene Sets	6	R-HSA-72662	Activation of the mRNA upon binding of the cap-binding complex and eIFs, and subsequent binding to 4	-2.95516	14.7797	6.22687	22539	61	75	3	4	2.26274	6202|6203|6233	RPS8|RPS9|RPS27A	-1.61527	up2perPan4_8
GO Biological Processes	19	GO:0032981	mitochondrial respiratory chain complex I assembly	-2.89468	14.0869	6.05788	22539	64	75	3	4	2.26274	617|4722|55471	BCS1L|NDUFS3|NDUFAF7	-1.56281	up2perPan4_8
GO Biological Processes	19	GO:0010257	NADH dehydrogenase complex assembly	-2.89468	14.0869	6.05788	22539	64	75	3	4	2.26274	617|4722|55471	BCS1L|NDUFS3|NDUFAF7	-1.56281	up2perPan4_8
Reactome Gene Sets	6	R-HSA-71291	Metabolism of amino acids and derivatives	-2.86579	4.94005	4.38502	22539	365	75	6	8	3.13262	2731|6141|6202|6203|6233|25873	GLDC|RPL18|RPS8|RPS9|RPS27A|RPL36	-1.53764	up2perPan4_8
GO Biological Processes	19	GO:0070373	negative regulation of ERK1 and ERK2 cascade	-2.83716	13.4561	5.89989	22539	67	75	3	4	2.26274	2048|5245|10048	EPHB2|PHB|RANBP9	-1.51453	up2perPan4_8
KEGG Pathway	24	hsa04932	Non-alcoholic fatty liver disease (NAFLD)	-2.80987	8.06765	5.00134	22539	149	75	4	5.33333	2.59458	2931|4513|4722|27089	GSK3A|COX2|NDUFS3|UQCRQ	-1.49042	up2perPan4_8
GO Biological Processes	19	GO:0035967	cellular response to topologically incorrect protein	-2.76772	7.85673	4.91722	22539	153	75	4	5.33333	2.59458	2931|10113|30827|55161	GSK3A|PREB|CXXC1|TMEM33	-1.45324	up2perPan4_8
Reactome Gene Sets	6	R-HSA-5663205	Infectious disease	-2.74848	4.68343	4.21213	22539	385	75	6	8	3.13262	6141|6202|6203|6233|25873|84168	RPL18|RPS8|RPS9|RPS27A|RPL36|ANTXR1	-1.43713	up2perPan4_8
Reactome Gene Sets	6	R-HSA-8953854	Metabolism of RNA	-2.74673	3.56172	3.90448	22539	675	75	8	10.6667	3.56443	6141|6202|6203|6233|25873|54881|55006|84135	RPL18|RPS8|RPS9|RPS27A|RPL36|TEX10|TRMT61B|UTP15	-1.43672	up2perPan4_8
GO Biological Processes	19	GO:0030308	negative regulation of cell growth	-2.70675	7.56025	4.7966	22539	159	75	4	5.33333	2.59458	2931|4722|5245|5371	GSK3A|NDUFS3|PHB|PML	-1.40334	up2perPan4_8
GO Biological Processes	19	GO:0008610	lipid biosynthetic process	-2.70292	3.50461	3.84938	22539	686	75	8	10.6667	3.56443	706|3930|5338|9536|10682|51495|128869|253558	TSPO|LBR|PLD2|PTGES|EBP|HACD3|PIGU|LCLAT1	-1.39995	up2perPan4_8
GO Biological Processes	19	GO:0034976	response to endoplasmic reticulum stress	-2.6696	5.52426	4.33757	22539	272	75	5	6.66667	2.88033	2931|5371|10113|30827|55161	GSK3A|PML|PREB|CXXC1|TMEM33	-1.37313	up2perPan4_8
GO Biological Processes	19	GO:0015980	energy derivation by oxidation of organic compounds	-2.64211	5.4442	4.29241	22539	276	75	5	6.66667	2.88033	2931|4513|4722|6233|27089	GSK3A|COX2|NDUFS3|RPS27A|UQCRQ	-1.35327	up2perPan4_8
GO Biological Processes	19	GO:0046034	ATP metabolic process	-2.62855	5.40504	4.27016	22539	278	75	5	6.66667	2.88033	706|4513|4722|27089|55471	TSPO|COX2|NDUFS3|UQCRQ|NDUFAF7	-1.34229	up2perPan4_8
GO Biological Processes	19	GO:0006816	calcium ion transport	-2.61177	4.39785	4.012	22539	410	75	6	8	3.13262	706|5245|5371|6687|7341|84959	TSPO|PHB|PML|SPG7|SUMO1|UBASH3B	-1.32636	up2perPan4_8
Reactome Gene Sets	6	R-HSA-1428517	The citric acid (TCA) cycle and respiratory electron transport	-2.61063	7.1129	4.60895	22539	169	75	4	5.33333	2.59458	4513|4722|27089|55471	COX2|NDUFS3|UQCRQ|NDUFAF7	-1.32606	up2perPan4_8
GO Biological Processes	19	GO:0044282	small molecule catabolic process	-2.60127	4.3765	3.99668	22539	412	75	6	8	3.13262	34|2731|2931|4245|55862|57834	ACADM|GLDC|GSK3A|MGAT1|ECHDC1|CYP4F11	-1.31753	up2perPan4_8
GO Biological Processes	19	GO:0006986	response to unfolded protein	-2.57397	6.94844	4.53813	22539	173	75	4	5.33333	2.59458	2931|10113|30827|55161	GSK3A|PREB|CXXC1|TMEM33	-1.29562	up2perPan4_8
GO Biological Processes	19	GO:0032392	DNA geometric change	-2.55607	10.7329	5.16379	22539	84	75	3	4	2.26274	6233|7978|56652	RPS27A|MTERF1|TWNK	-1.2802	up2perPan4_8
Reactome Gene Sets	6	R-HSA-8978868	Fatty acid metabolism	-2.53824	6.79141	4.46952	22539	177	75	4	5.33333	2.59458	34|9536|51495|57834	ACADM|PTGES|HACD3|CYP4F11	-1.26483	up2perPan4_8
GO Biological Processes	19	GO:0051651	maintenance of location in cell	-2.49887	10.245	5.02083	22539	88	75	3	4	2.26274	706|2512|5371	TSPO|FTL|PML	-1.22911	up2perPan4_8
Reactome Gene Sets	6	R-HSA-948021	Transport to the Golgi and subsequent modification	-2.46109	6.4628	4.32263	22539	186	75	4	5.33333	2.59458	830|4245|10113|51164	CAPZA2|MGAT1|PREB|DCTN4	-1.19934	up2perPan4_8
GO Biological Processes	19	GO:0009205	purine ribonucleoside triphosphate metabolic process	-2.43782	4.87857	3.96016	22539	308	75	5	6.66667	2.88033	706|4513|4722|27089|55471	TSPO|COX2|NDUFS3|UQCRQ|NDUFAF7	-1.1824	up2perPan4_8
GO Biological Processes	19	GO:0006888	ER to Golgi vesicle-mediated transport	-2.42815	6.32674	4.26043	22539	190	75	4	5.33333	2.59458	830|10113|51124|51164	CAPZA2|PREB|IER3IP1|DCTN4	-1.17468	up2perPan4_8
GO Biological Processes	19	GO:0042775	mitochondrial ATP synthesis coupled electron transport	-2.41815	9.59106	4.82276	22539	94	75	3	4	2.26274	4513|4722|27089	COX2|NDUFS3|UQCRQ	-1.16623	up2perPan4_8
GO Biological Processes	19	GO:0035966	response to topologically incorrect protein	-2.41198	6.26083	4.23	22539	192	75	4	5.33333	2.59458	2931|10113|30827|55161	GSK3A|PREB|CXXC1|TMEM33	-1.16355	up2perPan4_8
GO Biological Processes	19	GO:0042773	ATP synthesis coupled electron transport	-2.40524	9.49011	4.79148	22539	95	75	3	4	2.26274	4513|4722|27089	COX2|NDUFS3|UQCRQ	-1.15988	up2perPan4_8
KEGG Pathway	24	hsa05016	Huntington's disease	-2.40397	6.22839	4.21494	22539	193	75	4	5.33333	2.59458	4513|4722|27089|51164	COX2|NDUFS3|UQCRQ|DCTN4	-1.15959	up2perPan4_8
GO Biological Processes	19	GO:0009199	ribonucleoside triphosphate metabolic process	-2.40232	4.78535	3.90297	22539	314	75	5	6.66667	2.88033	706|4513|4722|27089|55471	TSPO|COX2|NDUFS3|UQCRQ|NDUFAF7	-1.15849	up2perPan4_8
GO Biological Processes	19	GO:0019058	viral life cycle	-2.39648	4.77016	3.89358	22539	315	75	5	6.66667	2.88033	290|3434|5371|6233|51495	ANPEP|IFIT1|PML|RPS27A|HACD3	-1.15417	up2perPan4_8
GO Biological Processes	19	GO:0009144	purine nucleoside triphosphate metabolic process	-2.39648	4.77016	3.89358	22539	315	75	5	6.66667	2.88033	706|4513|4722|27089|55471	TSPO|COX2|NDUFS3|UQCRQ|NDUFAF7	-1.15417	up2perPan4_8
GO Biological Processes	19	GO:0033108	mitochondrial respiratory chain complex assembly	-2.39248	9.39125	4.76065	22539	96	75	3	4	2.26274	617|4722|55471	BCS1L|NDUFS3|NDUFAF7	-1.15124	up2perPan4_8
GO Biological Processes	19	GO:0010563	negative regulation of phosphorus metabolic process	-2.38474	3.45425	3.54775	22539	609	75	7	9.33333	3.35901	706|2048|2931|5245|10048|26472|84959	TSPO|EPHB2|GSK3A|PHB|RANBP9|PPP1R14B|UBASH3B	-1.14621	up2perPan4_8
GO Biological Processes	19	GO:0034655	nucleobase-containing compound catabolic process	-2.38087	3.44859	3.54255	22539	610	75	7	9.33333	3.35901	2931|4245|6141|6202|6203|6233|25873	GSK3A|MGAT1|RPL18|RPS8|RPS9|RPS27A|RPL36	-1.14497	up2perPan4_8
Reactome Gene Sets	6	R-HSA-913531	Interferon Signaling	-2.3802	6.13306	4.17041	22539	196	75	4	5.33333	2.59458	3434|5371|6233|7341	IFIT1|PML|RPS27A|SUMO1	-1.14472	up2perPan4_8
GO Biological Processes	19	GO:0034766	negative regulation of ion transmembrane transport	-2.37987	9.29443	4.73028	22539	97	75	3	4	2.26274	2048|7341|10550	EPHB2|SUMO1|ARL6IP5	-1.14472	up2perPan4_8
GO Biological Processes	19	GO:0070838	divalent metal ion transport	-2.37124	3.92837	3.66249	22539	459	75	6	8	3.13262	706|5245|5371|6687|7341|84959	TSPO|PHB|PML|SPG7|SUMO1|UBASH3B	-1.13758	up2perPan4_8
Reactome Gene Sets	6	R-HSA-381119	Unfolded Protein Response (UPR)	-2.3674	9.19959	4.70034	22539	98	75	3	4	2.26274	2931|10113|30827	GSK3A|PREB|CXXC1	-1.13448	up2perPan4_8
GO Biological Processes	19	GO:0009167	purine ribonucleoside monophosphate metabolic process	-2.35622	4.66646	3.82893	22539	322	75	5	6.66667	2.88033	706|4513|4722|27089|55471	TSPO|COX2|NDUFS3|UQCRQ|NDUFAF7	-1.12525	up2perPan4_8
GO Biological Processes	19	GO:0072511	divalent inorganic cation transport	-2.35302	3.89443	3.63612	22539	463	75	6	8	3.13262	706|5245|5371|6687|7341|84959	TSPO|PHB|PML|SPG7|SUMO1|UBASH3B	-1.12344	up2perPan4_8
GO Biological Processes	19	GO:0009126	purine nucleoside monophosphate metabolic process	-2.35056	4.65201	3.81984	22539	323	75	5	6.66667	2.88033	706|4513|4722|27089|55471	TSPO|COX2|NDUFS3|UQCRQ|NDUFAF7	-1.12245	up2perPan4_8
GO Biological Processes	19	GO:0043624	cellular protein complex disassembly	-2.32634	5.92158	4.07	22539	203	75	4	5.33333	2.59458	830|9645|29093|63931	CAPZA2|MICAL2|MRPL22|MRPS14	-1.10262	up2perPan4_8
GO Biological Processes	19	GO:0009141	nucleoside triphosphate metabolic process	-2.28417	4.48537	3.71365	22539	335	75	5	6.66667	2.88033	706|4513|4722|27089|55471	TSPO|COX2|NDUFS3|UQCRQ|NDUFAF7	-1.06768	up2perPan4_8
GO Biological Processes	19	GO:0009161	ribonucleoside monophosphate metabolic process	-2.28417	4.48537	3.71365	22539	335	75	5	6.66667	2.88033	706|4513|4722|27089|55471	TSPO|COX2|NDUFS3|UQCRQ|NDUFAF7	-1.06768	up2perPan4_8
Reactome Gene Sets	6	R-HSA-199991	Membrane Trafficking	-2.26841	3.28694	3.39138	22539	640	75	7	9.33333	3.35901	830|2512|5872|6233|6836|10113|51164	CAPZA2|FTL|RAB13|RPS27A|SURF4|PREB|DCTN4	-1.05477	up2perPan4_8
GO Biological Processes	19	GO:0051701	interaction with host	-2.26014	5.67019	3.94759	22539	212	75	4	5.33333	2.59458	290|3434|5371|6233	ANPEP|IFIT1|PML|RPS27A	-1.04898	up2perPan4_8
GO Biological Processes	19	GO:0048193	Golgi vesicle transport	-2.25205	4.40645	3.66241	22539	341	75	5	6.66667	2.88033	830|6836|10113|51124|51164	CAPZA2|SURF4|PREB|IER3IP1|DCTN4	-1.04195	up2perPan4_8
GO Biological Processes	19	GO:0046700	heterocycle catabolic process	-2.21828	3.21657	3.32386	22539	654	75	7	9.33333	3.35901	2931|4245|6141|6202|6203|6233|25873	GSK3A|MGAT1|RPL18|RPS8|RPS9|RPS27A|RPL36	-1.01344	up2perPan4_8
GO Biological Processes	19	GO:0044270	cellular nitrogen compound catabolic process	-2.21123	3.20677	3.31436	22539	656	75	7	9.33333	3.35901	2931|4245|6141|6202|6203|6233|25873	GSK3A|MGAT1|RPL18|RPS8|RPS9|RPS27A|RPL36	-1.00778	up2perPan4_8
GO Biological Processes	19	GO:0022904	respiratory electron transport chain	-2.20612	8.04964	4.32151	22539	112	75	3	4	2.26274	4513|4722|27089	COX2|NDUFS3|UQCRQ	-1.00372	up2perPan4_8
GO Biological Processes	19	GO:0009123	nucleoside monophosphate metabolic process	-2.20512	4.29314	3.58774	22539	350	75	5	6.66667	2.88033	706|4513|4722|27089|55471	TSPO|COX2|NDUFS3|UQCRQ|NDUFAF7	-1.00341	up2perPan4_8
GO Biological Processes	19	GO:0006402	mRNA catabolic process	-2.20512	4.29314	3.58774	22539	350	75	5	6.66667	2.88033	6141|6202|6203|6233|25873	RPL18|RPS8|RPS9|RPS27A|RPL36	-1.00341	up2perPan4_8
GO Biological Processes	19	GO:0006119	oxidative phosphorylation	-2.18491	7.90842	4.27277	22539	114	75	3	4	2.26274	4513|4722|27089	COX2|NDUFS3|UQCRQ	-0.988147	up2perPan4_8
GO Biological Processes	19	GO:0019439	aromatic compound catabolic process	-2.16269	3.13976	3.24888	22539	670	75	7	9.33333	3.35901	2931|4245|6141|6202|6203|6233|25873	GSK3A|MGAT1|RPL18|RPS8|RPS9|RPS27A|RPL36	-0.968185	up2perPan4_8
GO Biological Processes	19	GO:0006631	fatty acid metabolic process	-2.15965	4.18552	3.51553	22539	359	75	5	6.66667	2.88033	34|9536|51495|55862|57834	ACADM|PTGES|HACD3|ECHDC1|CYP4F11	-0.9665	up2perPan4_8
GO Biological Processes	19	GO:0051924	regulation of calcium ion transport	-2.15673	5.29551	3.7584	22539	227	75	4	5.33333	2.59458	706|5371|7341|84959	TSPO|PML|SUMO1|UBASH3B	-0.96402	up2perPan4_8
Reactome Gene Sets	6	R-HSA-5653656	Vesicle-mediated transport	-2.13219	3.09814	3.20767	22539	679	75	7	9.33333	3.35901	830|2512|5872|6233|6836|10113|51164	CAPZA2|FTL|RAB13|RPS27A|SURF4|PREB|DCTN4	-0.946115	up2perPan4_8
GO Biological Processes	19	GO:0045926	negative regulation of growth	-2.11757	5.15914	3.68736	22539	233	75	4	5.33333	2.59458	2931|4722|5245|5371	GSK3A|NDUFS3|PHB|PML	-0.934521	up2perPan4_8
Reactome Gene Sets	6	R-HSA-3700989	Transcriptional Regulation by TP53	-2.11073	4.07209	3.43802	22539	369	75	5	6.66667	2.88033	4513|5371|5395|6233|26155	COX2|PML|PMS2|RPS27A|NOC2L	-0.929298	up2perPan4_8
GO Biological Processes	19	GO:1901361	organic cyclic compound catabolic process	-2.0631	3.0052	3.11412	22539	700	75	7	9.33333	3.35901	2931|4245|6141|6202|6203|6233|25873	GSK3A|MGAT1|RPL18|RPS8|RPS9|RPS27A|RPL36	-0.891788	up2perPan4_8
Reactome Gene Sets	6	R-HSA-5673001	RAF/MAP kinase cascade	-2.05487	4.94683	3.57423	22539	243	75	4	5.33333	2.59458	5245|5786|6233|10048	PHB|PTPRA|RPS27A|RANBP9	-0.885165	up2perPan4_8
GO Biological Processes	19	GO:0006401	RNA catabolic process	-2.04492	3.92324	3.33398	22539	383	75	5	6.66667	2.88033	6141|6202|6203|6233|25873	RPL18|RPS8|RPS9|RPS27A|RPL36	-0.87785	up2perPan4_8
GO Biological Processes	19	GO:1902532	negative regulation of intracellular signal transduction	-2.04435	3.35152	3.18981	22539	538	75	6	8	3.13262	2048|2931|4722|5245|10048|26155	EPHB2|GSK3A|NDUFS3|PHB|RANBP9|NOC2L	-0.87785	up2perPan4_8
Reactome Gene Sets	6	R-HSA-5684996	MAPK1/MAPK3 signaling	-2.01869	4.82763	3.50929	22539	249	75	4	5.33333	2.59458	5245|5786|6233|10048	PHB|PTPRA|RPS27A|RANBP9	-0.858208	up2perPan4_8
KEGG Pathway	24	hsa00190	Oxidative phosphorylation	-2.0019	6.77865	3.86202	22539	133	75	3	4	2.26274	4513|4722|27089	COX2|NDUFS3|UQCRQ	-0.845479	up2perPan4_8
Reactome Gene Sets	6	R-HSA-156902	Peptide chain elongation	-28.4756	59.4779	33.1759	22539	90	80	19	23.75	4.75781	6128|6134|6138|6141|6158|6168|6169|6187|6202|6203|6205|6217|6228|6229|6232|6233|6235|23521|200916	RPL6|RPL10|RPL15|RPL18|RPL28|RPL37A|RPL38|RPS2|RPS8|RPS9|RPS11|RPS16|RPS23|RPS24|RPS27|RPS27A|RPS29|RPL13A|RPL22L1	-25.0783	up2perPan8_12
Reactome Gene Sets	6	R-HSA-192823	Viral mRNA Translation	-28.4756	59.4779	33.1759	22539	90	80	19	23.75	4.75781	6128|6134|6138|6141|6158|6168|6169|6187|6202|6203|6205|6217|6228|6229|6232|6233|6235|23521|200916	RPL6|RPL10|RPL15|RPL18|RPL28|RPL37A|RPL38|RPS2|RPS8|RPS9|RPS11|RPS16|RPS23|RPS24|RPS27|RPS27A|RPS29|RPL13A|RPL22L1	-25.0783	up2perPan8_12
Reactome Gene Sets	6	R-HSA-2408557	Selenocysteine synthesis	-28.0806	56.9469	32.4405	22539	94	80	19	23.75	4.75781	6128|6134|6138|6141|6158|6168|6169|6187|6202|6203|6205|6217|6228|6229|6232|6233|6235|23521|200916	RPL6|RPL10|RPL15|RPL18|RPL28|RPL37A|RPL38|RPS2|RPS8|RPS9|RPS11|RPS16|RPS23|RPS24|RPS27|RPS27A|RPS29|RPL13A|RPL22L1	-24.8594	up2perPan8_12
Reactome Gene Sets	6	R-HSA-156842	Eukaryotic Translation Elongation	-28.0806	56.9469	32.4405	22539	94	80	19	23.75	4.75781	6128|6134|6138|6141|6158|6168|6169|6187|6202|6203|6205|6217|6228|6229|6232|6233|6235|23521|200916	RPL6|RPL10|RPL15|RPL18|RPL28|RPL37A|RPL38|RPS2|RPS8|RPS9|RPS11|RPS16|RPS23|RPS24|RPS27|RPS27A|RPS29|RPL13A|RPL22L1	-24.8594	up2perPan8_12
Reactome Gene Sets	6	R-HSA-72764	Eukaryotic Translation Termination	-28.0806	56.9469	32.4405	22539	94	80	19	23.75	4.75781	6128|6134|6138|6141|6158|6168|6169|6187|6202|6203|6205|6217|6228|6229|6232|6233|6235|23521|200916	RPL6|RPL10|RPL15|RPL18|RPL28|RPL37A|RPL38|RPS2|RPS8|RPS9|RPS11|RPS16|RPS23|RPS24|RPS27|RPS27A|RPS29|RPL13A|RPL22L1	-24.8594	up2perPan8_12
Reactome Gene Sets	6	R-HSA-975956	Nonsense Mediated Decay (NMD) independent of the Exon Junction Complex (EJC)	-27.8902	55.7605	32.0901	22539	96	80	19	23.75	4.75781	6128|6134|6138|6141|6158|6168|6169|6187|6202|6203|6205|6217|6228|6229|6232|6233|6235|23521|200916	RPL6|RPL10|RPL15|RPL18|RPL28|RPL37A|RPL38|RPS2|RPS8|RPS9|RPS11|RPS16|RPS23|RPS24|RPS27|RPS27A|RPS29|RPL13A|RPL22L1	-24.7359	up2perPan8_12
Reactome Gene Sets	6	R-HSA-2408522	Selenoamino acid metabolism	-27.8398	47.3508	30.2566	22539	119	80	20	25	4.84123	6128|6134|6138|6141|6158|6168|6169|6187|6202|6203|6205|6217|6228|6229|6232|6233|6235|9521|23521|200916	RPL6|RPL10|RPL15|RPL18|RPL28|RPL37A|RPL38|RPS2|RPS8|RPS9|RPS11|RPS16|RPS23|RPS24|RPS27|RPS27A|RPS29|EEF1E1|RPL13A|RPL22L1	-24.7156	up2perPan8_12
CORUM	33	CORUM:306	Ribosome, cytoplasmic	-27.5129	63.3909	33.3641	22539	80	80	18	22.5	4.66871	6128|6134|6138|6141|6158|6168|6169|6187|6202|6203|6205|6217|6228|6229|6232|6233|6235|23521	RPL6|RPL10|RPL15|RPL18|RPL28|RPL37A|RPL38|RPS2|RPS8|RPS9|RPS11|RPS16|RPS23|RPS24|RPS27|RPS27A|RPS29|RPL13A	-24.4167	up2perPan8_12
Reactome Gene Sets	6	R-HSA-72689	Formation of a pool of free 40S subunits	-27.2571	51.971	30.944	22539	103	80	19	23.75	4.75781	6128|6134|6138|6141|6158|6168|6169|6187|6202|6203|6205|6217|6228|6229|6232|6233|6235|23521|200916	RPL6|RPL10|RPL15|RPL18|RPL28|RPL37A|RPL38|RPS2|RPS8|RPS9|RPS11|RPS16|RPS23|RPS24|RPS27|RPS27A|RPS29|RPL13A|RPL22L1	-24.1872	up2perPan8_12
Reactome Gene Sets	6	R-HSA-156827	L13a-mediated translational silencing of Ceruloplasmin expression	-26.4315	47.3718	29.4934	22539	113	80	19	23.75	4.75781	6128|6134|6138|6141|6158|6168|6169|6187|6202|6203|6205|6217|6228|6229|6232|6233|6235|23521|200916	RPL6|RPL10|RPL15|RPL18|RPL28|RPL37A|RPL38|RPS2|RPS8|RPS9|RPS11|RPS16|RPS23|RPS24|RPS27|RPS27A|RPS29|RPL13A|RPL22L1	-23.4534	up2perPan8_12
Reactome Gene Sets	6	R-HSA-1799339	SRP-dependent cotranslational protein targeting to membrane	-26.4315	47.3718	29.4934	22539	113	80	19	23.75	4.75781	6128|6134|6138|6141|6158|6168|6169|6187|6202|6203|6205|6217|6228|6229|6232|6233|6235|23521|200916	RPL6|RPL10|RPL15|RPL18|RPL28|RPL37A|RPL38|RPS2|RPS8|RPS9|RPS11|RPS16|RPS23|RPS24|RPS27|RPS27A|RPS29|RPL13A|RPL22L1	-23.4534	up2perPan8_12
GO Biological Processes	19	GO:0006614	SRP-dependent cotranslational protein targeting to membrane	-26.4016	55.7283	31.2213	22539	91	80	18	22.5	4.66871	6128|6134|6138|6141|6158|6168|6169|6187|6202|6203|6205|6217|6228|6229|6232|6233|6235|23521	RPL6|RPL10|RPL15|RPL18|RPL28|RPL37A|RPL38|RPS2|RPS8|RPS9|RPS11|RPS16|RPS23|RPS24|RPS27|RPS27A|RPS29|RPL13A	-23.4437	up2perPan8_12
Reactome Gene Sets	6	R-HSA-72706	GTP hydrolysis and joining of the 60S ribosomal subunit	-26.3535	46.9562	29.3588	22539	114	80	19	23.75	4.75781	6128|6134|6138|6141|6158|6168|6169|6187|6202|6203|6205|6217|6228|6229|6232|6233|6235|23521|200916	RPL6|RPL10|RPL15|RPL18|RPL28|RPL37A|RPL38|RPS2|RPS8|RPS9|RPS11|RPS16|RPS23|RPS24|RPS27|RPS27A|RPS29|RPL13A|RPL22L1	-23.4148	up2perPan8_12
Reactome Gene Sets	6	R-HSA-975957	Nonsense Mediated Decay (NMD) enhanced by the Exon Junction Complex (EJC)	-26.1996	46.1467	29.0948	22539	116	80	19	23.75	4.75781	6128|6134|6138|6141|6158|6168|6169|6187|6202|6203|6205|6217|6228|6229|6232|6233|6235|23521|200916	RPL6|RPL10|RPL15|RPL18|RPL28|RPL37A|RPL38|RPS2|RPS8|RPS9|RPS11|RPS16|RPS23|RPS24|RPS27|RPS27A|RPS29|RPL13A|RPL22L1	-23.2972	up2perPan8_12
Reactome Gene Sets	6	R-HSA-927802	Nonsense-Mediated Decay (NMD)	-26.1996	46.1467	29.0948	22539	116	80	19	23.75	4.75781	6128|6134|6138|6141|6158|6168|6169|6187|6202|6203|6205|6217|6228|6229|6232|6233|6235|23521|200916	RPL6|RPL10|RPL15|RPL18|RPL28|RPL37A|RPL38|RPS2|RPS8|RPS9|RPS11|RPS16|RPS23|RPS24|RPS27|RPS27A|RPS29|RPL13A|RPL22L1	-23.2972	up2perPan8_12
GO Biological Processes	19	GO:0006613	cotranslational protein targeting to membrane	-25.9456	52.8258	30.3703	22539	96	80	18	22.5	4.66871	6128|6134|6138|6141|6158|6168|6169|6187|6202|6203|6205|6217|6228|6229|6232|6233|6235|23521	RPL6|RPL10|RPL15|RPL18|RPL28|RPL37A|RPL38|RPS2|RPS8|RPS9|RPS11|RPS16|RPS23|RPS24|RPS27|RPS27A|RPS29|RPL13A	-23.0602	up2perPan8_12
Reactome Gene Sets	6	R-HSA-72613	Eukaryotic Translation Initiation	-25.8274	44.2398	28.4633	22539	121	80	19	23.75	4.75781	6128|6134|6138|6141|6158|6168|6169|6187|6202|6203|6205|6217|6228|6229|6232|6233|6235|23521|200916	RPL6|RPL10|RPL15|RPL18|RPL28|RPL37A|RPL38|RPS2|RPS8|RPS9|RPS11|RPS16|RPS23|RPS24|RPS27|RPS27A|RPS29|RPL13A|RPL22L1	-22.9742	up2perPan8_12
Reactome Gene Sets	6	R-HSA-72737	Cap-dependent Translation Initiation	-25.8274	44.2398	28.4633	22539	121	80	19	23.75	4.75781	6128|6134|6138|6141|6158|6168|6169|6187|6202|6203|6205|6217|6228|6229|6232|6233|6235|23521|200916	RPL6|RPL10|RPL15|RPL18|RPL28|RPL37A|RPL38|RPS2|RPS8|RPS9|RPS11|RPS16|RPS23|RPS24|RPS27|RPS27A|RPS29|RPL13A|RPL22L1	-22.9742	up2perPan8_12
GO Biological Processes	19	GO:0045047	protein targeting to ER	-25.5995	50.7127	29.7354	22539	100	80	18	22.5	4.66871	6128|6134|6138|6141|6158|6168|6169|6187|6202|6203|6205|6217|6228|6229|6232|6233|6235|23521	RPL6|RPL10|RPL15|RPL18|RPL28|RPL37A|RPL38|RPS2|RPS8|RPS9|RPS11|RPS16|RPS23|RPS24|RPS27|RPS27A|RPS29|RPL13A	-22.7616	up2perPan8_12
GO Biological Processes	19	GO:0072599	establishment of protein localization to endoplasmic reticulum	-25.2686	48.7623	29.1371	22539	104	80	18	22.5	4.66871	6128|6134|6138|6141|6158|6168|6169|6187|6202|6203|6205|6217|6228|6229|6232|6233|6235|23521	RPL6|RPL10|RPL15|RPL18|RPL28|RPL37A|RPL38|RPS2|RPS8|RPS9|RPS11|RPS16|RPS23|RPS24|RPS27|RPS27A|RPS29|RPL13A	-22.4453	up2perPan8_12
Reactome Gene Sets	6	R-HSA-168273	Influenza Viral RNA Transcription and Replication	-24.9339	39.9479	26.988	22539	134	80	19	23.75	4.75781	6128|6134|6138|6141|6158|6168|6169|6187|6202|6203|6205|6217|6228|6229|6232|6233|6235|23521|200916	RPL6|RPL10|RPL15|RPL18|RPL28|RPL37A|RPL38|RPS2|RPS8|RPS9|RPS11|RPS16|RPS23|RPS24|RPS27|RPS27A|RPS29|RPL13A|RPL22L1	-22.1249	up2perPan8_12
Reactome Gene Sets	6	R-HSA-9010553	Regulation of expression of SLITs and ROBOs	-24.4632	32.7602	24.9546	22539	172	80	20	25	4.84123	5692|6128|6134|6138|6141|6158|6168|6169|6187|6202|6203|6205|6217|6228|6229|6232|6233|6235|23521|200916	PSMB4|RPL6|RPL10|RPL15|RPL18|RPL28|RPL37A|RPL38|RPS2|RPS8|RPS9|RPS11|RPS16|RPS23|RPS24|RPS27|RPS27A|RPS29|RPL13A|RPL22L1	-21.6943	up2perPan8_12
Reactome Gene Sets	6	R-HSA-168255	Influenza Life Cycle	-24.309	37.1737	25.99	22539	144	80	19	23.75	4.75781	6128|6134|6138|6141|6158|6168|6169|6187|6202|6203|6205|6217|6228|6229|6232|6233|6235|23521|200916	RPL6|RPL10|RPL15|RPL18|RPL28|RPL37A|RPL38|RPS2|RPS8|RPS9|RPS11|RPS16|RPS23|RPS24|RPS27|RPS27A|RPS29|RPL13A|RPL22L1	-21.5768	up2perPan8_12
GO Biological Processes	19	GO:0000184	nuclear-transcribed mRNA catabolic process, nonsense-mediated decay	-24.0728	42.2606	27.0474	22539	120	80	18	22.5	4.66871	6128|6134|6138|6141|6158|6168|6169|6187|6202|6203|6205|6217|6228|6229|6232|6233|6235|23521	RPL6|RPL10|RPL15|RPL18|RPL28|RPL37A|RPL38|RPS2|RPS8|RPS9|RPS11|RPS16|RPS23|RPS24|RPS27|RPS27A|RPS29|RPL13A	-21.3522	up2perPan8_12
Reactome Gene Sets	6	R-HSA-6791226	Major pathway of rRNA processing in the nucleolus and cytosol	-23.7601	30.2944	23.9431	22539	186	80	20	25	4.84123	6128|6134|6138|6141|6158|6168|6169|6187|6202|6203|6205|6217|6228|6229|6232|6233|6235|23521|117246|200916	RPL6|RPL10|RPL15|RPL18|RPL28|RPL37A|RPL38|RPS2|RPS8|RPS9|RPS11|RPS16|RPS23|RPS24|RPS27|RPS27A|RPS29|RPL13A|FTSJ3|RPL22L1	-21.0618	up2perPan8_12
KEGG Pathway	24	hsa03010	Ribosome	-23.7297	34.7598	25.0894	22539	154	80	19	23.75	4.75781	6128|6134|6138|6141|6158|6168|6169|6187|6202|6203|6205|6217|6228|6229|6232|6233|6235|23521|200916	RPL6|RPL10|RPL15|RPL18|RPL28|RPL37A|RPL38|RPS2|RPS8|RPS9|RPS11|RPS16|RPS23|RPS24|RPS27|RPS27A|RPS29|RPL13A|RPL22L1	-21.0421	up2perPan8_12
Reactome Gene Sets	6	R-HSA-168254	Influenza Infection	-23.674	34.5356	25.004	22539	155	80	19	23.75	4.75781	6128|6134|6138|6141|6158|6168|6169|6187|6202|6203|6205|6217|6228|6229|6232|6233|6235|23521|200916	RPL6|RPL10|RPL15|RPL18|RPL28|RPL37A|RPL38|RPS2|RPS8|RPS9|RPS11|RPS16|RPS23|RPS24|RPS27|RPS27A|RPS29|RPL13A|RPL22L1	-21.0022	up2perPan8_12
GO Biological Processes	19	GO:0070972	protein localization to endoplasmic reticulum	-23.6691	40.2482	26.3671	22539	126	80	18	22.5	4.66871	6128|6134|6138|6141|6158|6168|6169|6187|6202|6203|6205|6217|6228|6229|6232|6233|6235|23521	RPL6|RPL10|RPL15|RPL18|RPL28|RPL37A|RPL38|RPS2|RPS8|RPS9|RPS11|RPS16|RPS23|RPS24|RPS27|RPS27A|RPS29|RPL13A	-21.0022	up2perPan8_12
GO Biological Processes	19	GO:0006612	protein targeting to membrane	-23.2949	33.0433	24.4287	22539	162	80	19	23.75	4.75781	6128|6134|6138|6141|6158|6168|6169|6187|6202|6203|6205|6217|6228|6229|6232|6233|6235|6845|23521	RPL6|RPL10|RPL15|RPL18|RPL28|RPL37A|RPL38|RPS2|RPS8|RPS9|RPS11|RPS16|RPS23|RPS24|RPS27|RPS27A|RPS29|VAMP7|RPL13A	-20.6449	up2perPan8_12
Reactome Gene Sets	6	R-HSA-8868773	rRNA processing in the nucleus and cytosol	-23.292	28.7487	23.2867	22539	196	80	20	25	4.84123	6128|6134|6138|6141|6158|6168|6169|6187|6202|6203|6205|6217|6228|6229|6232|6233|6235|23521|117246|200916	RPL6|RPL10|RPL15|RPL18|RPL28|RPL37A|RPL38|RPS2|RPS8|RPS9|RPS11|RPS16|RPS23|RPS24|RPS27|RPS27A|RPS29|RPL13A|FTSJ3|RPL22L1	-20.6449	up2perPan8_12
Reactome Gene Sets	6	R-HSA-72312	rRNA processing	-22.849	27.3532	22.6778	22539	206	80	20	25	4.84123	6128|6134|6138|6141|6158|6168|6169|6187|6202|6203|6205|6217|6228|6229|6232|6233|6235|23521|117246|200916	RPL6|RPL10|RPL15|RPL18|RPL28|RPL37A|RPL38|RPS2|RPS8|RPS9|RPS11|RPS16|RPS23|RPS24|RPS27|RPS27A|RPS29|RPL13A|FTSJ3|RPL22L1	-20.2208	up2perPan8_12
GO Biological Processes	19	GO:0019083	viral transcription	-22.5873	30.4148	23.3811	22539	176	80	19	23.75	4.75781	6128|6134|6138|6141|6158|6168|6169|6187|6202|6203|6205|6217|6228|6229|6232|6233|6235|6737|23521	RPL6|RPL10|RPL15|RPL18|RPL28|RPL37A|RPL38|RPS2|RPS8|RPS9|RPS11|RPS16|RPS23|RPS24|RPS27|RPS27A|RPS29|TRIM21|RPL13A	-19.9682	up2perPan8_12
Reactome Gene Sets	6	R-HSA-376176	Signaling by ROBO receptors	-22.3066	25.7295	21.9481	22539	219	80	20	25	4.84123	5692|6128|6134|6138|6141|6158|6168|6169|6187|6202|6203|6205|6217|6228|6229|6232|6233|6235|23521|200916	PSMB4|RPL6|RPL10|RPL15|RPL18|RPL28|RPL37A|RPL38|RPS2|RPS8|RPS9|RPS11|RPS16|RPS23|RPS24|RPS27|RPS27A|RPS29|RPL13A|RPL22L1	-19.7052	up2perPan8_12
GO Biological Processes	19	GO:0019080	viral gene expression	-21.9382	28.1737	22.4494	22539	190	80	19	23.75	4.75781	6128|6134|6138|6141|6158|6168|6169|6187|6202|6203|6205|6217|6228|6229|6232|6233|6235|6737|23521	RPL6|RPL10|RPL15|RPL18|RPL28|RPL37A|RPL38|RPS2|RPS8|RPS9|RPS11|RPS16|RPS23|RPS24|RPS27|RPS27A|RPS29|TRIM21|RPL13A	-19.3621	up2perPan8_12
Reactome Gene Sets	6	R-HSA-71291	Metabolism of amino acids and derivatives	-20.6072	16.9814	18.3716	22539	365	80	22	27.5	4.99218	1728|5692|6128|6134|6138|6141|6158|6168|6169|6187|6202|6203|6205|6217|6228|6229|6232|6233|6235|9521|23521|200916	NQO1|PSMB4|RPL6|RPL10|RPL15|RPL18|RPL28|RPL37A|RPL38|RPS2|RPS8|RPS9|RPS11|RPS16|RPS23|RPS24|RPS27|RPS27A|RPS29|EEF1E1|RPL13A|RPL22L1	-18.0472	up2perPan8_12
GO Biological Processes	19	GO:0016032	viral process	-20.356	10.0878	15.4372	22539	782	80	28	35	5.33268	664|3434|4599|4938|5692|6128|6134|6138|6141|6158|6168|6169|6187|6202|6203|6205|6217|6228|6229|6232|6233|6235|6737|8638|23521|23586|24138|64135	BNIP3|IFIT1|MX1|OAS1|PSMB4|RPL6|RPL10|RPL15|RPL18|RPL28|RPL37A|RPL38|RPS2|RPS8|RPS9|RPS11|RPS16|RPS23|RPS24|RPS27|RPS27A|RPS29|TRIM21|OASL|RPL13A|DDX58|IFIT5|IFIH1	-17.8039	up2perPan8_12
GO Biological Processes	19	GO:0006413	translational initiation	-20.2136	26.276	21.0472	22539	193	80	18	22.5	4.66871	6128|6134|6138|6141|6158|6168|6169|6187|6202|6203|6205|6217|6228|6229|6232|6233|6235|23521	RPL6|RPL10|RPL15|RPL18|RPL28|RPL37A|RPL38|RPS2|RPS8|RPS9|RPS11|RPS16|RPS23|RPS24|RPS27|RPS27A|RPS29|RPL13A	-17.6691	up2perPan8_12
Reactome Gene Sets	6	R-HSA-72766	Translation	-19.7897	19.2971	18.7821	22539	292	80	20	25	4.84123	6128|6134|6138|6141|6158|6168|6169|6187|6202|6203|6205|6217|6228|6229|6232|6233|6235|9521|23521|200916	RPL6|RPL10|RPL15|RPL18|RPL28|RPL37A|RPL38|RPS2|RPS8|RPS9|RPS11|RPS16|RPS23|RPS24|RPS27|RPS27A|RPS29|EEF1E1|RPL13A|RPL22L1	-17.2527	up2perPan8_12
CORUM	33	CORUM:3055	Nop56p-associated pre-rRNA complex	-19.7799	40.6352	24.1792	22539	104	80	15	18.75	4.36383	6128|6134|6138|6141|6158|6168|6187|6202|6203|6205|6217|6228|6229|6235|23521	RPL6|RPL10|RPL15|RPL18|RPL28|RPL37A|RPS2|RPS8|RPS9|RPS11|RPS16|RPS23|RPS24|RPS29|RPL13A	-17.2503	up2perPan8_12
GO Biological Processes	19	GO:0016072	rRNA metabolic process	-19.7306	19.1658	18.712	22539	294	80	20	25	4.84123	6128|6134|6138|6141|6158|6168|6169|6187|6202|6203|6205|6217|6228|6229|6232|6233|6235|23521|84365|117246	RPL6|RPL10|RPL15|RPL18|RPL28|RPL37A|RPL38|RPS2|RPS8|RPS9|RPS11|RPS16|RPS23|RPS24|RPS27|RPS27A|RPS29|RPL13A|NIFK|FTSJ3	-17.2084	up2perPan8_12
GO Biological Processes	19	GO:0000956	nuclear-transcribed mRNA catabolic process	-19.5059	24.0345	20.0633	22539	211	80	18	22.5	4.66871	6128|6134|6138|6141|6158|6168|6169|6187|6202|6203|6205|6217|6228|6229|6232|6233|6235|23521	RPL6|RPL10|RPL15|RPL18|RPL28|RPL37A|RPL38|RPS2|RPS8|RPS9|RPS11|RPS16|RPS23|RPS24|RPS27|RPS27A|RPS29|RPL13A	-16.998	up2perPan8_12
GO Biological Processes	19	GO:0006364	rRNA processing	-19.3173	20.5885	18.9604	22539	260	80	19	23.75	4.75781	6128|6134|6138|6141|6158|6168|6169|6187|6202|6203|6205|6217|6228|6229|6232|6233|6235|23521|117246	RPL6|RPL10|RPL15|RPL18|RPL28|RPL37A|RPL38|RPS2|RPS8|RPS9|RPS11|RPS16|RPS23|RPS24|RPS27|RPS27A|RPS29|RPL13A|FTSJ3	-16.8232	up2perPan8_12
GO Biological Processes	19	GO:0090150	establishment of protein localization to membrane	-18.8551	19.4655	18.3879	22539	275	80	19	23.75	4.75781	6128|6134|6138|6141|6158|6168|6169|6187|6202|6203|6205|6217|6228|6229|6232|6233|6235|6845|23521	RPL6|RPL10|RPL15|RPL18|RPL28|RPL37A|RPL38|RPS2|RPS8|RPS9|RPS11|RPS16|RPS23|RPS24|RPS27|RPS27A|RPS29|VAMP7|RPL13A	-16.3808	up2perPan8_12
GO Biological Processes	19	GO:0006401	RNA catabolic process	-17.465	14.7121	16.1535	22539	383	80	20	25	4.84123	5692|6128|6134|6138|6141|6158|6168|6169|6187|6202|6203|6205|6217|6228|6229|6232|6233|6235|23521|81892	PSMB4|RPL6|RPL10|RPL15|RPL18|RPL28|RPL37A|RPL38|RPS2|RPS8|RPS9|RPS11|RPS16|RPS23|RPS24|RPS27|RPS27A|RPS29|RPL13A|SLIRP	-15.0339	up2perPan8_12
Reactome Gene Sets	6	R-HSA-5663205	Infectious disease	-17.4209	14.6357	16.1061	22539	385	80	20	25	4.84123	5692|6128|6134|6138|6141|6158|6168|6169|6187|6202|6203|6205|6217|6228|6229|6232|6233|6235|23521|200916	PSMB4|RPL6|RPL10|RPL15|RPL18|RPL28|RPL37A|RPL38|RPS2|RPS8|RPS9|RPS11|RPS16|RPS23|RPS24|RPS27|RPS27A|RPS29|RPL13A|RPL22L1	-14.9957	up2perPan8_12
GO Biological Processes	19	GO:0042254	ribosome biogenesis	-17.4152	16.3202	16.6811	22539	328	80	19	23.75	4.75781	6128|6134|6138|6141|6158|6168|6169|6187|6202|6203|6205|6217|6228|6229|6232|6233|6235|23521|117246	RPL6|RPL10|RPL15|RPL18|RPL28|RPL37A|RPL38|RPS2|RPS8|RPS9|RPS11|RPS16|RPS23|RPS24|RPS27|RPS27A|RPS29|RPL13A|FTSJ3	-14.9957	up2perPan8_12
GO Biological Processes	19	GO:0034655	nucleobase-containing compound catabolic process	-17.0242	10.6229	14.3803	22539	610	80	23	28.75	5.06018	100|2876|5692|6128|6134|6138|6141|6158|6168|6169|6187|6202|6203|6205|6217|6228|6229|6232|6233|6235|11163|23521|81892	ADA|GPX1|PSMB4|RPL6|RPL10|RPL15|RPL18|RPL28|RPL37A|RPL38|RPS2|RPS8|RPS9|RPS11|RPS16|RPS23|RPS24|RPS27|RPS27A|RPS29|NUDT4|RPL13A|SLIRP	-14.6269	up2perPan8_12
GO Biological Processes	19	GO:0006402	mRNA catabolic process	-16.8896	15.2943	16.0856	22539	350	80	19	23.75	4.75781	5692|6128|6134|6138|6141|6158|6168|6169|6187|6202|6203|6205|6217|6228|6229|6232|6233|6235|23521	PSMB4|RPL6|RPL10|RPL15|RPL18|RPL28|RPL37A|RPL38|RPS2|RPS8|RPS9|RPS11|RPS16|RPS23|RPS24|RPS27|RPS27A|RPS29|RPL13A	-14.5084	up2perPan8_12
CORUM	33	CORUM:305	40S ribosomal subunit, cytoplasmic	-16.814	85.375	28.9487	22539	33	80	10	12.5	3.69755	6187|6202|6203|6205|6217|6228|6229|6232|6233|6235	RPS2|RPS8|RPS9|RPS11|RPS16|RPS23|RPS24|RPS27|RPS27A|RPS29	-14.4431	up2perPan8_12
GO Biological Processes	19	GO:0046700	heterocycle catabolic process	-16.3636	9.9082	13.7979	22539	654	80	23	28.75	5.06018	100|2876|5692|6128|6134|6138|6141|6158|6168|6169|6187|6202|6203|6205|6217|6228|6229|6232|6233|6235|11163|23521|81892	ADA|GPX1|PSMB4|RPL6|RPL10|RPL15|RPL18|RPL28|RPL37A|RPL38|RPS2|RPS8|RPS9|RPS11|RPS16|RPS23|RPS24|RPS27|RPS27A|RPS29|NUDT4|RPL13A|SLIRP	-14.0126	up2perPan8_12
GO Biological Processes	19	GO:0044270	cellular nitrogen compound catabolic process	-16.3347	9.87799	13.7728	22539	656	80	23	28.75	5.06018	100|2876|5692|6128|6134|6138|6141|6158|6168|6169|6187|6202|6203|6205|6217|6228|6229|6232|6233|6235|11163|23521|81892	ADA|GPX1|PSMB4|RPL6|RPL10|RPL15|RPL18|RPL28|RPL37A|RPL38|RPS2|RPS8|RPS9|RPS11|RPS16|RPS23|RPS24|RPS27|RPS27A|RPS29|NUDT4|RPL13A|SLIRP	-13.9886	up2perPan8_12
GO Biological Processes	19	GO:0019439	aromatic compound catabolic process	-16.1354	9.67159	13.5997	22539	670	80	23	28.75	5.06018	100|2876|5692|6128|6134|6138|6141|6158|6168|6169|6187|6202|6203|6205|6217|6228|6229|6232|6233|6235|11163|23521|81892	ADA|GPX1|PSMB4|RPL6|RPL10|RPL15|RPL18|RPL28|RPL37A|RPL38|RPS2|RPS8|RPS9|RPS11|RPS16|RPS23|RPS24|RPS27|RPS27A|RPS29|NUDT4|RPL13A|SLIRP	-13.8035	up2perPan8_12
GO Biological Processes	19	GO:0006605	protein targeting	-15.9176	13.5519	15.0206	22539	395	80	19	23.75	4.75781	6128|6134|6138|6141|6158|6168|6169|6187|6202|6203|6205|6217|6228|6229|6232|6233|6235|6845|23521	RPL6|RPL10|RPL15|RPL18|RPL28|RPL37A|RPL38|RPS2|RPS8|RPS9|RPS11|RPS16|RPS23|RPS24|RPS27|RPS27A|RPS29|VAMP7|RPL13A	-13.595	up2perPan8_12
GO Biological Processes	19	GO:0034470	ncRNA processing	-15.7574	13.2829	14.8495	22539	403	80	19	23.75	4.75781	6128|6134|6138|6141|6158|6168|6169|6187|6202|6203|6205|6217|6228|6229|6232|6233|6235|23521|117246	RPL6|RPL10|RPL15|RPL18|RPL28|RPL37A|RPL38|RPS2|RPS8|RPS9|RPS11|RPS16|RPS23|RPS24|RPS27|RPS27A|RPS29|RPL13A|FTSJ3	-13.4606	up2perPan8_12
GO Biological Processes	19	GO:1901361	organic cyclic compound catabolic process	-15.7231	9.25709	13.2455	22539	700	80	23	28.75	5.06018	100|2876|5692|6128|6134|6138|6141|6158|6168|6169|6187|6202|6203|6205|6217|6228|6229|6232|6233|6235|11163|23521|81892	ADA|GPX1|PSMB4|RPL6|RPL10|RPL15|RPL18|RPL28|RPL37A|RPL38|RPS2|RPS8|RPS9|RPS11|RPS16|RPS23|RPS24|RPS27|RPS27A|RPS29|NUDT4|RPL13A|SLIRP	-13.4356	up2perPan8_12
GO Biological Processes	19	GO:0034660	ncRNA metabolic process	-15.2496	10.3255	13.4952	22539	573	80	21	26.25	4.91927	6128|6134|6138|6141|6158|6168|6169|6187|6202|6203|6205|6217|6228|6229|6232|6233|6235|9521|23521|84365|117246	RPL6|RPL10|RPL15|RPL18|RPL28|RPL37A|RPL38|RPS2|RPS8|RPS9|RPS11|RPS16|RPS23|RPS24|RPS27|RPS27A|RPS29|EEF1E1|RPL13A|NIFK|FTSJ3	-12.9867	up2perPan8_12
CORUM	33	CORUM:338	40S ribosomal subunit, cytoplasmic	-14.9733	81.7948	26.866	22539	31	80	9	11.25	3.53277	6187|6202|6203|6205|6217|6228|6229|6233|6235	RPS2|RPS8|RPS9|RPS11|RPS16|RPS23|RPS24|RPS27A|RPS29	-12.7222	up2perPan8_12
Reactome Gene Sets	6	R-HSA-8953854	Metabolism of RNA	-14.9412	9.18256	12.882	22539	675	80	22	27.5	4.99218	5692|6128|6134|6138|6141|6158|6168|6169|6187|6202|6203|6205|6217|6228|6229|6232|6233|6235|23521|84248|117246|200916	PSMB4|RPL6|RPL10|RPL15|RPL18|RPL28|RPL37A|RPL38|RPS2|RPS8|RPS9|RPS11|RPS16|RPS23|RPS24|RPS27|RPS27A|RPS29|RPL13A|FYTTD1|FTSJ3|RPL22L1	-12.6977	up2perPan8_12
GO Biological Processes	19	GO:0072657	protein localization to membrane	-14.7936	10.6921	13.437	22539	527	80	20	25	4.84123	6128|6134|6138|6141|6158|6168|6169|6187|6202|6203|6205|6217|6228|6229|6232|6233|6235|6845|10551|23521	RPL6|RPL10|RPL15|RPL18|RPL28|RPL37A|RPL38|RPS2|RPS8|RPS9|RPS11|RPS16|RPS23|RPS24|RPS27|RPS27A|RPS29|VAMP7|AGR2|RPL13A	-12.5614	up2perPan8_12
GO Biological Processes	19	GO:0022613	ribonucleoprotein complex biogenesis	-14.5878	11.4626	13.6359	22539	467	80	19	23.75	4.75781	6128|6134|6138|6141|6158|6168|6169|6187|6202|6203|6205|6217|6228|6229|6232|6233|6235|23521|117246	RPL6|RPL10|RPL15|RPL18|RPL28|RPL37A|RPL38|RPS2|RPS8|RPS9|RPS11|RPS16|RPS23|RPS24|RPS27|RPS27A|RPS29|RPL13A|FTSJ3	-12.3666	up2perPan8_12
Reactome Gene Sets	6	R-HSA-72695	Formation of the ternary complex, and subsequently, the 43S complex	-14.515	53.158	22.6887	22539	53	80	10	12.5	3.69755	6187|6202|6203|6205|6217|6228|6229|6232|6233|6235	RPS2|RPS8|RPS9|RPS11|RPS16|RPS23|RPS24|RPS27|RPS27A|RPS29	-12.2974	up2perPan8_12
Reactome Gene Sets	6	R-HSA-422475	Axon guidance	-14.3378	10.1162	13.0022	22539	557	80	20	25	4.84123	5692|6128|6134|6138|6141|6158|6168|6169|6187|6202|6203|6205|6217|6228|6229|6232|6233|6235|23521|200916	PSMB4|RPL6|RPL10|RPL15|RPL18|RPL28|RPL37A|RPL38|RPS2|RPS8|RPS9|RPS11|RPS16|RPS23|RPS24|RPS27|RPS27A|RPS29|RPL13A|RPL22L1	-12.1343	up2perPan8_12
Reactome Gene Sets	6	R-HSA-72649	Translation initiation complex formation	-13.9363	46.9562	21.2735	22539	60	80	10	12.5	3.69755	6187|6202|6203|6205|6217|6228|6229|6232|6233|6235	RPS2|RPS8|RPS9|RPS11|RPS16|RPS23|RPS24|RPS27|RPS27A|RPS29	-11.7598	up2perPan8_12
Reactome Gene Sets	6	R-HSA-72702	Ribosomal scanning and start codon recognition	-13.9363	46.9562	21.2735	22539	60	80	10	12.5	3.69755	6187|6202|6203|6205|6217|6228|6229|6232|6233|6235	RPS2|RPS8|RPS9|RPS11|RPS16|RPS23|RPS24|RPS27|RPS27A|RPS29	-11.7598	up2perPan8_12
Reactome Gene Sets	6	R-HSA-72662	Activation of the mRNA upon binding of the cap-binding complex and eIFs, and subsequent binding to 4	-13.8597	46.1865	21.0912	22539	61	80	10	12.5	3.69755	6187|6202|6203|6205|6217|6228|6229|6232|6233|6235	RPS2|RPS8|RPS9|RPS11|RPS16|RPS23|RPS24|RPS27|RPS27A|RPS29	-11.6929	up2perPan8_12
GO Biological Processes	19	GO:0072594	establishment of protein localization to organelle	-13.1422	8.73605	11.8972	22539	645	80	20	25	4.84123	6128|6134|6138|6141|6158|6168|6169|6187|6202|6203|6205|6217|6228|6229|6232|6233|6235|6845|23521|23586	RPL6|RPL10|RPL15|RPL18|RPL28|RPL37A|RPL38|RPS2|RPS8|RPS9|RPS11|RPS16|RPS23|RPS24|RPS27|RPS27A|RPS29|VAMP7|RPL13A|DDX58	-10.9972	up2perPan8_12
CORUM	33	CORUM:308	60S ribosomal subunit, cytoplasmic	-11.3058	47.9553	19.2321	22539	47	80	8	10	3.3541	6128|6134|6138|6141|6158|6168|6169|23521	RPL6|RPL10|RPL15|RPL18|RPL28|RPL37A|RPL38|RPL13A	-9.2123	up2perPan8_12
GO Biological Processes	19	GO:0051607	defense response to virus	-10.6615	15.1608	12.6835	22539	223	80	12	15	3.99218	664|3433|3434|3437|4599|4938|8638|23586|24138|64135|83666|151636	BNIP3|IFIT2|IFIT1|IFIT3|MX1|OAS1|OASL|DDX58|IFIT5|IFIH1|PARP9|DTX3L	-8.60665	up2perPan8_12
GO Biological Processes	19	GO:0002181	cytoplasmic translation	-9.33803	27.8259	14.4351	22539	81	80	8	10	3.3541	6128|6138|6141|6169|6228|6235|23521|200916	RPL6|RPL15|RPL18|RPL38|RPS23|RPS29|RPL13A|RPL22L1	-7.35364	up2perPan8_12
GO Biological Processes	19	GO:0009615	response to virus	-9.02963	10.9413	10.5017	22539	309	80	12	15	3.99218	664|3433|3434|3437|4599|4938|8638|23586|24138|64135|83666|151636	BNIP3|IFIT2|IFIT1|IFIT3|MX1|OAS1|OASL|DDX58|IFIT5|IFIH1|PARP9|DTX3L	-7.06171	up2perPan8_12
Reactome Gene Sets	6	R-HSA-913531	Interferon Signaling	-8.71956	14.3744	11.2237	22539	196	80	10	12.5	3.69755	3430|3433|3434|3437|4599|4938|6233|6737|8638|23586	IFI35|IFIT2|IFIT1|IFIT3|MX1|OAS1|RPS27A|TRIM21|OASL|DDX58	-6.77904	up2perPan8_12
Reactome Gene Sets	6	R-HSA-909733	Interferon alpha/beta signaling	-8.30917	28.5821	13.6948	22539	69	80	7	8.75	3.15919	3430|3433|3434|3437|4599|4938|8638	IFI35|IFIT2|IFIT1|IFIT3|MX1|OAS1|OASL	-6.38722	up2perPan8_12
GO Biological Processes	19	GO:0043900	regulation of multi-organism process	-7.90793	8.69113	9.13241	22539	389	80	12	15	3.99218	100|3434|4599|4938|6737|8638|10549|23586|24138|55770|83666|151636	ADA|IFIT1|MX1|OAS1|TRIM21|OASL|PRDX4|DDX58|IFIT5|EXOC2|PARP9|DTX3L	-6.01582	up2perPan8_12
GO Biological Processes	19	GO:0071357	cellular response to type I interferon	-7.56291	22.4109	12.0107	22539	88	80	7	8.75	3.15919	3430|3433|3434|3437|4599|4938|8638	IFI35|IFIT2|IFIT1|IFIT3|MX1|OAS1|OASL	-5.6923	up2perPan8_12
GO Biological Processes	19	GO:0060337	type I interferon signaling pathway	-7.56291	22.4109	12.0107	22539	88	80	7	8.75	3.15919	3430|3433|3434|3437|4599|4938|8638	IFI35|IFIT2|IFIT1|IFIT3|MX1|OAS1|OASL	-5.6923	up2perPan8_12
GO Biological Processes	19	GO:0034340	response to type I interferon	-7.39521	21.206	11.6536	22539	93	80	7	8.75	3.15919	3430|3433|3434|3437|4599|4938|8638	IFI35|IFIT2|IFIT1|IFIT3|MX1|OAS1|OASL	-5.54664	up2perPan8_12
GO Biological Processes	19	GO:0043901	negative regulation of multi-organism process	-6.8494	13.4964	9.67383	22539	167	80	8	10	3.3541	100|3434|4599|4938|6737|8638|10549|24138	ADA|IFIT1|MX1|OAS1|TRIM21|OASL|PRDX4|IFIT5	-5.0432	up2perPan8_12
GO Biological Processes	19	GO:0098542	defense response to other organism	-6.59958	6.59035	7.64429	22539	513	80	12	15	3.99218	664|3433|3434|3437|4599|4938|8638|23586|24138|64135|83666|151636	BNIP3|IFIT2|IFIT1|IFIT3|MX1|OAS1|OASL|DDX58|IFIT5|IFIH1|PARP9|DTX3L	-4.81377	up2perPan8_12
GO Biological Processes	19	GO:1903901	negative regulation of viral life cycle	-6.49408	21.9536	10.9923	22539	77	80	6	7.5	2.9448	3434|4599|4938|6737|8638|24138	IFIT1|MX1|OAS1|TRIM21|OASL|IFIT5	-4.71877	up2perPan8_12
GO Biological Processes	19	GO:0048525	negative regulation of viral process	-6.06227	18.5761	10.0268	22539	91	80	6	7.5	2.9448	3434|4599|4938|6737|8638|24138	IFIT1|MX1|OAS1|TRIM21|OASL|IFIT5	-4.31821	up2perPan8_12
Reactome Gene Sets	6	R-HSA-1280215	Cytokine Signaling in Immune system	-6.05988	5.3158	6.86678	22539	689	80	13	16.25	4.12453	2353|3430|3433|3434|3437|4599|4938|5692|6233|6737|6845|8638|23586	FOS|IFI35|IFIT2|IFIT1|IFIT3|MX1|OAS1|PSMB4|RPS27A|TRIM21|VAMP7|OASL|DDX58	-4.31809	up2perPan8_12
GO Biological Processes	19	GO:0045071	negative regulation of viral genome replication	-5.90437	26.579	11.1269	22539	53	80	5	6.25	2.70633	3434|4599|4938|8638|24138	IFIT1|MX1|OAS1|OASL|IFIT5	-4.17456	up2perPan8_12
GO Biological Processes	19	GO:0042274	ribosomal small subunit biogenesis	-5.29977	20.1241	9.56414	22539	70	80	5	6.25	2.70633	6169|6202|6217|6229|6232	RPL38|RPS8|RPS16|RPS24|RPS27	-3.61746	up2perPan8_12
GO Biological Processes	19	GO:1903900	regulation of viral life cycle	-5.0641	12.5217	8.01359	22539	135	80	6	7.5	2.9448	3434|4599|4938|6737|8638|24138	IFIT1|MX1|OAS1|TRIM21|OASL|IFIT5	-3.42933	up2perPan8_12
GO Biological Processes	19	GO:0050691	regulation of defense response to virus by host	-5.05115	30.4581	10.7029	22539	37	80	4	5	2.4367	3434|23586|83666|151636	IFIT1|DDX58|PARP9|DTX3L	-3.41825	up2perPan8_12
GO Biological Processes	19	GO:0043903	regulation of symbiosis, encompassing mutualism through parasitism	-4.90115	9.04662	7.12512	22539	218	80	7	8.75	3.15919	3434|4599|4938|6737|8638|24138|55770	IFIT1|MX1|OAS1|TRIM21|OASL|IFIT5|EXOC2	-3.28535	up2perPan8_12
GO Biological Processes	19	GO:0045069	regulation of viral genome replication	-4.85999	16.3801	8.52861	22539	86	80	5	6.25	2.70633	3434|4599|4938|8638|24138	IFIT1|MX1|OAS1|OASL|IFIT5	-3.24895	up2perPan8_12
GO Biological Processes	19	GO:0071360	cellular response to exogenous dsRNA	-4.72129	56.3475	12.7976	22539	15	80	3	3.75	2.12408	3434|23586|64135	IFIT1|DDX58|IFIH1	-3.13189	up2perPan8_12
GO Biological Processes	19	GO:0019221	cytokine-mediated signaling pathway	-4.65386	4.26337	5.58368	22539	793	80	12	15	3.99218	2353|3430|3433|3434|3437|4599|4938|5692|6233|6737|8638|83666	FOS|IFI35|IFIT2|IFIT1|IFIT3|MX1|OAS1|PSMB4|RPS27A|TRIM21|OASL|PARP9	-3.07034	up2perPan8_12
GO Biological Processes	19	GO:0098869	cellular oxidant detoxification	-4.62771	14.6738	8.01296	22539	96	80	5	6.25	2.70633	1728|2876|2879|4257|10549	NQO1|GPX1|GPX4|MGST1|PRDX4	-3.0508	up2perPan8_12
GO Biological Processes	19	GO:1990748	cellular detoxification	-4.542	14.0869	7.82784	22539	100	80	5	6.25	2.70633	1728|2876|2879|4257|10549	NQO1|GPX1|GPX4|MGST1|PRDX4	-2.97884	up2perPan8_12
GO Biological Processes	19	GO:0046916	cellular transition metal ion homeostasis	-4.48011	13.6766	7.69583	22539	103	80	5	6.25	2.70633	2495|2512|6233|7922|148867	FTH1|FTL|RPS27A|SLC39A7|SLC30A7	-2.92091	up2perPan8_12
GO Biological Processes	19	GO:0098754	detoxification	-4.43993	13.4161	7.61085	22539	105	80	5	6.25	2.70633	1728|2876|2879|4257|10549	NQO1|GPX1|GPX4|MGST1|PRDX4	-2.88386	up2perPan8_12
GO Biological Processes	19	GO:0051238	sequestering of metal ion	-4.39742	44.4849	11.3172	22539	19	80	3	3.75	2.12408	2495|2512|148867	FTH1|FTL|SLC30A7	-2.84757	up2perPan8_12
GO Biological Processes	19	GO:0019079	viral genome replication	-4.28708	12.4663	7.29277	22539	113	80	5	6.25	2.70633	3434|4599|4938|8638|24138	IFIT1|MX1|OAS1|OASL|IFIT5	-2.75831	up2perPan8_12
GO Biological Processes	19	GO:0009636	response to toxic substance	-4.21854	5.16423	5.56799	22539	491	80	9	11.25	3.53277	100|664|1728|2353|2876|2879|4257|6138|10549	ADA|BNIP3|NQO1|FOS|GPX1|GPX4|MGST1|RPL15|PRDX4	-2.69633	up2perPan8_12
GO Biological Processes	19	GO:0042255	ribosome assembly	-4.20979	18.7825	8.23166	22539	60	80	4	5	2.4367	6128|6134|6169|6232	RPL6|RPL10|RPL38|RPS27	-2.68831	up2perPan8_12
GO Biological Processes	19	GO:0050792	regulation of viral process	-4.20116	8.8043	6.4816	22539	192	80	6	7.5	2.9448	3434|4599|4938|6737|8638|24138	IFIT1|MX1|OAS1|TRIM21|OASL|IFIT5	-2.6804	up2perPan8_12
CORUM	33	CORUM:5380	TRBP containing complex (DICER, RPL7A, EIF6, MOV10 and subunits of the 60S ribosomal particle)	-4.02869	33.8085	9.79575	22539	25	80	3	3.75	2.12408	6138|6158|6168	RPL15|RPL28|RPL37A	-2.53315	up2perPan8_12
GO Biological Processes	19	GO:0002230	positive regulation of defense response to virus by host	-4.02869	33.8085	9.79575	22539	25	80	3	3.75	2.12408	23586|83666|151636	DDX58|PARP9|DTX3L	-2.53315	up2perPan8_12
GO Biological Processes	19	GO:0050688	regulation of defense response to virus	-4.02156	16.8201	7.73989	22539	67	80	4	5	2.4367	3434|23586|83666|151636	IFIT1|DDX58|PARP9|DTX3L	-2.52671	up2perPan8_12
GO Biological Processes	19	GO:0022618	ribonucleoprotein complex assembly	-4.00942	8.12704	6.16303	22539	208	80	6	7.5	2.9448	6128|6134|6169|6228|6232|23521	RPL6|RPL10|RPL38|RPS23|RPS27|RPL13A	-2.5166	up2perPan8_12
GO Biological Processes	19	GO:0055076	transition metal ion homeostasis	-3.998	10.8361	6.71257	22539	130	80	5	6.25	2.70633	2495|2512|6233|7922|148867	FTH1|FTL|RPS27A|SLC39A7|SLC30A7	-2.5072	up2perPan8_12
GO Biological Processes	19	GO:0042273	ribosomal large subunit biogenesis	-3.9964	16.5728	7.67569	22539	68	80	4	5	2.4367	6128|6134|6169|117246	RPL6|RPL10|RPL38|FTSJ3	-2.50628	up2perPan8_12
GO Biological Processes	19	GO:0031347	regulation of defense response	-3.95142	3.89825	4.96544	22539	795	80	11	13.75	3.85022	100|2876|3434|5245|5692|6233|6845|23586|64135|83666|151636	ADA|GPX1|IFIT1|PHB|PSMB4|RPS27A|VAMP7|DDX58|IFIH1|PARP9|DTX3L	-2.46531	up2perPan8_12
Reactome Gene Sets	6	R-HSA-1169410	Antiviral mechanism by IFN-stimulated genes	-3.92323	15.8725	7.49099	22539	71	80	4	5	2.4367	3434|4599|6233|23586	IFIT1|MX1|RPS27A|DDX58	-2.445	up2perPan8_12
Reactome Gene Sets	6	R-HSA-1169408	ISG15 antiviral mechanism	-3.92323	15.8725	7.49099	22539	71	80	4	5	2.4367	3434|4599|6233|23586	IFIT1|MX1|RPS27A|DDX58	-2.445	up2perPan8_12
GO Biological Processes	19	GO:0019058	viral life cycle	-3.88836	6.26083	5.61185	22539	315	80	7	8.75	3.15919	3434|4599|4938|6233|6737|8638|24138	IFIT1|MX1|OAS1|RPS27A|TRIM21|OASL|IFIT5	-2.41473	up2perPan8_12
GO Biological Processes	19	GO:0071826	ribonucleoprotein complex subunit organization	-3.87614	7.68375	5.94568	22539	220	80	6	7.5	2.9448	6128|6134|6169|6228|6232|23521	RPL6|RPL10|RPL38|RPS23|RPS27|RPL13A	-2.40573	up2perPan8_12
GO Biological Processes	19	GO:0000027	ribosomal large subunit assembly	-3.83209	29.1453	9.05157	22539	29	80	3	3.75	2.12408	6128|6134|6169	RPL6|RPL10|RPL38	-2.36488	up2perPan8_12
GO Biological Processes	19	GO:0097237	cellular response to toxic substance	-3.78144	7.38177	5.79317	22539	229	80	6	7.5	2.9448	664|1728|2876|2879|4257|10549	BNIP3|NQO1|GPX1|GPX4|MGST1|PRDX4	-2.32182	up2perPan8_12
Reactome Gene Sets	6	R-HSA-936440	Negative regulators of DDX58/IFIH1 signaling	-3.62342	24.8592	8.30928	22539	34	80	3	3.75	2.12408	6233|23586|64135	RPS27A|DDX58|IFIH1	-2.1834	up2perPan8_12
GO Biological Processes	19	GO:0000462	maturation of SSU-rRNA from tricistronic rRNA transcript (SSU-rRNA, 5.8S rRNA, LSU-rRNA)	-3.54893	23.4781	8.05561	22539	36	80	3	3.75	2.12408	6202|6217|6229	RPS8|RPS16|RPS24	-2.11663	up2perPan8_12
GO Biological Processes	19	GO:0060333	interferon-gamma-mediated signaling pathway	-3.54405	12.6624	6.57932	22539	89	80	4	5	2.4367	4938|6737|8638|83666	OAS1|TRIM21|OASL|PARP9	-2.11351	up2perPan8_12
Reactome Gene Sets	6	R-HSA-5689896	Ovarian tumor domain proteases	-3.47871	22.2424	7.82173	22539	38	80	3	3.75	2.12408	6233|23586|64135	RPS27A|DDX58|IFIH1	-2.05745	up2perPan8_12
GO Biological Processes	19	GO:0071346	cellular response to interferon-gamma	-3.44368	8.23794	5.67031	22539	171	80	5	6.25	2.70633	4938|6737|8638|23521|83666	OAS1|TRIM21|OASL|RPL13A|PARP9	-2.02414	up2perPan8_12
KEGG Pathway	24	hsa04216	Ferroptosis	-3.41231	21.1303	7.60513	22539	40	80	3	3.75	2.12408	2495|2512|2879	FTH1|FTL|GPX4	-1.99731	up2perPan8_12
KEGG Pathway	24	hsa05168	Herpes simplex infection	-3.2876	7.61453	5.39156	22539	185	80	5	6.25	2.70633	2353|3434|4938|23586|64135	FOS|IFIT1|OAS1|DDX58|IFIH1	-1.88866	up2perPan8_12
GO Biological Processes	19	GO:0043330	response to exogenous dsRNA	-3.23244	18.3742	7.03991	22539	46	80	3	3.75	2.12408	3434|23586|64135	IFIT1|DDX58|IFIH1	-1.84217	up2perPan8_12
GO Biological Processes	19	GO:0034341	response to interferon-gamma	-3.22472	7.37533	5.28089	22539	191	80	5	6.25	2.70633	4938|6737|8638|23521|83666	OAS1|TRIM21|OASL|RPL13A|PARP9	-1.83765	up2perPan8_12
GO Biological Processes	19	GO:0060760	positive regulation of response to cytokine stimulus	-3.2049	17.9832	6.95606	22539	47	80	3	3.75	2.12408	23586|64135|83666	DDX58|IFIH1|PARP9	-1.82258	up2perPan8_12
GO Biological Processes	19	GO:0006195	purine nucleotide catabolic process	-3.2049	17.9832	6.95606	22539	47	80	3	3.75	2.12408	100|2876|11163	ADA|GPX1|NUDT4	-1.82258	up2perPan8_12
GO Biological Processes	19	GO:0000041	transition metal ion transport	-3.19476	10.245	5.80104	22539	110	80	4	5	2.4367	2495|2512|7922|148867	FTH1|FTL|SLC39A7|SLC30A7	-1.81453	up2perPan8_12
GO Biological Processes	19	GO:0032480	negative regulation of type I interferon production	-3.15165	17.2492	6.79585	22539	49	80	3	3.75	2.12408	6233|23586|64135	RPS27A|DDX58|IFIH1	-1.77918	up2perPan8_12
GO Biological Processes	19	GO:0070206	protein trimerization	-3.10066	16.5728	6.64483	22539	51	80	3	3.75	2.12408	4257|6737|58525	MGST1|TRIM21|WIZ	-1.73883	up2perPan8_12
GO Biological Processes	19	GO:0030490	maturation of SSU-rRNA	-3.07596	16.2541	6.57248	22539	52	80	3	3.75	2.12408	6202|6217|6229	RPS8|RPS16|RPS24	-1.71712	up2perPan8_12
GO Biological Processes	19	GO:0006979	response to oxidative stress	-3.04636	4.53371	4.44168	22539	435	80	7	8.75	3.15919	100|664|1728|2353|2876|2879|4257	ADA|BNIP3|NQO1|FOS|GPX1|GPX4|MGST1	-1.69147	up2perPan8_12
KEGG Pathway	24	hsa00480	Glutathione metabolism	-3.02805	15.6521	6.43365	22539	54	80	3	3.75	2.12408	2876|2879|4257	GPX1|GPX4|MGST1	-1.67659	up2perPan8_12
GO Biological Processes	19	GO:0072523	purine-containing compound catabolic process	-3.02805	15.6521	6.43365	22539	54	80	3	3.75	2.12408	100|2876|11163	ADA|GPX1|NUDT4	-1.67659	up2perPan8_12
GO Biological Processes	19	GO:0032479	regulation of type I interferon production	-3.02647	9.2373	5.44482	22539	122	80	4	5	2.4367	6233|6737|23586|64135	RPS27A|TRIM21|DDX58|IFIH1	-1.6755	up2perPan8_12
GO Biological Processes	19	GO:0032606	type I interferon production	-3.01327	9.1622	5.41736	22539	123	80	4	5	2.4367	6233|6737|23586|64135	RPS27A|TRIM21|DDX58|IFIH1	-1.66425	up2perPan8_12
GO Biological Processes	19	GO:0002831	regulation of response to biotic stimulus	-3.00019	9.08831	5.39022	22539	124	80	4	5	2.4367	3434|23586|83666|151636	IFIT1|DDX58|PARP9|DTX3L	-1.65408	up2perPan8_12
GO Biological Processes	19	GO:0007005	mitochondrion organization	-2.99541	3.90624	4.22076	22539	577	80	8	10	3.3541	664|2876|3433|4599|5245|6158|81892|493856	BNIP3|GPX1|IFIT2|MX1|PHB|RPL28|SLIRP|CISD2	-1.64978	up2perPan8_12
Reactome Gene Sets	6	R-HSA-432722	Golgi Associated Vesicle Biogenesis	-2.98199	15.0931	6.30203	22539	56	80	3	3.75	2.12408	2495|2512|6845	FTH1|FTL|VAMP7	-1.63732	up2perPan8_12
Reactome Gene Sets	6	R-HSA-917937	Iron uptake and transport	-2.93765	14.5726	6.177	22539	58	80	3	3.75	2.12408	2495|2512|6233	FTH1|FTL|RPS27A	-1.59872	up2perPan8_12
GO Biological Processes	19	GO:0000302	response to reactive oxygen species	-2.91467	6.28878	4.74776	22539	224	80	5	6.25	2.70633	100|664|1728|2353|2876	ADA|BNIP3|NQO1|FOS|GPX1	-1.57857	up2perPan8_12
GO Biological Processes	19	GO:0002753	cytoplasmic pattern recognition receptor signaling pathway	-2.89493	14.0869	6.05802	22539	60	80	3	3.75	2.12408	6233|23586|64135	RPS27A|DDX58|IFIH1	-1.56281	up2perPan8_12
KEGG Pathway	24	hsa05162	Measles	-2.87548	8.41007	5.13464	22539	134	80	4	5	2.4367	4599|4938|23586|64135	MX1|OAS1|DDX58|IFIH1	-1.54593	up2perPan8_12
GO Biological Processes	19	GO:0042542	response to hydrogen peroxide	-2.84007	8.22591	5.06311	22539	137	80	4	5	2.4367	100|664|1728|2876	ADA|BNIP3|NQO1|GPX1	-1.51698	up2perPan8_12
GO Biological Processes	19	GO:0006879	cellular iron ion homeostasis	-2.79445	13.0033	5.78394	22539	65	80	3	3.75	2.12408	2495|2512|6233	FTH1|FTL|RPS27A	-1.47727	up2perPan8_12
GO Biological Processes	19	GO:0071359	cellular response to dsRNA	-2.77535	12.8063	5.73272	22539	66	80	3	3.75	2.12408	3434|23586|64135	IFIT1|DDX58|IFIH1	-1.45952	up2perPan8_12
GO Biological Processes	19	GO:0032101	regulation of response to external stimulus	-2.74772	3.2425	3.80929	22539	782	80	9	11.25	3.53277	100|2876|3434|5245|5692|6845|23586|83666|151636	ADA|GPX1|IFIT1|PHB|PSMB4|VAMP7|DDX58|PARP9|DTX3L	-1.43681	up2perPan8_12
Reactome Gene Sets	6	R-HSA-421837	Clathrin derived vesicle budding	-2.66692	11.7391	5.44713	22539	72	80	3	3.75	2.12408	2495|2512|6845	FTH1|FTL|VAMP7	-1.3726	up2perPan8_12
Reactome Gene Sets	6	R-HSA-199992	trans-Golgi Network Vesicle Budding	-2.66692	11.7391	5.44713	22539	72	80	3	3.75	2.12408	2495|2512|6845	FTH1|FTL|VAMP7	-1.3726	up2perPan8_12
GO Biological Processes	19	GO:0010035	response to inorganic substance	-2.64206	3.85188	3.89579	22539	512	80	7	8.75	3.15919	100|664|1396|1728|2353|2876|148867	ADA|BNIP3|CRIP1|NQO1|FOS|GPX1|SLC30A7	-1.35327	up2perPan8_12
GO Biological Processes	19	GO:2001022	positive regulation of response to DNA damage stimulus	-2.58376	10.9768	5.23383	22539	77	80	3	3.75	2.12408	9521|83666|151636	EEF1E1|PARP9|DTX3L	-1.30335	up2perPan8_12
GO Biological Processes	19	GO:0002697	regulation of immune effector process	-2.49161	4.16361	3.83913	22539	406	80	6	7.5	2.9448	3434|5245|6845|23586|83666|151636	IFIT1|PHB|VAMP7|DDX58|PARP9|DTX3L	-1.22322	up2perPan8_12
Reactome Gene Sets	6	R-HSA-168928	DDX58/IFIH1-mediated induction of interferon-alpha/beta	-2.49137	10.1833	5.0024	22539	83	80	3	3.75	2.12408	6233|23586|64135	RPS27A|DDX58|IFIH1	-1.22322	up2perPan8_12
KEGG Pathway	24	hsa05164	Influenza A	-2.47246	6.51416	4.34526	22539	173	80	4	5	2.4367	4599|4938|23586|64135	MX1|OAS1|DDX58|IFIH1	-1.20673	up2perPan8_12
GO Biological Processes	19	GO:0034599	cellular response to oxidative stress	-2.46666	4.96017	4.00836	22539	284	80	5	6.25	2.70633	664|1728|2353|2876|4257	BNIP3|NQO1|FOS|GPX1|MGST1	-1.20294	up2perPan8_12
GO Biological Processes	19	GO:0031348	negative regulation of defense response	-2.46352	6.47672	4.32831	22539	174	80	4	5	2.4367	100|2876|3434|5692	ADA|GPX1|IFIT1|PSMB4	-1.20033	up2perPan8_12
GO Biological Processes	19	GO:0060759	regulation of response to cytokine stimulus	-2.45463	6.43971	4.31149	22539	175	80	4	5	2.4367	6233|23586|64135|83666	RPS27A|DDX58|IFIH1|PARP9	-1.19409	up2perPan8_12
GO Biological Processes	19	GO:0055072	iron ion homeostasis	-2.43371	9.71509	4.86084	22539	87	80	3	3.75	2.12408	2495|2512|6233	FTH1|FTL|RPS27A	-1.17907	up2perPan8_12
GO Biological Processes	19	GO:0016579	protein deubiquitination	-2.42174	4.84085	3.93583	22539	291	80	5	6.25	2.70633	5692|6233|6737|23586|64135	PSMB4|RPS27A|TRIM21|DDX58|IFIH1	-1.16905	up2perPan8_12
GO Biological Processes	19	GO:0061726	mitochondrion disassembly	-2.40596	9.49677	4.79345	22539	89	80	3	3.75	2.12408	664|6158|493856	BNIP3|RPL28|CISD2	-1.15988	up2perPan8_12
GO Biological Processes	19	GO:0000422	autophagy of mitochondrion	-2.40596	9.49677	4.79345	22539	89	80	3	3.75	2.12408	664|6158|493856	BNIP3|RPL28|CISD2	-1.15988	up2perPan8_12
GO Biological Processes	19	GO:0007568	aging	-2.39044	4.75908	3.88542	22539	296	80	5	6.25	2.70633	100|1728|2353|9521|493856	ADA|NQO1|FOS|EEF1E1|CISD2	-1.14965	up2perPan8_12
Reactome Gene Sets	6	R-HSA-382551	Transport of small molecules	-2.38378	3.11312	3.44924	22539	724	80	8	10	3.3541	2495|2512|5245|5692|6233|7922|51296|148867	FTH1|FTL|PHB|PSMB4|RPS27A|SLC39A7|SLC15A3|SLC30A7	-1.14563	up2perPan8_12
Reactome Gene Sets	6	R-HSA-877300	Interferon gamma signaling	-2.36558	9.18709	4.69626	22539	92	80	3	3.75	2.12408	4938|6737|8638	OAS1|TRIM21|OASL	-1.13304	up2perPan8_12
GO Biological Processes	19	GO:0007589	body fluid secretion	-2.35244	9.08831	4.66484	22539	93	80	3	3.75	2.12408	100|4513|10551	ADA|COX2|AGR2	-1.12323	up2perPan8_12
GO Biological Processes	19	GO:0070646	protein modification by small protein removal	-2.32969	4.60355	3.78791	22539	306	80	5	6.25	2.70633	5692|6233|6737|23586|64135	PSMB4|RPS27A|TRIM21|DDX58|IFIH1	-1.10488	up2perPan8_12
GO Biological Processes	19	GO:0043331	response to dsRNA	-2.28898	8.62462	4.51458	22539	98	80	3	3.75	2.12408	3434|23586|64135	IFIT1|DDX58|IFIH1	-1.07105	up2perPan8_12
GO Biological Processes	19	GO:0010608	posttranscriptional regulation of gene expression	-2.28579	2.99721	3.32461	22539	752	80	8	10	3.3541	5692|6134|6169|6203|6233|10247|23521|83666	PSMB4|RPL10|RPL38|RPS9|RPS27A|RIDA|RPL13A|PARP9	-1.06858	up2perPan8_12
GO Biological Processes	19	GO:0031349	positive regulation of defense response	-2.24765	3.70707	3.48546	22539	456	80	6	7.5	2.9448	5692|6233|6845|23586|64135|83666	PSMB4|RPS27A|VAMP7|DDX58|IFIH1|PARP9	-1.03826	up2perPan8_12
GO Biological Processes	19	GO:0010038	response to metal ion	-2.18775	4.25585	3.56149	22539	331	80	5	6.25	2.70633	664|1396|1728|2353|148867	BNIP3|CRIP1|NQO1|FOS|SLC30A7	-0.989304	up2perPan8_12
GO Biological Processes	19	GO:0051701	interaction with host	-2.16153	5.3158	3.76809	22539	212	80	4	5	2.4367	3434|6233|6737|55770	IFIT1|RPS27A|TRIM21|EXOC2	-0.967707	up2perPan8_12
Reactome Gene Sets	6	R-HSA-8878159	Transcriptional regulation by RUNX3	-2.1611	7.75424	4.21874	22539	109	80	3	3.75	2.12408	5692|6233|85441	PSMB4|RPS27A|HELZ2	-0.967615	up2perPan8_12
GO Biological Processes	19	GO:1903008	organelle disassembly	-2.15019	7.68375	4.19391	22539	110	80	3	3.75	2.12408	664|6158|493856	BNIP3|RPL28|CISD2	-0.959749	up2perPan8_12
GO Biological Processes	19	GO:0050778	positive regulation of immune response	-2.14778	2.83866	3.14804	22539	794	80	8	10	3.3541	100|5245|5692|6233|6845|23586|64135|83666	ADA|PHB|PSMB4|RPS27A|VAMP7|DDX58|IFIH1|PARP9	-0.958014	up2perPan8_12
GO Biological Processes	19	GO:0061919	process utilizing autophagic mechanism	-2.12114	3.48541	3.30243	22539	485	80	6	7.5	2.9448	664|6158|6233|6737|6845|493856	BNIP3|RPL28|RPS27A|TRIM21|VAMP7|CISD2	-0.937718	up2perPan8_12
GO Biological Processes	19	GO:0006914	autophagy	-2.12114	3.48541	3.30243	22539	485	80	6	7.5	2.9448	664|6158|6233|6737|6845|493856	BNIP3|RPL28|RPS27A|TRIM21|VAMP7|CISD2	-0.937718	up2perPan8_12
Reactome Gene Sets	6	R-HSA-5689880	Ub-specific processing proteases	-2.10595	5.1225	3.66726	22539	220	80	4	5	2.4367	5692|6233|23586|64135	PSMB4|RPS27A|DDX58|IFIH1	-0.925693	up2perPan8_12
GO Biological Processes	19	GO:0046434	organophosphate catabolic process	-2.08572	5.05359	3.63071	22539	223	80	4	5	2.4367	100|2876|11163|51573	ADA|GPX1|NUDT4|GDE1	-0.908552	up2perPan8_12
GO Biological Processes	19	GO:0045089	positive regulation of innate immune response	-2.07827	4.00195	3.38792	22539	352	80	5	6.25	2.70633	5692|6233|23586|64135|83666	PSMB4|RPS27A|DDX58|IFIH1|PARP9	-0.903292	up2perPan8_12
GO Biological Processes	19	GO:0050728	negative regulation of inflammatory response	-2.06668	7.16282	4.0059	22539	118	80	3	3.75	2.12408	100|2876|5692	ADA|GPX1|PSMB4	-0.894354	up2perPan8_12
GO Biological Processes	19	GO:0010942	positive regulation of cell death	-2.01659	2.94793	3.05259	22539	669	80	7	8.75	3.15919	664|1728|2353|3433|5245|6233|9521	BNIP3|NQO1|FOS|IFIT2|PHB|RPS27A|EEF1E1	-0.856456	up2perPan8_12
