# Supplementary material for: The dynamic proteome of influenza A virus infection identifies M segment splicing as a host range determinant
Source: Nat Commun. 2019 Dec 4;10:5518. doi: 10.1038/s41467-019-13520-8 (PMC6892822; doi:10.1038/s41467-019-13520-8)
Supplement: Supplementary file 7 — Supplementary Data 3 [file 41467_2019_13520_MOESM7_ESM.xlsx]

## Sheet: Table1
Nucleotide and amino acid differences at the segment 7 3' splice site region (707-779).
Position	nt Pan/Mal	AA M1 Pan/Mal	AA M2 Pan/Mal
712	A/G	silent G228	-
714	G/A	R230K	-
740	A/G	T239A	silent T9
745	T/C	silent Y240	I11T
754	A/G	silent R243	E14G
760	G/A	silent G245	G16E
766	G/A	silent Q247	R18K
772	A/G	silent Q249	N20S
