# Supplementary material for: The dynamic proteome of influenza A virus infection identifies M segment splicing as a host range determinant
Source: Nat Commun. 2019 Dec 4;10:5518. doi: 10.1038/s41467-019-13520-8 (PMC6892822; doi:10.1038/s41467-019-13520-8)
Supplement: Supplementary file 8 — Source Data [file 41467_2019_13520_MOESM8_ESM.xlsx]

## Sheet: 1c
	see Supplementary Table 1 for the iBAQ values of host and viral proteins

## Sheet: 1d
fraction newly synthesized protein mass, host and virus
		Pan, rep1						Pan, rep2
		0-4h	4-8h	8-12h	12-16h			0-4h	4-8h	8-12h	12-16h
	host	0.999879	0.398808	0.213846	0.211992		host	0.999743	0.481358	0.0639265	0.11235
	viral	0.000120636	0.0312816	0.0620727	0.0224415		viral	0.000256867	0.14328	0.133994	0.0926255
		Mal, rep1						Mal, rep2
	total	0.998294	0.573098	0.242739	0.387493		host	0.998921	0.3221	0.218302	0.124858
	viral	0.00170587	0.114681	0.114636	0.10511		viral	0.00107937	0.0758086	0.0931737	0.0290641

## Sheet: 2a
						Proteins and pAHA-SILAC ratios highlighted (top 2 % at 12-16 hpi)
						Gene.name	0-4h Pan.mock	4-8h Pan.mock	8-12h Pan.mock	12-16h Pan.mock
						LGALS9	NaN	NaN	NaN	2.28072
						TRIM38	NaN	NaN	NaN	-0.537813
						APOL2	NaN	-0.178827	NaN	0.887273
						TJP2	NaN	NaN	NaN	3.79299
						FN1;DKFZp686O12165;DKFZp686L11144;DKFZp686O13149	0.557025	-1.84514	-2.37565	-0.523166
						RPS9	0.00453141	0.292229	0.0583368	-0.0815229
						WARS	0.069012	-1.4596	-1.84158	-0.497425
						MRRF	-0.165607	-0.865438	-2.27449	-0.258592
						RPL38	-0.0336291	NaN	-0.0737652	-0.347953
						hCG_40889;CFH	NaN	-2.16217	NaN	-0.00317166
						FZD6	-1.048	NaN	-1.19132	-0.06758
						OAS3	0.129335	-0.837834	-1.23673	0.330834
						IRF7	NaN	NaN	NaN	0.977232
						SLC39A7	-0.0747381	NaN	-0.0527214	0.0126253
						IFIT2	NaN	NaN	0.632117	4.79854
						MYD88	NaN	NaN	-1.63838	-0.197957
						RNF213	-0.100615	-1.0256	-1.98695	-0.321146
						HLA-E;HLA-B	NaN	NaN	NaN	-0.116756
						DDX60L	NaN	NaN	NaN	0.584398
						COX2;COII;MT-CO2;cox2	-0.147075	-0.108377	-0.195961	-0.257882
						TAP1	0.106877	-0.522423	NaN	0.0543505
						PSMB9	NaN	NaN	NaN	0.102629
						TAP2;TAP2-G	-0.26166	NaN	NaN	0.0502819
						PARP10	NaN	NaN	NaN	1.09173
						ZC3HDC1;PARP12	-0.1917	NaN	-0.928614	0.380303
						RPS4Y1	-0.408177	-0.786569	-1.08876	-0.576099
						CP	NaN	NaN	NaN	0.261257
						TRIM22	NaN	NaN	NaN	3.21833
						PHB;HEL-S-54e	-0.139275	0.844516	-0.0895535	-0.539783
						RPS23	0.0159283	-1.0081	0.0328658	-0.242035
						IFIH1;MDA5	NaN	NaN	0.23031	2.79635
						AGR2	0.78303	-2.19734	-0.963397	-0.511468
						CD38	NaN	-1.48084	NaN	0.293498
						OASL	NaN	NaN	-0.0795171	1.22312
						EIF2AK2	-0.0398836	-1.29428	-1.84668	-0.508726
						PLSCR1	NaN	-0.628626	NaN	-0.365251
						IFI16	NaN	NaN	NaN	1.13503
						HLA-A	-0.316266	NaN	-2.43106	-0.0115487
						OAS1	NaN	NaN	0.31782	1.43876
						ZNFX1	-0.258637	-1.11223	-1.61781	0.102345
						CRIP2	NaN	NaN	-0.414862	0.0641742
						IFIT3	NaN	NaN	1.15081	2.85286
						UBE2L6	NaN	NaN	NaN	1.03676
						EEF1E1;EEF1E1-BLOC1S5	NaN	NaN	0.177854	0.0311879
						DDX58	NaN	NaN	-0.535248	2.19178
						FTL;FTL variant	-0.0557593	-0.236523	0.303758	-0.0651574
						ISG15	NaN	NaN	NaN	0.489042
						IFIT1	NaN	0.234137	1.01808	5.45598
						TRIM21	-0.110342	NaN	-1.07435	0.00386454
						MX1	NaN	NaN	0.699667	2.80546
						HEL-S-45;TGM2	-0.745353	-0.497076	-2.37035	-0.449711
						SP100	-0.101616	-0.47119	-1.77638	-0.133085
						CTSS	NaN	-1.0207	NaN	-0.530308
						PSM8;PSMB8	0.10228	NaN	-1.38748	-0.147493
						HEL-S-106;LAP3	-0.0952468	-0.795872	-1.96372	-0.17782
						PML	-0.180773	-0.173978	NaN	-0.0553712
						STAT1	0.0717148	-0.554308	-1.64354	-0.174949
						STAT2;DKFZp686H05229	-0.129452	NaN	NaN	0.358203
						RPS29	0.00881871	NaN	-0.338086	-0.578846
						IFI35	NaN	NaN	-0.160108	0.597558
						IRF9	NaN	NaN	NaN	0.11613
						OGFR	-0.214288	NaN	-2.02112	-0.554099
						HEL-S-97n;PRDX4	-0.632933	NaN	0.0130968	-0.534706
						NMI	-0.267607	NaN	-1.41623	-0.23445
						PARP14	-0.178997	-1.4944	-1.58786	0.578273
							NaN	NaN	NaN	2.43737
						CMPK2	NaN	NaN	NaN	0.588834
						SAMD9	NaN	NaN	-0.816069	0.590051
						HIST2H3PS2	-0.245925	NaN	0.219966	-0.544806
						TREX1	0.164154	NaN	NaN	0.153911
						INTS5	-0.158554	NaN	NaN	-0.574349
						TRMT1L	-0.0308283	-0.877108	-2.32221	-0.250185
						PARP9	NaN	NaN	-1.01673	0.810452
						DDX60	NaN	NaN	NaN	0.404168
						CISD2	0.188793	-1.11866	-0.708182	0.14798
						TDRD7	NaN	NaN	NaN	-0.582468
						PNPT1	0.0188886	-0.697797	-1.64455	-0.0769568
						DTX3L	NaN	-0.173026	-0.501702	0.984342
						ISG20	NaN	NaN	NaN	1.27975
						USMG5	-0.147608	-0.780401	-1.38671	-0.271023
						SPATA5L1	-0.29874	NaN	NaN	1.19742
						HELZ2;PRIC285	NaN	NaN	-0.668659	1.90523
						NT5C3A;NT5C3	-0.176224	-0.927336	-1.5148	0.192612
						RPRD1B	-0.799308	-1.19507	-2.69414	0.487257
						HERC5	NaN	NaN	NaN	1.43076
						SAMHD1	0.043716	-1.57493	-1.23562	0.75547

## Sheet: 2b
Proteins and pAHA-SILAC ratios highlighted (top 2 % at 12-16 hpi)
Gene.name	0-4h Mal.mock	4-8h Mal.mock	8-12h Mal.mock	12-16h Mal.mock
LGALS9	NaN	NaN	NaN	0.799417
RPL18	-0.045181	0.0447296	-0.400295	-0.699253
hCG_19665;NUP62	-0.233622	-1.14961	-2.83553	-0.781427
APOL2	NaN	0.141026	NaN	-0.333236
TJP2	NaN	NaN	NaN	-0.291453
CTSL;CTSL1	0.114028	-0.300642	NaN	-0.747669
FN1;DKFZp686O12165;DKFZp686L11144;DKFZp686O13149	-0.224522	-2.04182	-1.91081	-0.786749
RPS9	0.0673052	0.278874	0.00758962	0.102286
RPL38	-0.182551	NaN	-0.138	-0.143322
hCG_40889;CFH	NaN	-2.17336	NaN	-0.70582
RPL6	-0.158583	-0.648203	-0.443679	-0.533193
OAS3	-0.0846297	-0.385396	-1.58013	-0.185987
IRF7	NaN	NaN	NaN	0.097975
SLC39A7	0.00130449	NaN	-0.344062	0.0755885
IFIT2	NaN	NaN	-0.364179	3.19861
MYD88	NaN	NaN	-1.32339	-0.562897
HLA-E;HLA-B	NaN	NaN	NaN	-0.792161
DDX60L	NaN	NaN	NaN	-0.329901
COX2;COII;MT-CO2;cox2	-0.0131954	-0.160932	-0.202108	-0.000627841
TAP1	0.00104897	0.110881	NaN	-0.640437
TAP2;TAP2-G	-0.28331	NaN	NaN	-0.501736
PARP10	NaN	NaN	NaN	-0.220936
ZC3HDC1;PARP12	-0.0998401	NaN	-0.701012	-0.34166
CP	NaN	NaN	NaN	0.0282479
TRIM22	NaN	NaN	NaN	2.30063
PHB;HEL-S-54e	-0.00184927	0.844742	-0.235363	-0.330839
RPS23	-0.31803	-1.30356	-0.152546	-0.184887
IFIH1;MDA5	NaN	NaN	-0.0887627	0.782674
DNHD1	NaN	NaN	-0.37968	0.610796
AGR2	0.784036	-2.79092	-0.707104	-0.719539
OASL	NaN	NaN	-0.645049	0.468837
TMEM259	-0.241182	NaN	NaN	-0.332953
IWS1	0.322058	-1.15284	NaN	-0.717005
IFI16	NaN	NaN	NaN	0.528326
OAS1	NaN	NaN	0.0569743	0.91264
LOH12CR1	NaN	NaN	NaN	-0.46888
ZNFX1	-0.0125156	-0.947343	-1.83793	-0.748143
CRIP2	NaN	NaN	-0.351181	0.36996
RAB27B	NaN	-0.721881	-1.54285	-0.602383
IFIT3	NaN	NaN	0.117194	1.6763
UBE2L6	NaN	NaN	NaN	0.205403
EEF1E1;EEF1E1-BLOC1S5	NaN	NaN	0.138614	0.222349
AKR1B10	0.568543	-1.46727	-0.573573	-0.752496
DDX58	NaN	NaN	-0.847953	1.07903
FTL;FTL variant	0.248765	-0.307996	0.508666	-0.78317
ISG15	NaN	NaN	NaN	-0.385075
IFIT1	NaN	1.30929	0.457582	4.5185
TRIM21	0.147114	NaN	-1.09473	-0.253503
MX1	NaN	NaN	0.159003	4.88661
CES1	-0.000412287	NaN	NaN	0.801136
SP100	-0.0410262	-0.642141	-1.58811	-0.841595
PSM8;PSMB8	0.0263673	NaN	-0.91404	-0.660491
ABCD3	0.0175345	-0.715519	-2.29358	-0.589721
PML	-0.209546	-0.528962	NaN	-0.662358
RPL13A;RPL13a	-0.0521322	-0.957459	-0.582092	-0.82414
PLA2G4A	0.20922	-1.287	-0.978044	-0.657685
CRIP1	-0.361325	NaN	-0.700026	-0.555302
STAT2;DKFZp686H05229	-0.349641	NaN	NaN	-0.2672
RPS29	0.0152284	NaN	-0.486285	-0.287122
IFI35	NaN	NaN	-1.08193	-0.120881
IRF9	NaN	NaN	0.592877	-0.759577
OGFR	-0.131275	NaN	-1.74428	-0.616335
HEL-S-97n;PRDX4	-0.583349	NaN	0.164328	-0.0990767
SETDB1	-0.160989	NaN	NaN	0.417155
PARP14	-0.107537	-0.860788	-1.70095	-0.101029
	NaN	NaN	NaN	-0.50221
CMPK2	NaN	NaN	NaN	-0.56976
SAMD9	NaN	NaN	-0.936081	0.276161
HIST2H3PS2	-0.216775	NaN	0.12586	-0.379046
TREX1	0.0524952	NaN	NaN	-0.465689
NUFIP2	-0.220545	-1.10421	-0.759212	-0.608513
RBM45	0.136074	-1.23911	-2.18317	-0.132304
PARP9	NaN	NaN	-1.02977	0.632187
DDX60	NaN	NaN	NaN	-0.116028
CISD2	-1.40331	-2.13057	-0.488043	-0.497139
SLC30A7	-0.311619	NaN	-0.871237	-0.526942
TDRD7	NaN	NaN	NaN	-0.677875
PNPT1	0.0996527	-0.441369	-1.35743	-0.305708
DTX3L	NaN	0.876196	-0.347018	0.730689
ISG20	NaN	NaN	NaN	-0.191914
CYP2S1	0.729206	-1.88287	NaN	-0.751771
HELZ2;PRIC285	NaN	NaN	-1.17937	0.94227
NT5C3A;NT5C3	-0.0378891	-1.03605	-1.25338	-0.290593
HERC5	NaN	NaN	NaN	0.486062
SAMHD1	0.0808315	-1.10522	-0.91948	0.265652
ND5;NADH5;ndh5;MT-ND5	-0.401874	NaN	NaN	-0.650256

## Sheet: 2c
	Go terms included in the heatmap
	GO	Description	Mal0_4	Pan0_4	Mal4_8	Pan4_8	Mal8_12	Pan8_12	Mal12_16	Pan12_16
	GO:0007005	mitochondrion organization	0	0	-3.2615	-3.90663	-6.11957	-2.99541	0	0
	GO:0140053	mitochondrial gene expression	0	0	-5.06648	-3.86633	0	0	0	0
	GO:0022618	ribonucleoprotein complex assembly	0	0	0	0	-6.16488	-4.00942	-2.13434	0
	R-HSA-1834949	Cytosolic sensors of pathogen-associated DNA	0	0	0	0	0	0	-5.22092	-5.17002
	GO:0051090	regulation of DNA binding transcription factor activity	0	0	0	0	0	0	-3.22849	-5.67443
	R-HSA-983169	Class I MHC mediated antigen processing & presentation	0	0	0	0	0	0	-5.0338	-8.85871
	GO:0060760	positive regulation of response to cytokine stimulus	0	0	0	0	0	-3.2049	-6.08922	-6.03759
	GO:0050688	regulation of defense response to virus	0	0	-2.87103	0	0	-4.02156	-6.76167	-8.21403
	GO:0008202	steroid metabolic process	-7.52763	-7.48181	0	0	0	0	0	0
	GO:0030855	epithelial cell differentiation	-3.00067	-4.77687	0	0	0	0	0	0
	R-HSA-556833	Metabolism of lipids	-4.32672	-8.68941	0	-3.12853	0	0	0	0
	GO:0042180	cellular ketone metabolic process	0	-4.81659	0	0	0	0	0	0
	GO:0060433	bronchus development	-4.77742	0	0	0	0	0	0	0
	R-HSA-913531	Interferon Signaling	0	0	0	-2.3802	-5.23886	-8.71956	-27.9034	-34.5885
	R-HSA-156902	Peptide chain elongation	0	0	-10.87	-4.90086	-17.2463	-28.4756	-7.38256	-4.6356

## Sheet: 2d
	Proteins related to type I interferon signaling pathway, 2d left							Proteins related to regulation of defense response to virus, 2d middle left							Proteins related to regulation of mitochondrial gene expression, 2d middle right							Proteins related to steroid metabolic process, 2d right
	Gene.name	0-4 Pan/Mal	4-8 Pan/Mal	8-12 PanMal	12-16 PanMal			Gene.name	0-4h Pan/Mal	4-8h Pan/Mal	8-12h Pan/Mal	12-16h Pan/Mal			Gene.name	0-4h Pan/Mal	4-8h Pan/Mal	8-12h Pan/Mal	12-16h Pan/Mal			Gene.name	0-4h Pan/Mal	4-8h Pan/Mal	8-12h Pan/Mal	12-16h Pan/Mal
	IRF3	-0.175117	NaN	0.387673	NaN			IRF3	-0.175117	NaN	0.387673	NaN			MRPS12	0.081523	-0.179514	NaN	-0.0740388			EBP	NaN	-0.352633	NaN	NaN
	IRF5	NaN	NaN	NaN	NaN			TRIM38	NaN	NaN	NaN	0.696027			TRNT1	-0.00184623	0.123398	0.341324	NaN			HMGCS1	-0.0336444	-0.125629	0.212108	0.0929948
	TYK2	-0.124756	NaN	NaN	0.0938571			TRAF3	0.255978	NaN	NaN	NaN			MRPL55	-0.135877	-0.173954	NaN	-0.109175			YWHAH	-0.0300909	-0.155862	-0.0784889	-0.0153966
	OAS3	0.103696	-0.366055	0.692229	0.701647			NPLOC4	-0.0986371	0.0767588	0.134382	0.0890144			MRPL44	-0.186865	-0.0165542	0.263023	0.236664			APOL2	NaN	-0.811481	NaN	1.22284
	IRF7	NaN	NaN	NaN	0.980105			MICB	NaN	NaN	NaN	NaN			MRPL49	-0.0467705	-0.1202	-0.204105	NaN			SREBF2	0.0915099	-0.019853	NaN	0.089683
	OAS2	NaN	NaN	NaN	NaN			TNFAIP3	NaN	NaN	NaN	0.890332			MRPL4	-0.152662	-0.11751	NaN	NaN			ACAA1	-0.0169485	0.0223769	0.30146	0.122247
	IFIT2	NaN	NaN	1.36611	1.70319			BIRC2	-0.418736	NaN	NaN	0.586421			MRPL34	-0.465466	NaN	NaN	NaN			SORL1	0.100736	NaN	NaN	NaN
	MYD88	NaN	NaN	0.0507674	0.612416			PUM2	-0.209843	-0.200577	0.248421	-0.047906			MRRF	-0.291352	-0.198437	-0.271356	2.00004			ACBD3	-0.172693	0.385106	0.245544	NaN
	OASL	NaN	NaN	0.808373	0.705877			PQBP1	0.180495	NaN	-0.150737	0.762048			MRPS2	-0.224197	-0.267171	-0.364573	-0.048343			LBR	-0.0804618	-0.514193	0.390564	0.388845
	IRAK1	-0.200338	NaN	-0.711521	-0.054655			PPM1B	0.0271478	-0.599736	-0.0489699	0.141908			MRPS7	-0.420205	-0.352062	-0.417278	-0.355732			ARV1	0.189937	NaN	NaN	NaN
	HLA-A	0.0802286	NaN	0.55871	1.00109			RIOK3	-0.115779	NaN	-0.00835604	-0.254759			DARS2	-0.0150539	0.176028	0.208498	0.186001			GGPS1	0.105524	NaN	NaN	NaN
	HLA-B	NaN	NaN	NaN	NaN			TSPAN6	NaN	NaN	NaN	NaN			MRPS27	-0.166548	0.0372876	-0.167501	0.270436			HDLBP	0.0751888	0.110568	-0.172198	-0.0568868
	OAS1	NaN	NaN	0.545189	0.628116			HTRA1	0.282881	-0.660681	NaN	NaN			GFM2	-0.0554843	0.162491	-0.332238	NaN			CYB5R3	-0.0841413	0.0277248	-0.274859	-0.212992
	ADAR	NaN	NaN	NaN	NaN			PCBP2	-0.257554	NaN	-0.152019	NaN			MRPL42	NaN	NaN	NaN	NaN			DHCR7	0.00730757	NaN	0.724895	NaN
	IFIT3	NaN	NaN	1.28676	1.40003			PCBP2	NaN	-0.507393	NaN	NaN			MRPL23	-0.00953375	NaN	-0.104422	NaN			CLN6	-0.11172	NaN	NaN	NaN
	ISG15	NaN	NaN	NaN	0.847114			EIF2AK4	-0.317489	NaN	NaN	NaN			MRPS10	-0.106497	0.14397	NaN	NaN			NPC2	NaN	-0.439984	NaN	NaN
	IFIT1	NaN	-1.6452	1.06138	1.18799			TRAF3IP2	NaN	NaN	NaN	NaN			MRPL14	-0.191981	-0.187838	-0.41083	-0.104609			AKR1B1	0.0439981	-0.271544	-0.217274	-0.165102
	IRF2	NaN	NaN	NaN	NaN			ANKRD17	0.100256	0.170572	0.72853	0.58804			MRPS21	-0.284896	-0.282226	0.121023	0.0694365			LDLR	0.124026	0.737311	1.01704	0.530322
	MX1	NaN	NaN	1.00414	1.2646			DDX58	NaN	NaN	0.934971	1.12772			MRPL45	-0.167529	-0.14863	-0.200056	-0.183076			PBX1	NaN	-0.327616	NaN	-0.522652
	MX2	NaN	NaN	NaN	NaN			IFIT1	NaN	-1.6452	1.06138	1.18799			HSD17B10	-0.0719434	-0.0323834	-0.428805	-0.118653			STARD3NL	NaN	NaN	NaN	NaN
	JAK1	-0.112521	0.121791	-0.270327	-0.0541859			PML	0.0127746	0.0644067	NaN	0.786662			MRPS28	-0.171971	-0.0813999	-0.354179	-0.151011			HMGCR	NaN	NaN	NaN	-0.575628
	SP100	-0.0910375	-0.361304	0.229589	0.867698			STAT1	0.0764952	-0.472686	0.490212	0.809752			CDK5RAP1	-0.120846	0.179726	0.183337	0.166441			SCARB1	-0.0767239	-0.0784348	0.14199	-0.124188
	STAT1	0.0764952	-0.472686	0.490212	0.809752			C1QBP	-0.0827436	-0.0820951	-0.344347	0.0619682			ELAC2	-0.160234	-0.037212	0.0597407	-0.10174			PRKAA2	-0.0860517	NaN	NaN	-0.0530648
	IFI35	NaN	NaN	0.119451	0.561568			DHX9	0.0372838	0.221001	0.251284	0.0541995			MRPL1	-0.0751032	-0.12683	-0.128835	0.755879			HNF1A	NaN	NaN	NaN	NaN
	IRF9	NaN	NaN	NaN	0.829252			PCBP2	-0.186039	-0.551438	-0.324393	-0.0371042			MRPS33	-0.110497	-0.373809	0.0717341	0.373224			AKR1C3	0.0715279	-0.304808	-0.111515	-0.213835
	ADAR	-0.260351	-0.355958	-0.193335	0.0275167			TARBP2	-0.112966	NaN	-0.0111261	NaN			MRPL18	-0.0414674	NaN	-0.156102	NaN			NPC1	0.13559	0.199692	0.118452	0.470046
	XAF1	NaN	NaN	NaN	NaN			ZC3H12A	NaN	NaN	NaN	NaN			MRPS18B	-0.0390037	-0.295373	-0.156736	0.0529463			CYP51A1	-0.0586215	0.258636	0.17633	0.0638572
	ISG20	NaN	NaN	NaN	1.52025			PUM1	0.0356571	0.169647	0.134265	0.166669			MRPL43	NaN	NaN	NaN	NaN			FGFR1	-0.256272	NaN	NaN	NaN
	SAMHD1	-0.204622	-0.747243	0.0988212	0.704411			ZC3HAV1	-0.0422948	-0.261655	0.445383	0.377356			HARS2	-0.125041	-0.433071	0.0513912	-0.172663			HSD17B4	0.0338078	0.217191	0.0457367	0.102793
								MAVS	-0.0274642	0.136839	0.400108	0.24593			MTERF1	NaN	0.695499	NaN	NaN			CNBP	-0.0334117	-0.189659	NaN	NaN
								NLRX1	-0.0751633	NaN	NaN	-0.0505906			QRSL1	-0.103616	NaN	-0.399013	NaN			APP	-0.169363	0.101937	-0.276364	0.00395605
								PARP9	NaN	NaN	0.593426	0.254531			NOA1	-0.231903	0.0624699	-0.326152	-0.109748			COMT	0.0276955	0.000401083	-0.135622	0.0944028
								DDX60	NaN	NaN	NaN	0.65386			MRPL10	-0.164418	-0.0810426	-0.0428953	0.144517			HSD17B8	0.0129121	NaN	-0.245165	0.184067
								DTX3L	NaN	-0.975725	0.343093	0.445909			MRPL3	-0.106309	-0.254366	NaN	NaN			TIPARP	0.248921	NaN	NaN	NaN
								TRAF3IP1	NaN	NaN	NaN	NaN			TBRG4	0.0440333	0.214367	0.115572	0.134311			WWOX	NaN	NaN	NaN	NaN
								ITCH	0.109947	0.439092	0.300028	-0.367012			MRPS34	-0.140867	-0.0681967	-0.429469	0.255701			LGMN	-0.10432	0.179874	0.218718	0.489171
								SIN3A	0.0136962	0.0636952	0.325926	0.308444			MRPL27	-0.126044	NaN	-0.278607	0.0907476			OSBPL9	0.275843	0.096107	0.0974223	0.219435
								RNF216	-0.204871	NaN	NaN	0.143585			PUS1	-0.193717	-0.159878	0.19025	0.305962			ACAA2	-0.133592	0.000198073	-0.44405	-0.211406
								HERC5	NaN	NaN	NaN	0.759237			GFM1	-0.114202	0.129041	0.228464	0.110269			MVK	0.134544	NaN	0.447897	0.0698322
															POLG2	NaN	NaN	NaN	NaN			SREBF1	0.271823	0.716563	0.775068	0.934364
															TSFM	-0.186304	0.093213	-0.271009	-0.161218			LDLRAP1	NaN	NaN	NaN	NaN
															TFAM	-0.121977	-0.188077	-0.0905903	-0.0703943			PON1	NaN	0.461278	NaN	NaN
															MRPL22	-0.199228	0.427258	-0.210591	0.0846613			NR5A2	NaN	-0.217879	NaN	NaN
															MRPL48	-0.353514	NaN	NaN	0.0390464			APOB	0.206093	NaN	NaN	NaN
															MRPS22	-0.256864	-0.0225086	-0.129875	-0.228852			NR0B1	0.113746	0.197543	0.140067	-0.072476
															GATC	-0.0541959	NaN	0.2665	0.0589572			SULT2B1	0.263888	NaN	NaN	NaN
															MRPS23	NaN	NaN	NaN	NaN			SLC27A2	0.02889	0.204702	0.263157	-0.13925
															POLRMT	0.0792192	0.0713957	0.192219	0.272469			LRP5	NaN	0.319995	NaN	NaN
															KIAA0391	-0.0232008	0.0904629	-0.0717567	-0.224661			ERLIN2	-0.0349542	0.0425097	0.0723742	-0.0474446
															MRPS14	NaN	-0.144375	NaN	NaN			SGPL1	-0.153108	-0.0713618	-0.10715	0.0205552
															MRPL33	-0.138113	NaN	NaN	NaN			CAT	-0.0177162	-0.0301793	-0.0906664	-0.0910392
															ERAL1	-0.177966	-0.166938	-0.613528	-0.357935			FDX1	-0.0414995	0.0587927	-0.3614	0.111553
															TRMU	-0.124826	NaN	NaN	NaN			G6PD	0.149979	0.0175616	0.00053355	0.00971829
															NDUFA7	-0.0662844	0.0606491	0.0896157	0.419731			FDPS	0.0249571	-0.468983	-0.0283006	0.450319
															GARS	-0.000406729	-0.112395	0.131781	0.132008			OSBP	0.24023	0.25063	0.406522	0.64286
															MTIF2	-0.0261408	NaN	NaN	1.50009			SCP2	-0.0130958	0.040757	-0.186329	0.0344708
															MRPL19	-0.0930909	-0.196637	-0.426326	-0.149686			FDXR	0.00499946	0.338466	-0.030942	0.197503
															DAP3	-0.0618373	-0.0865114	-0.114837	0.0548312			CES1	0.00012569	NaN	NaN	-1.5747
															MRPS25	-0.304384	-0.388428	-0.368346	-0.18969			SOAT1	0.0119584	0.341208	NaN	NaN
															MRPS35	-0.200106	-0.132416	-0.0530368	0.0472591			FDFT1	-0.274566	0.106714	0.0636043	0.00218885
															MRPS5	-0.146704	-0.0673535	-0.0631475	0.0273591			LSS	-0.0290621	-0.337729	0.307309	0.26083
															MRPS36	-0.212524	-0.527851	-0.539286	-0.191334			STAT5B	0.0518412	NaN	0.474983	NaN
															MRPS11	-0.130892	0.0377099	-0.346602	0.0619645			AKR1D1	0.123889	-0.198548	-0.190559	-0.297936
															MRPS15	NaN	-0.0582579	NaN	NaN			AKR1C2	0.0683718	-0.330021	-0.0616539	-0.0534098
															MRPS6	-0.27508	-0.122064	NaN	0.0647314			MVD	-0.0912385	NaN	0.768414	0.379876
															MRPS9	-0.228024	-0.0768032	-0.191802	0.0250621			VLDLR	NaN	NaN	NaN	NaN
															MRPL28	-0.151225	-0.110586	NaN	0.0748446			AKR1C1	NaN	NaN	NaN	NaN
															LARS2	-0.140723	NaN	0.455649	0.246095			CYP24A1	0.256137	0.370595	0.47968	0.28047
															OXA1L	-0.064821	0.011655	-0.0529391	-0.0670542			G6PD	0.162962	NaN	0.0727326	0.0351293
															TRMT5	-0.279275	NaN	-0.0577784	NaN			SCAP	0.175563	NaN	NaN	NaN
															MRPL51	-0.247544	NaN	NaN	-0.600955			PRKAA1	0.00842089	0.182404	0.0800402	0.0162368
															TRIT1	0.00572433	NaN	NaN	NaN			IDI1	0.18493	0.233513	0.0744151	0.0842543
															AARS2	NaN	-0.0339836	NaN	NaN			MBTPS1	NaN	0.540562	NaN	NaN
															MRPS18A	-0.124885	NaN	NaN	0.0416481			STARD3	NaN	NaN	NaN	NaN
															MRPL2	-0.0987261	NaN	NaN	NaN			SNX17	-0.190525	-0.0930085	-0.856952	-0.15081
															MRPL54	NaN	NaN	NaN	NaN			PMVK	0.271165	NaN	-0.197697	NaN
															MRPL37	NaN	NaN	NaN	NaN			MED1	-0.157669	-0.226447	-0.196865	-0.244083
															TRMT10C	-0.253004	-0.458602	-0.597856	-0.492554			NSDHL	-0.160628	0.0973919	0.127592	0.0465761
															FASTKD5	-0.0396874	0.0471029	0.380716	0.146033			MSMO1	-0.0449262	0.191006	0.458872	-0.782162
															MRPL21	-0.0490684	-0.157317	NaN	NaN			G6PD	NaN	NaN	-0.070924	-0.102576
															MRPL41	-0.148499	-0.320826	-0.370649	-0.136907			HSD17B12	-0.0242421	0.0326596	0.440882	0.17816
															SUPV3L1	-0.168262	-0.154356	-0.542528	NaN			PIAS4	-0.127338	NaN	0.134375	NaN
															MRPL50	NaN	-0.436278	NaN	NaN			HINT2	NaN	NaN	NaN	NaN
															GADD45GIP1	-0.173342	-0.124422	NaN	0.472358			CYP1B1	0.594483	0.324387	1.16806	1.53541
															MRPL30	-0.162113	NaN	NaN	NaN			PCSK9	0.3361	NaN	0.45904	0.462082
															PNPT1	-0.190858	-0.619291	0.220689	0.502406			HSD17B11	-0.0594403	0.238717	0.247614	0.164257
															MRPS31	-0.278437	0.327605	0.263087	0.151154			ACAT2	0.067276	-0.177898	0.0307092	0.041061
															MRPL24	-0.166892	-0.269466	-0.354746	-0.26434			OSBPL3	-0.0166893	NaN	NaN	NaN
															CHCHD1	-0.020976	-0.331734	-0.165074	NaN
															MRPL38	-0.152937	-0.110901	-0.229098	-0.00654034
															MRPS24	-0.166256	NaN	NaN	NaN
															MRPL53	-0.406204	-0.168183	-0.251227	0.0747056
															PTCD3	-0.140546	-0.182113	0.0148043	-0.146042
															TEFM	-0.133139	NaN	NaN	NaN
															SLC25A33	NaN	NaN	NaN	NaN
															MRPS30	NaN	NaN	NaN	NaN
															TRMT61B	NaN	-0.198467	NaN	NaN
															TARS2	-0.0935686	0.202928	0.0573689	NaN
															MRPL20	-0.148341	NaN	NaN	NaN
															MRPL13	-0.116264	-0.452233	-0.0503917	0.0874349
															MRPL9	-0.222976	0.0600053	-0.139928	-0.190638
															MRPS26	-0.163669	-0.108642	0.105647	-0.0353682
															MRPL37	-0.146884	-0.18351	-0.0502855	0.129925
															MRPL46	-0.21664	-0.0740489	-0.235919	0.137756
															TFB2M	-0.192723	-0.252796	-0.408738	0.0551371
															MRPL47	-0.0768713	-0.15612	NaN	NaN
															MRPL40	-0.121087	0.067127	-0.201488	0.518919
															MRPL17	-0.181	-0.199751	-0.358046	-0.00821564
															MRPL16	-0.286086	-0.592795	-0.216868	-0.236313
															MRPL39	-0.284119	-0.113993	0.0339385	-0.0173966
															MRPL15	-0.123019	-0.189255	-0.212463	-0.0196803
															MTO1	-0.210325	NaN	NaN	NaN
															YARS2	0.0154114	0.221068	0.232039	0.477003
															MRPL11	0.113082	-0.253029	-0.274559	0.296559
															MRPS16	-0.278881	-0.242272	-0.381492	0.330441

## Sheet: 2f
Mal mRNA 8h vs pAHA-SILAC 8-12 hpi
Gene.names	mRNA	protein
AAAS	-0.0234371	-2.4636
AACS	-0.330376	-1.85162
AAGAB	0.164975	-1.79005
AAK1	-1.08977	-2.7071
AAK1	-1.08977	NaN
AAMDC	1.64035	NaN
AAMP	0.683715	-1.98766
AAR2	-0.663186	-2.68692
AARS	-1.0042	-2.43372
AARS2	-0.640614	NaN
AASDHPPT	-0.95051	-1.64435
AATF	0.2751	-1.98221
ABCB10	-0.0361793	-2.36124
ABCB6	-0.48699	NaN
ABCB7	-0.0221346	-1.8834
ABCB8	-0.208659	NaN
ABCC2	-0.606915	-3.17927
ABCD3	-1.03267	-2.29358
ABCE1	-1.35324	-1.45255
ABCF1	-0.714967	-2.88211
ABCF2	-0.614143	-2.44916
ABCF3	-0.370784	-2.6267
ABCG2	0.511068	NaN
ABHD10	-0.604827	-1.80958
ABHD11	-0.105994	-1.65943
ABHD12	0.941499	-1.66878
ABHD17B	-1.77829	NaN
ABHD2	-0.538711	NaN
ABHD3	-0.305898	NaN
ABHD4	-0.00821122	-2.33396
ABHD5	-0.246931	NaN
ABHD6	-0.134357	NaN
ABI1	0.146283	-1.96898
ABL2	-0.881349	-3.77062
ABLIM1	0.200361	NaN
ABLIM3	0.751553	NaN
ABR	0.455016	-2.01231
ABT1	-0.348351	NaN
ABTB2	-0.820657	NaN
ACAA1	0.0225605	-2.43722
ACAA2	0.501548	-2.12361
ACAD10	-1.07686	NaN
ACAD9	-0.00752001	-1.5866
ACADS	0.3729	NaN
ACADSB	0.231192	-1.62965
ACADVL	0.0337925	-2.71191
ACAP2	-0.878903	NaN
ACAT1	0.110848	-1.80614
ACAT2	0.0417692	-2.90808
ACBD3	-0.897382	-2.05529
ACBD6	0.518706	-1.87074
ACCS	0.00216289	NaN
ACD	0.285098	-3.24854
ACIN1	-0.39685	-2.84746
ACOT13	1.28513	-1.26089
ACOT7	0.415174	-2.13014
ACOT9	0.0155537	-1.42935
ACOX1	-1.10907	-2.5522
ACOX3	-0.454478	NaN
ACP1	0.835985	-1.27537
ACP2	0.543271	NaN
ACSF2	0.394132	NaN
ACSF3	-0.111818	NaN
ACSL1	-0.700817	-2.2047
ACSL3	-0.113111	-2.47835
ACSM3	0.729476	NaN
ACTC1	5.00204	-1.30255
ACTG1	-0.225508	-2.1892
ACTG1	-0.225508	NaN
ACTN1	-0.39069	-2.82234
ACTN4	-0.687366	NaN
ACTN4	-0.687366	NaN
ACTN4	-0.687366	-2.69099
ACTR10	0.437509	-1.5225
ACTR1A	-0.412493	-2.02362
ACTR1B	0.606392	NaN
ACTR2	0.287599	-1.25953
ACTR3	0.0821772	-1.22912
ACTR5	-0.671172	NaN
ACTR6	-0.861141	-1.30996
ACTR8	-0.865439	NaN
ACVR1	-0.208766	NaN
ACVR1B	-0.754696	NaN
ADA	1.39539	-0.764218
ADAM10	-0.404678	-2.57963
ADAM15	0.805048	NaN
ADAM17	-0.0527252	-2.9438
ADAM9	0.380047	-2.55371
ADAR	1.59907	NaN
ADAR	1.59907	-1.76051
ADAT1	0.750117	NaN
ADAT3	-1.21315	NaN
ADCK4	0.425148	-2.57964
ADCY3	0.660993	NaN
ADD2	0.687069	-2.64351
ADD3	0.371442	NaN
ADH5	-0.0530019	-2.15576
ADI1	1.16499	-0.751431
ADK	0.301777	-1.32549
ADNP	-1.49799	-2.73194
ADO	-1.16964	NaN
ADPGK	0.310127	-2.05741
ADPRHL2	0.0213739	-2.43606
ADRBK1	0.49462	NaN
ADSL	0.525026	-1.00471
ADSS	-0.585282	-2.06044
AEBP2	-1.43514	NaN
AES	1.14205	-0.605285
AFAP1	-0.436986	NaN
AFAP1L2	-0.128946	-2.08379
AFF4	-0.715958	NaN
AFG3L2	-0.668823	-2.61467
AFTPH	-0.311647	-2.06458
AGAP1	-0.0551587	NaN
AGGF1	-0.715498	NaN
AGL	-0.85888	-1.92358
AGMAT	0.157547	NaN
AGPAT1	1.51373	NaN
AGPAT2	0.906985	NaN
AGPAT5	-0.0811299	-1.99152
AGPS	-0.51188	-1.72254
AGR2	0.352782	-0.707104
AGRN	0.161329	-3.37196
AGTPBP1	-0.534374	NaN
AGTRAP	0.918391	NaN
AHCTF1	-1.52728	-3.27018
AHCY	0.607423	-1.93888
AHCYL2	-0.510101	NaN
AHDC1	-1.31903	NaN
AHNAK	-0.742687	-3.81869
AHNAK2	-1.56928	-3.80897
AHR	-1.29533	-2.62226
AHSA1	0.44583	-1.46187
AIDA	0.539096	NaN
AIFM1	-0.129321	-2.4173
AIFM2	-0.204763	-1.93922
AIMP1	-0.261413	-2.1041
AIP	0.969457	-2.05883
AJUBA	-0.436267	-2.31091
AK1	1.31585	-1.42096
AK2	0.204895	-1.71986
AK3	0.462334	-1.71083
AK4	0.324223	-1.35538
AKAP1	-0.163511	NaN
AKAP10	-0.765489	-1.84874
AKAP11	-1.34241	-2.80365
AKAP12	0.0947422	-4.35145
AKAP13	-0.982102	-2.67734
AKAP8L	-0.0619079	-2.49919
AKAP9	-1.42812	-3.23365
AKIRIN1	-0.983711	NaN
AKIRIN2	-0.846842	NaN
AKR1B1	1.32374	-1.22925
AKR1B10	0.292944	-0.573573
AKR1C1	1.08895	NaN
AKR1C2	0.534989	-1.05818
AKR1C3	0.799958	-1.11947
AKR1D1	0.240674	-1.04591
AKT1	0.866683	NaN
AKT1S1	0.910124	NaN
AKT2	0.772416	-1.7816
AKT3	-0.208244	NaN
ALAS1	-0.362202	-2.02076
ALCAM	-0.397844	-2.63634
ALDH16A1	-0.318977	NaN
ALDH18A1	-0.638893	-2.30894
ALDH1A1	-0.0491822	NaN
ALDH1B1	-0.886319	-1.77407
ALDH1L2	-0.248726	NaN
ALDH2	-0.071997	-1.90463
ALDH3A1	0.529476	-1.50935
ALDH3B1	0.247005	-2.42309
ALDH4A1	0.337333	-2.20545
ALDH5A1	-0.771034	-2.717
ALDH6A1	0.270713	NaN
ALDH7A1	0.152923	-2.12649
ALDH9A1	-0.566128	-2.30007
ALDOC	1.56618	-2.37628
ALG1	-0.709207	-1.70072
ALG11	-0.0861582	NaN
ALG12	0.238814	NaN
ALG13	0.160439	NaN
ALG2	0.104286	NaN
ALG3	0.440809	NaN
ALG5	0.117375	NaN
ALG8	-0.349992	NaN
ALKBH1	-0.957475	NaN
ALKBH2	-0.680888	NaN
ALKBH5	-0.133426	-1.40385
ALKBH7	1.28342	NaN
ALYREF	0.788761	-1.86836
AMACR	0.118698	NaN
AMBRA1	-0.63868	-0.381686
AMDHD2	-1.13686	NaN
AMIGO2	-0.244982	-3.82533
AMN1	-0.0598996	NaN
AMOTL1	-0.346092	NaN
AMOTL2	0.0780402	-3.34326
AMPD2	-0.738682	NaN
AMZ2	0.93474	-1.49161
ANAPC1	-0.268007	-1.78923
ANAPC2	-0.396064	-2.64093
ANAPC4	-1.36475	NaN
ANAPC5	0.30291	-1.38442
ANAPC7	-0.587368	-2.20542
ANGEL2	0.0943793	NaN
ANK1	-0.310245	NaN
ANKHD1	-1.50366	-3.42637
ANKIB1	0.318573	NaN
ANKLE2	-0.0438535	-2.34519
ANKMY2	-1.45113	NaN
ANKRD10	-0.0719611	NaN
ANKRD11	0.187898	NaN
ANKRD12	-1.64626	NaN
ANKRD13B	-0.645275	NaN
ANKRD16	-0.843668	NaN
ANKRD17	-1.19315	-2.6812
ANKRD26	-1.526	NaN
ANKRD27	-0.632873	-2.01796
ANKRD28	-0.655668	-2.17492
ANKRD32	-1.20247	NaN
ANKRD33B	0.354589	NaN
ANKRD39	1.18462	NaN
ANKRD40	-0.305243	NaN
ANKRD46	-0.486087	NaN
ANKRD50	-2.59116	NaN
ANKRD52	-1.29275	-3.05389
ANKRD54	-0.421898	NaN
ANKS3	-0.454333	NaN
ANKZF1	-1.0442	NaN
ANLN	-0.978773	-2.99774
ANO6	0.134856	NaN
ANP32A	0.453603	-1.97105
ANP32B	0.532075	-2.06899
ANP32E	0.511422	-1.54185
ANPEP	0.317426	-3.50844
ANXA1	0.344334	-1.92561
ANXA10	1.35775	NaN
ANXA11	0.169268	-2.03439
ANXA11	0.169268	-1.96907
ANXA13	0.32085	-1.51689
ANXA3	-0.225932	-0.873187
ANXA6	0.319136	-2.02537
ANXA7	0.173845	-1.73064
AP1B1	-0.299072	-2.18991
AP1G1	-0.796914	-2.42
AP1G2	-1.10802	-3.04463
AP1M1	-0.0400263	-1.80091
AP1S1	0.91645	NaN
AP2A1	-0.0845288	-2.46758
AP2A2	-0.895259	-2.14386
AP2M1	0.929686	NaN
AP2S1	0.643763	-1.80701
AP3B1	-1.02587	-3.32517
AP3D1	-0.910773	-2.12885
AP3S1	0.782092	-1.3451
AP3S2	0.421015	NaN
AP4E1	-0.652855	NaN
AP4S1	-0.747538	NaN
AP5B1	-1.09373	NaN
AP5S1	-0.548717	NaN
AP5Z1	-1.09511	NaN
APAF1	-0.329422	-1.90919
APBA2	0.938646	NaN
APBB1	0.750964	-2.77559
APEH	-0.218504	-2.33354
APEX1	0.710959	-1.8602
APEX2	-0.110586	-2.11632
API5	-0.147453	-1.8295
APIP	0.952679	-1.15626
APLP1	0.149749	NaN
APLP2	0.317605	-2.92806
APMAP	0.390106	-2.47493
APOA1BP	1.58597	-0.79185
APOB	NA	NaN
APOBEC3B	0.500799	-2.38907
APOBEC3C	1.38985	-1.9477
APOL2	2.72361	NaN
APOO	1.10033	-1.34516
APP	-0.389875	-3.01949
APPBP2	-1.23263	NaN
APPL1	-1.12955	-2.40178
APPL2	-0.664093	NaN
APRT	1.3135	-1.58597
APTX	0.275194	-1.98632
AQR	-1.13488	-2.60152
ARAF	1.06776	-1.52321
ARAP1	-0.391499	NaN
ARAP3	-0.591328	NaN
AREG	1.07066	NaN
ARF4	0.194754	-1.49796
ARF5	1.25985	NaN
ARF6	-1.12274	-2.0777
ARFGAP1	-0.703451	-2.7066
ARFGAP2	-0.993126	-3.37343
ARFGAP3	-1.06814	-2.54954
ARFGEF1	-1.35491	-2.76009
ARFGEF2	-0.584277	-2.41165
ARFIP1	-0.677739	-2.33656
ARFIP2	-0.0740366	NaN
ARFRP1	-1.09732	NaN
ARG1	NA	-3.35213
ARHGAP1	0.087233	-2.48116
ARHGAP11A	-1.07595	-2.581
ARHGAP12	-0.717128	NaN
ARHGAP17	0.113842	-2.39793
ARHGAP18	-0.745931	-2.13939
ARHGAP19	-0.246005	NaN
ARHGAP21	0.418576	NaN
ARHGAP23	0.438134	-0.1892
ARHGAP26	-0.387694	-1.33869
ARHGAP29	-0.645534	-2.77355
ARHGAP5	-1.49092	NaN
ARHGEF1	-0.485999	-2.94769
ARHGEF10	-0.670535	-2.33029
ARHGEF11	-0.35541	NaN
ARHGEF12	0.488869	NaN
ARHGEF17	-0.523878	NaN
ARHGEF2	-0.617303	-2.28492
ARHGEF28	-0.935159	-2.79813
ARID1A	-0.870103	-2.21862
ARID1B	-0.610569	-1.75342
ARID2	-1.37819	NaN
ARID4A	-1.95434	NaN
ARID4B	-1.17986	NaN
ARIH1	-1.07972	-2.27578
ARIH2	0.718211	NaN
ARL1	0.400387	-1.3302
ARL13B	0.0940768	NaN
ARL2BP	0.744353	-1.187
ARL3	1.16748	-1.11292
ARL4A	-2.00357	NaN
ARL4C	-1.15154	NaN
ARL5B	-0.653352	-2.37258
ARL6	-0.218793	NaN
ARL6IP5	1.00396	NaN
ARL8A	-0.630003	NaN
ARL8B	-0.630824	-1.54768
ARMC1	-0.388281	-1.65115
ARMC10	-0.13294	-1.37097
ARMC8	-1.03384	NaN
ARMC9	-0.418878	NaN
ARMCX3	-0.839287	-2.54748
ARNT	-0.905672	-2.74106
ARPC1B	0.457035	NaN
ARPC2	1.02665	-1.43333
ARPC3	1.07035	-1.02391
ARPC5	0.401215	-1.29987
ARPC5L	-0.0241001	NaN
ARRB2	1.03742	NaN
ARSB	0.633603	NaN
ARSE	0.174753	-2.40477
ARV1	-0.0621685	NaN
AS3MT	0.445327	NaN
ASAH1	0.13526	NaN
ASAP1	0.209884	NaN
ASB1	0.00116744	NaN
ASB7	-1.24563	NaN
ASB8	-1.11343	NaN
ASB9	0.926403	-1.85103
ASCC1	0.113577	-2.00017
ASCC2	0.360354	NaN
ASCC3	-0.944965	-1.88529
ASF1A	-1.59875	NaN
ASF1B	0.247088	-2.25683
ASH1L	-0.670562	NaN
ASH2L	-0.103971	-2.06963
ASMTL	0.086523	NaN
ASNA1	0.854147	-1.69929
ASNS	-0.450922	-1.56035
ASNSD1	-0.673133	NaN
ASPH	0.459048	-2.38323
ASPHD1	1.20607	NaN
ASPM	-2.52211	NaN
ASPSCR1	0.5133	-1.90124
ASRGL1	0.873808	NaN
ASUN	-1.30476	-2.02028
ASXL2	-1.08948	NaN
ATAD1	-0.838485	-2.80418
ATAD2	-1.15672	-3.30167
ATAD2B	-1.71331	NaN
ATAD3A	-0.292722	-2.03278
ATAD5	-1.77423	-2.45718
ATE1	0.32085	-1.68209
ATF6	-0.0506995	NaN
ATF6B	0.122513	NaN
ATF7	-0.446209	NaN
ATF7IP	-1.55577	NaN
ATG13	0.758486	NaN
ATG2B	-0.84516	NaN
ATG3	-0.0500738	-1.83632
ATG4B	0.0610206	NaN
ATG5	-0.316295	NaN
ATG7	-0.670858	NaN
ATG9A	0.18945	-2.41737
ATL2	-1.03095	-2.29632
ATL3	-0.0835749	-1.73048
ATM	-1.34075	NaN
ATN1	0.248733	NaN
ATOX1	1.38728	-1.33068
ATP11C	-0.525182	NaN
ATP13A1	-1.13827	-3.01838
ATP13A3	-0.214332	NaN
ATP1A1	-0.504857	-2.87171
ATP1B1	0.194916	NaN
ATP1B3	0.245755	-1.85062
ATP2A2	-0.518769	-2.63983
ATP2B1	-1.05692	-2.45996
ATP2C1	-0.106076	-2.61875
ATP5C1	-0.012945	-1.42879
ATP5D	0.979813	-2.30539
ATP5H	0.910524	-2.16002
ATP5I	1.79643	-1.93708
ATP5J	1.25011	NaN
ATP5L	1.37841	NaN
ATP5O	0.929401	-2.09644
ATP6AP2	0.0934616	-2.28467
ATP6V0A2	-0.499161	NaN
ATP6V0C	0.861769	NaN
ATP6V0D1	0.358297	-0.984759
ATP6V0D2	0.259576	NaN
ATP6V1A	-0.46939	-1.64867
ATP6V1B2	-1.08883	-2.27674
ATP6V1C1	-0.692196	-1.92389
ATP6V1E1	0.121792	-1.89483
ATP6V1F	1.28037	-1.22907
ATP6V1G1	1.05024	-1.22686
ATP6V1H	-0.98869	-2.5383
ATP7A	-0.519032	-2.55237
ATPAF1	0.680481	-1.66226
ATPAF2	0.505498	NaN
ATPIF1	1.30733	NaN
ATR	-1.95542	NaN
ATRN	-0.640903	-2.38614
ATRX	-1.09269	-2.92986
ATXN10	-0.394465	-2.62157
ATXN2	-1.55647	-2.75018
ATXN2L	-0.356604	-2.66308
ATXN2L	-0.356604	NaN
ATXN3	-0.354458	NaN
ATXN7	-0.0546057	NaN
AUH	0.0155736	NaN
AURKA	0.127641	-1.43981
AURKB	-0.443058	-2.39991
AVEN	0.302928	NaN
AXL	0.991903	-2.32074
AZGP1	0.333516	NaN
AZI2	1.03795	NaN
AZIN1	-1.27117	NaN
B2M	1.44408	-1.05382
B3GALT6	0.7629	NaN
B3GALTL	0.398551	NaN
B3GAT3	0.997841	NaN
B3GNT2	-0.859033	NaN
B3GNT3	-0.745451	NaN
B4GALNT1	1.01165	NaN
B4GALT1	0.77263	-2.75074
B4GALT3	1.37269	NaN
B4GALT4	0.525269	-1.80773
B9D1	1.27563	NaN
BACE2	1.17052	NaN
BACH1	-1.01961	-2.40739
BAG2	-1.05511	-2.34934
BAG3	-0.954015	-3.55273
BAG4	-1.62038	NaN
BAG5	-1.18818	NaN
BAIAP2	-1.66946	-3.27672
BAIAP2	-1.66946	NaN
BAIAP2L1	0.279182	-2.27727
BANF1	1.54853	-0.95837
BANP	-0.521278	NaN
BARD1	-1.04551	NaN
BASP1	1.04294	-2.03395
BATF2	4.72448	NaN
BAZ1A	-0.312209	-2.41821
BAZ1B	-0.873404	-2.54293
BAZ2A	-0.668241	-2.64359
BAZ2B	-0.808501	NaN
BBX	-0.134781	-2.67625
BCAP31	0.217921	-3.1936
BCAR1	-0.916893	-3.22543
BCAR3	-0.277394	-2.98356
BCAS2	-0.942593	-2.44565
BCAS3	0.134974	NaN
BCAT2	-0.0522871	-1.95164
BCCIP	0.307867	-1.36423
BCDIN3D	-1.3098	NaN
BCKDHB	0.544441	NaN
BCKDK	0.651847	-1.66746
BCL10	-1.05373	-2.76705
BCL2L1	0.346884	NaN
BCL2L13	0.542898	NaN
BCL3	0.442797	-3.31275
BCL9L	-0.663414	-2.78529
BCLAF1	-0.0322112	-2.53498
BCORL1	-0.848514	NaN
BCS1L	0.311992	NaN
BECN1	0.694936	NaN
BEND3	-0.947626	NaN
BICD1	-0.0859548	NaN
BICD2	-0.717503	-2.40244
BID	0.587709	NaN
BIN1	0.405257	NaN
BIN3	-1.01593	NaN
BIRC2	-0.389711	NaN
BIRC5	0.893236	NaN
BIRC6	-1.00599	-2.37934
BLM	-0.699742	-2.30093
BLMH	0.0140709	-1.66846
BLOC1S1	1.49593	-1.43227
BLOC1S2	0.369483	-1.76158
BLOC1S6	-0.0288928	NaN
BLVRA	0.48998	-1.49917
BLZF1	0.549314	NaN
BMP1	-0.145926	NaN
BMP2K	-0.557804	NaN
BMPR1A	-0.586035	NaN
BMPR1B	-1.95406	NaN
BMPR2	0.840229	-2.53239
BMS1	-0.596416	-2.31232
BNIP1	-0.395887	NaN
BNIP2	-0.0933979	NaN
BNIP3	1.05106	-0.196048
BNIP3L	0.415585	NaN
BOD1	-0.018486	NaN
BOD1L1	-1.26924	-2.65561
BOLA3	1.96981	NaN
BOP1	-0.150702	-2.63836
BPHL	0.737246	-1.6202
BPTF	-0.499509	-2.65612
BRAP	-0.893824	NaN
BRAT1	-0.63478	-2.65592
BRCA1	-0.768082	-2.2428
BRCC3	-0.117548	-1.78301
BRD2	-0.73465	NaN
BRD3	-0.543671	-2.83624
BRD4	-0.576808	NaN
BRD7	0.279762	NaN
BRD8	-1.11621	NaN
BRE	0.445223	-1.74211
BRF1	-1.13077	NaN
BRF2	-1.55675	NaN
BRIP1	-0.418765	NaN
BRK1	1.38846	-1.2023
BROX	-0.422223	-2.01737
BSDC1	-0.118568	NaN
BST1	0.478308	NaN
BTAF1	-0.415347	-1.92621
BTBD10	-0.662566	NaN
BTBD11	-0.919544	-1.85554
BTBD9	-0.591986	NaN
BTD	0.430724	NaN
BTF3	1.25666	-1.4609
BTF3	1.25666	NaN
BTF3L4	-0.373181	-1.89182
BTG1	-1.91902	NaN
BTN2A1	0.425274	NaN
BUB1	-0.189515	-2.53161
BUB1B	-1.04093	-2.78047
BUB3	0.0649723	-1.61446
BUD13	-1.12172	NaN
BUD31	0.692299	-1.83555
BYSL	-0.902527	-3.21443
BZW2	-0.0310612	-1.65691
C10orf35	-1.38833	-2.79979
C10orf76	-0.897946	NaN
C10orf88	-1.39913	-2.02294
C11orf54	0.102333	NaN
C11orf68	0.502118	NaN
C11orf73	0.386073	NaN
C11orf84	-0.518217	NaN
C12orf43	-0.158421	NaN
C12orf45	0.380788	NaN
C12orf57	1.41276	-1.60091
C14orf1	0.80717	NaN
C14orf119	0.199646	NaN
C14orf142	0.938853	NaN
C14orf166	0.52081	-1.57953
C14orf80	0.0573686	NaN
C15orf39	-1.06307	NaN
C16orf13	1.44681	NaN
C16orf45	1.00523	NaN
C16orf58	-0.284472	NaN
C16orf62	-0.0522952	-1.85942
C16orf72	-1.51285	NaN
C17orf53	-0.906629	NaN
C17orf59	-1.69981	-2.8563
C17orf62	0.89247	NaN
C17orf75	-0.0205747	-1.8841
C17orf85	-0.635034	-2.30089
C18orf32	2.03857	NaN
C18orf8	-0.690956	NaN
C19orf25	-0.718921	NaN
C19orf43	1.44958	-1.9692
C19orf47	-0.0781385	NaN
C1GALT1C1	0.34578	-1.79189
C1orf106	-0.376276	NaN
C1orf112	-0.746487	NaN
C1orf123	0.936591	-1.39384
C1orf131	-0.819948	-2.66529
C1orf174	-0.684672	NaN
C1orf198	-0.462889	-2.39688
C1QBP	0.80066	-1.79745
C1S	0.886241	NaN
C20orf27	1.62306	-0.683923
C21orf33	0.311301	-1.91465
C21orf59	0.23874	NaN
C2CD3	-0.156742	NaN
C2orf49	-0.873193	NaN
C2orf69	-0.94303	NaN
C3orf17	-0.966258	-2.66254
C3orf38	-1.22436	NaN
C3orf58	-2.02394	NaN
C4orf27	-0.459646	-2.03937
C5	-1.27421	-2.62654
C5orf24	0.392088	NaN
C5orf30	-0.904658	NaN
C5orf51	-1.79432	-1.79924
C6orf89	1.04579	NaN
C7orf26	-0.103988	NaN
C8orf33	-0.0448834	-2.45187
C8orf82	0.897505	-1.09291
C9orf114	-0.644897	NaN
C9orf142	0.295751	NaN
C9orf41	-0.625709	NaN
C9orf64	0.252347	-1.95638
C9orf72	-1.66498	NaN
C9orf78	1.2018	-1.06776
C9orf89	1.557	NaN
CA12	0.444735	-1.90701
CA8	1.04045	NaN
CAAP1	0.289149	NaN
CAB39	-0.0435164	-1.77611
CACTIN	0.0928982	NaN
CACUL1	-0.941264	NaN
CACYBP	-0.588528	-1.94558
CAD	-0.774571	-2.14839
CADM1	0.232424	NaN
CADPS	NA	NaN
CALCOCO1	0.0326743	NaN
CALCOCO2	0.0408997	-2.27195
CALD1	0.738613	-2.58096
CALD1	0.738613	NaN
CALU	0.431685	NaN
CALU	0.431685	-2.16555
CAMK1	1.15809	-1.46941
CAMK1D	0.204351	NaN
CAMK2D	-0.145453	-1.92091
CAMK2G	-0.0768265	-1.93698
CAMKK1	-1.32749	NaN
CAMLG	0.529092	NaN
CAMSAP1	-0.466625	-2.41413
CAMSAP2	-1.22289	-2.30092
CAND1	-1.45438	-2.09726
CANT1	0.585254	NaN
CANX	-0.120832	-2.15241
CAP1	-0.464754	-2.57138
CAPN1	-0.100927	-2.12768
CAPN2	0.0593662	-1.4139
CAPN5	0.16047	NaN
CAPN7	-1.01446	-2.62035
CAPNS1	1.01655	-1.51645
CAPRIN1	-0.76952	-2.35856
CAPZA1	0.00907286	-1.40364
CAPZA2	0.0713002	-1.53613
CAPZB	0.878645	-1.55323
CARD10	-0.788754	NaN
CARHSP1	0.997093	NaN
CARM1	0.304056	-1.54107
CARS	-0.119005	NaN
CARS2	0.381316	NaN
CASC3	0.228751	NaN
CASC4	0.708941	NaN
CASC5	-1.69217	-2.54073
CASK	-0.192464	-2.0054
CASP3	-1.07976	-2.39512
CASP6	0.109009	NaN
CASP7	0.959309	-1.81039
CAST	-0.141156	-2.53803
CAT	0.311148	-2.22669
CATSPER1	0.371418	NaN
CAV1	0.975349	-2.07511
CAV2	0.931931	NaN
CBFB	0.259338	NaN
CBL	-0.229853	NaN
CBLL1	-1.19401	-2.62439
CBR1	0.922423	-1.39038
CBR4	-0.753695	NaN
CBX1	-0.0526653	NaN
CBX2	-1.3857	NaN
CBX3	-0.14969	-1.65591
CBX4	-0.515216	NaN
CBX6	-0.221427	NaN
CBX8	-1.77496	-2.57905
CC2D1A	-0.337045	-2.97225
CC2D1B	-0.906793	NaN
CCAR1	-0.932101	-2.62531
CCAR2	-0.934615	-2.69342
CCBL1	-0.119519	NaN
CCDC101	-0.195264	NaN
CCDC103	-0.396542	NaN
CCDC106	1.01895	-2.36633
CCDC12	-0.916425	NaN
CCDC127	-0.630641	NaN
CCDC130	-0.968198	NaN
CCDC137	-0.996038	-3.36585
CCDC14	-0.829453	-1.48523
CCDC174	-1.61007	NaN
CCDC185	-0.128432	NaN
CCDC22	-0.548844	-2.42676
CCDC25	0.335379	-1.47374
CCDC28A	0.541631	NaN
CCDC34	0.765334	NaN
CCDC43	-0.396219	NaN
CCDC47	0.29144	-2.02499
CCDC50	-0.331554	-2.38026
CCDC51	-0.421415	NaN
CCDC53	0.665155	-1.25296
CCDC58	-0.129325	-1.12911
CCDC59	-0.934977	NaN
CCDC6	-0.574299	-2.39495
CCDC71L	-0.147921	NaN
CCDC77	-0.144415	-2.16223
CCDC85C	-0.549439	NaN
CCDC86	-0.450011	-2.95444
CCDC9	-0.610499	NaN
CCDC90B	0.199679	NaN
CCDC92	0.996503	NaN
CCDC93	-0.879184	NaN
CCDC94	-0.313117	NaN
CCM2	1.0729	NaN
CCNA2	-1.41202	NaN
CCND1	-0.587678	-2.6951
CCND3	0.0905625	-3.20484
CCNDBP1	0.309557	-2.03434
CCNH	-0.744556	-2.1851
CCNK	-0.456271	-2.25323
CCNL1	-0.960337	NaN
CCNL2	-1.05283	NaN
CCNT1	-1.60612	-2.2584
CCNT2	-1.66116	NaN
CCPG1	-0.467519	-2.427
CCRN4L	0.597494	NaN
CCS	-0.142696	-2.63136
CCSAP	-1.20163	NaN
CCT3	0.215512	-2.01328
CCT4	0.0479373	-1.98416
CCT6A	-0.652373	-2.3137
CCT6B	-0.489423	NaN
CCT7	0.155298	-1.97928
CCT8	-0.184882	-1.94213
CD109	-0.577825	-3.42804
CD14	0.95538	NaN
CD151	-0.00622985	NaN
CD276	-0.354562	NaN
CD2AP	0.242264	-2.07272
CD2BP2	-0.116347	-2.14925
CD320	0.619593	NaN
CD38	1.1549	NaN
CD3EAP	-0.844745	-2.64183
CD44	0.201042	-2.71651
CD59	0.617966	NaN
CD63	0.136369	-2.20182
CD68	1.88367	NaN
CD70	0.91507	NaN
CD81	0.184724	-2.4793
CD9	0.28571	NaN
CD97	-0.619906	NaN
CD99	1.18074	NaN
CD99L2	1.27224	NaN
CDA	1.5914	NaN
CDC123	0.200787	-1.90464
CDC16	-0.603975	-1.91019
CDC20	-0.149827	-2.23209
CDC23	-1.01228	-2.27821
CDC25C	0.267943	-2.1608
CDC27	-0.574716	-2.1872
CDC27	-0.574716	NaN
CDC34	0.246172	-1.97353
CDC37	0.502907	-2.17557
CDC37L1	-1.52217	NaN
CDC40	-1.23434	NaN
CDC42	-0.112904	-1.6239
CDC42BPB	-0.367631	-2.1241
CDC42EP1	-0.510699	NaN
CDC42EP3	-1.29868	NaN
CDC42EP4	-0.715157	-2.89938
CDC42SE2	-0.375826	NaN
CDC45	0.527749	-1.88624
CDC5L	-0.770384	-2.32964
CDC6	-0.554142	NaN
CDC7	-1.03068	NaN
CDC73	-0.138237	-2.39477
CDCA2	-1.39576	-2.74713
CDCA3	0.54712	NaN
CDCA4	-1.11282	NaN
CDCA5	-0.0524078	-2.93707
CDCA7	-1.16573	-2.7275
CDCA7L	0.0205679	NaN
CDCA8	-0.0712431	-2.53047
CDCP1	-0.0312519	-2.81864
CDH1	-0.352934	NaN
CDH17	-0.413938	NaN
CDH2	0.0667397	-3.43593
CDH4	1.08133	NaN
CDH6	-1.03487	NaN
CDIPT	0.863099	-2.11726
CDK12	-1.24094	NaN
CDK2	0.49333	-1.78172
CDK4	0.718122	-1.43416
CDK5	0.821147	-1.55254
CDK5RAP1	-0.770657	-2.81746
CDK5RAP3	-0.754784	-2.76471
CDK6	-0.513964	-3.02462
CDK7	-0.762515	-2.5167
CDK9	-1.25421	-3.1614
CDKAL1	-0.796293	-2.4092
CDKL5	0.670257	NaN
CDKN1A	0.495494	NaN
CDKN2AIP	-1.61673	NaN
CDKN2AIPNL	1.12138	-1.34059
CDKN3	0.681187	-1.27596
CDR2	-1.11505	NaN
CDR2L	-0.431187	NaN
CDS2	0.344943	NaN
CDT1	0.0049475	NaN
CDV3	-0.636274	-2.63851
CDYL	-0.889344	NaN
CEBPB	-0.686834	-3.76915
CEBPD	-0.0915602	-3.60697
CEBPG	-0.696837	NaN
CEBPZ	-1.1536	-1.99682
CEBPZOS	0.269498	NaN
CECR5	0.806579	-1.6747
CELF1	-1.01452	-2.77184
CELSR1	-0.285503	-1.96243
CENPB	0.776382	NaN
CENPC	-2.55092	NaN
CENPE	-2.53037	-3.14714
CENPF	-1.96119	-3.71115
CENPH	1.07355	-1.60772
CENPJ	-0.590227	NaN
CENPK	0.354522	NaN
CENPN	0.0494578	NaN
CENPO	-0.136395	NaN
CENPT	-0.808634	NaN
CENPV	0.989569	NaN
CEP120	-0.304866	NaN
CEP135	-0.390594	NaN
CEP170	-0.947624	-2.91489
CEP170B	0.0736957	NaN
CEP250	-0.825052	NaN
CEP290	-1.55561	NaN
CEP350	-1.18189	-2.78317
CEP41	-0.192257	NaN
CEP44	-0.899799	NaN
CEP55	-0.347214	-1.61003
CEP57	-0.413196	NaN
CEP63	-0.0923942	NaN
CEP68	-1.50921	NaN
CEP72	-1.30407	NaN
CEP76	-1.26293	NaN
CEP78	-0.57775	-2.90251
CEP89	-0.460783	-2.42029
CEP97	-1.66594	-2.32221
CEPT1	-0.704261	NaN
CERS2	0.453567	NaN
CES1	0.505697	NaN
CETN2	0.784222	-1.74414
CFAP20	0.37415	NaN
CFAP36	1.05757	NaN
CFAP97	0.0515153	NaN
CFDP1	0.998765	-1.43086
CFL2	-0.421577	-1.33894
CFLAR	0.538008	NaN
CGGBP1	0.473581	-1.2239
CGN	-1.41743	NaN
CHAF1A	-0.14908	NaN
CHAF1B	0.332868	-2.0849
CHAMP1	-1.22449	-3.10064
CHCHD1	1.20375	-1.11421
CHCHD3	0.011284	-2.09612
CHCHD5	1.82595	NaN
CHCHD6	1.48126	-1.7459
CHD1	-1.93477	-2.35586
CHD1L	0.22028	-1.94041
CHD2	-0.279181	-3.5053
CHD3	0.294677	NaN
CHD4	-0.741525	-3.06886
CHD6	-0.652959	NaN
CHD7	-1.41803	NaN
CHD8	-0.444531	-2.97852
CHD9	-1.12187	NaN
CHEK1	0.104809	-2.33037
CHEK2	0.405819	NaN
CHERP	-0.782204	-2.43872
CHFR	-0.347444	NaN
CHID1	0.844462	NaN
CHKA	-2.19213	NaN
CHM	-0.647259	NaN
CHML	0.622159	NaN
CHMP1A	-0.0836916	NaN
CHMP1B	0.486421	NaN
CHMP2A	0.776946	-2.14626
CHMP2B	-0.438168	-1.56208
CHMP3	2.42841	-1.29368
CHMP4A	0.573302	NaN
CHMP4B	0.372921	-1.85927
CHMP4C	0.39257	NaN
CHMP5	1.42986	-1.41262
CHMP6	0.215493	NaN
CHMP7	-0.495477	NaN
CHORDC1	-1.68844	-1.7929
CHPF2	0.459466	NaN
CHPT1	0.790389	NaN
CHRAC1	0.878781	-1.27627
CHST11	-0.209641	-3.09294
CHST12	0.661509	NaN
CHST14	0.601574	NaN
CHST3	-1.23315	NaN
CHST7	0.0882268	NaN
CHTF8	0.497911	-2.18944
CHTOP	-0.179209	-1.97082
CHUK	-0.291253	NaN
CIAO1	0.676171	NaN
CIAPIN1	-0.339658	-2.5232
CIB1	1.23837	NaN
CIRBP	0.143006	-2.12747
CIRH1A	-0.63235	-2.40634
CISD2	1.03287	-0.488043
CIT	-1.62478	-3.39487
CIZ1	0.608152	-2.39565
CKAP2	-1.32219	-2.30018
CKAP2L	-0.220279	-2.31797
CKAP4	0.294712	-2.76068
CKAP5	-1.20611	-3.13611
CKS1B	1.37772	NaN
CKS2	-0.382476	-2.21762
CLASP1	-0.674093	-2.45799
CLASP2	-0.831827	-2.44184
CLASRP	-0.134122	NaN
CLCC1	-0.186205	-1.92295
CLCN7	-0.251357	NaN
CLDN1	-0.17702	-2.79528
CLEC16A	-0.620544	-1.59007
CLIC1	0.713515	-1.45807
CLIC4	0.0259398	-2.21747
CLINT1	-0.00283244	-2.10062
CLIP2	-0.77224	NaN
CLK2	-1.51703	NaN
CLK3	-0.761788	-2.04819
CLK4	-1.31148	NaN
CLMN	-0.200103	NaN
CLN3	0.476299	NaN
CLN5	0.205604	NaN
CLN6	0.697088	NaN
CLNS1A	0.444844	-1.97555
CLP1	-1.39154	NaN
CLPB	-0.0942875	-2.28619
CLPB	-0.0942875	NaN
CLPP	1.26431	NaN
CLPTM1	0.544963	-2.55518
CLPTM1L	0.970131	-1.44609
CLSPN	-1.00347	-2.94711
CLSTN1	-0.365634	NaN
CLTA	0.717025	-1.90208
CLTB	1.1947	NaN
CLTC	-1.85586	-2.34645
CLTCL1	-1.11728	-2.4284
CLU	0.0459143	-2.74405
CLUH	-0.917253	-3.00999
CLUH	-0.917253	NaN
CMAS	0.151709	-1.5762
CMBL	1.07992	NaN
CMC1	0.925833	-0.855835
CMC2	0.747908	NaN
CMIP	0.265329	-2.0565
CMPK2	7.57304	NaN
CMTM6	0.165031	NaN
CMTR1	0.96665	-0.587762
CMTR2	-2.02204	NaN
CNBP	0.547159	NaN
CNDP2	-0.177531	-2.36802
CNIH4	0.376431	NaN
CNKSR2	-1.23705	NaN
CNKSR3	-1.51397	NaN
CNN2	-0.185759	-2.52529
CNN3	0.58303	NaN
CNN3	0.58303	-1.96482
CNNM1	-1.19067	NaN
CNNM2	0.706103	NaN
CNNM3	-0.718629	NaN
CNNM4	0.732394	-2.43567
CNOT1	-0.772125	-2.74713
CNOT10	-1.11783	NaN
CNOT11	0.0636802	-1.73819
CNOT2	-1.44176	-2.45434
CNOT4	-1.1402	-2.5809
CNOT7	-0.192701	NaN
CNP	1.23302	-2.08968
CNPY2	1.17003	NaN
CNPY4	0.485255	NaN
CNTN1	-0.51299	-3.07475
CNTNAP1	-0.599562	NaN
CNTNAP3	-0.641025	-3.06864
CNTNAP3B	0.899668	NaN
CNTROB	-0.159485	NaN
COA6	0.987996	NaN
COA7	-1.38346	NaN
COASY	0.423918	-1.96773
COBL	0.549451	NaN
COCH	0.0116349	NaN
COG1	-0.622879	NaN
COG2	-0.466272	-2.6549
COG3	-1.32865	-2.6357
COG4	-0.713402	NaN
COG5	-0.834392	-2.26324
COG6	-0.951863	NaN
COG7	-0.166011	NaN
COIL	-1.7823	-2.92128
COL18A1	-0.156261	-2.69885
COL4A1	0.46452	NaN
COL4A2	-0.280737	-3.25872
COL4A3BP	-1.55414	-2.68443
COL4A6	0.0815467	NaN
COL5A1	0.153122	-3.44917
COL5A2	-0.0704285	NaN
COL6A1	0.797286	-3.80245
COL6A2	0.97817	-3.29325
COL7A1	0.565867	NaN
COLGALT1	0.186879	-2.35446
COMMD10	0.112905	-1.55871
COMMD2	-0.947791	-2.22521
COMMD3-BMI1	NA	-1.62761
COMMD4	0.836247	-1.44969
COMMD5	-0.292054	NaN
COMMD7	0.73429	NaN
COMMD8	0.439724	NaN
COMMD9	0.532959	-0.871182
COMT	0.72703	-2.09899
COPA	-1.10571	-2.41271
COPB1	-1.4329	-2.25938
COPB2	-0.560889	-2.01091
COPE	0.836086	-2.08068
COPG2	-0.493126	-2.28245
COPRS	1.17063	NaN
COPS2	-0.585479	-1.68757
COPS3	0.191029	-1.4908
COPS4	-0.203534	-2.07335
COPS5	0.281736	-1.78353
COPS6	0.412672	-1.62668
COPS7B	0.172849	-1.8836
COPS8	0.773203	-1.50335
COPZ1	0.701386	-1.68504
COQ10B	-0.675491	NaN
COQ4	0.562477	NaN
COQ5	0.387329	-1.73369
COQ6	0.166129	-1.86388
COQ7	0.196577	NaN
CORO1C	-0.496151	-2.40098
COTL1	1.276	-1.11113
COX11	0.30791	NaN
COX14	1.25167	NaN
COX15	-0.165903	NaN
COX17	1.4754	-0.717182
COX19	-0.673897	NaN
COX4I1	1.54549	-1.45165
COX5A	1.1122	-1.79912
COX5B	1.6732	-1.30864
COX6A1	1.70712	NaN
COX6B1	1.68422	-1.15261
COX6C	1.31291	-1.56493
COX7A2	1.2553	-0.5555
COX7A2L	1.39616	NaN
COX7C	1.46047	NaN
CP	-0.837761	NaN
CPD	-1.2466	-3.19402
CPLX2	1.02882	-1.06345
CPM	0.560511	NaN
CPNE1	0.376053	-2.08686
CPNE2	1.21031	-1.70012
CPNE3	-0.484746	-1.86687
CPNE4	0.85978	NaN
CPNE7	-0.129126	NaN
CPNE8	-0.656203	-2.12527
CPOX	-0.984989	-2.27129
CPPED1	-0.557372	-1.54157
CPS1	-0.438709	-2.02939
CPSF1	-0.684506	-2.80628
CPSF2	-0.653896	-2.51538
CPSF3	-0.242194	-2.05276
CPSF3L	-0.540639	-2.51436
CPSF4	-0.478616	NaN
CPSF6	-0.334801	-2.27552
CPSF7	-0.631677	-2.33341
CPT1A	-1.52001	-2.13339
CPT2	-0.55567	NaN
CRAMP1L	-1.24908	NaN
CRAT	0.77919	-1.82468
CREB1	-0.554771	NaN
CREB3L2	-0.658009	NaN
CREBBP	-0.444896	-3.21504
CREG1	-0.020839	NaN
CRIM1	0.0271688	-3.07428
CRIP1	1.64293	-0.700026
CRIP2	1.09635	-0.351181
CRIPT	0.0776652	NaN
CRK	-0.370343	NaN
CRKL	-0.921924	-1.9263
CRLF3	-0.633842	-1.88593
CROCC	-0.270911	-2.66411
CRTAP	0.335569	-2.41687
CRTC1	0.156708	NaN
CRTC2	0.155624	NaN
CRYBG3	-1.99911	NaN
CRYZ	0.0287817	-1.60926
CS	0.36249	-1.55088
CSE1L	-1.58892	-2.20092
CSF1	0.884662	NaN
CSGALNACT2	0.439182	NaN
CSK	0.0256514	-1.9714
CSNK1D	-0.600845	-2.45119
CSNK1E	0.67665	NaN
CSNK1G3	-0.334936	NaN
CSNK2A2	0.49783	-1.74718
CSPP1	-1.35983	NaN
CSRP1	0.723883	-1.5143
CSRP2	1.14773	NaN
CST3	1.4226	-1.55204
CSTB	1.18913	-1.06457
CSTF1	-1.86948	-1.97302
CSTF2	-0.472733	-2.57502
CSTF2T	-0.988965	NaN
CSTF3	0.02498	-2.72838
CTBP1	0.38965	-1.84126
CTBP2	0.266387	-1.79698
CTCF	-0.739602	-2.06164
CTDP1	-0.997395	NaN
CTDSPL2	-0.817421	NaN
CTGF	0.524705	NaN
CTNNA1	-0.525299	-3.13358
CTNNA2	1.18649	-3.22434
CTNNAL1	-0.374104	-1.79307
CTNNB1	-0.704651	-2.3521
CTNNBL1	0.280343	-2.01307
CTPS1	-0.490641	-2.2934
CTPS2	-0.354064	-2.11818
CTR9	-1.16567	-2.91793
CTSB	0.859011	-1.71973
CTSC	-0.110668	-2.55524
CTSF	0.435799	NaN
CTSS	0.0894493	NaN
CTSZ	1.1888	NaN
CTTNBP2NL	-1.83652	-3.29552
CTU1	-0.0801004	-3.40294
CTU2	0.226255	-1.60901
CUEDC1	0.0249158	NaN
CUL1	-0.773414	-1.87183
CUL2	-0.880143	-1.83001
CUL3	-0.523209	-1.86706
CUL4A	-0.508031	-2.14031
CUL4B	-0.651956	-2.42102
CUL5	-1.42122	-2.12872
CUL7	-0.994358	NaN
CUTC	0.435717	-1.36954
CUX1	0.414275	-3.36417
CWC22	-1.51337	-3.72153
CWC25	-0.887807	-2.8375
CWC27	-0.557126	NaN
CWF19L1	0.059023	NaN
CWF19L2	-0.734724	NaN
CXADR	-1.0972	NaN
CXCL5	0.658823	-2.58757
CXorf22	-0.551363	NaN
CXorf38	0.531678	-2.11573
CXXC1	-0.128317	NaN
CYB5A	2.12176	-0.973756
CYB5D2	0.536543	NaN
CYB5R1	0.188418	NaN
CYB5R3	0.716055	-1.43299
CYB5R4	0.0381178	NaN
CYBA	1.0406	-1.91754
CYC1	0.370796	-1.94282
CYCS	1.04944	-1.06528
CYFIP1	-0.703121	-2.24048
CYHR1	0.279717	NaN
CYLD	0.389632	NaN
CYP1B1	-0.204195	-3.86197
CYP24A1	-1.17461	-3.87517
CYP2S1	-0.111009	NaN
CYP2S1	-0.111009	NaN
CYP4F11	0.603726	NaN
CYP51A1	-1.20791	-3.22951
CYR61	0.25503	-1.98437
CYSTM1	1.46284	NaN
CYTH1	0.50543	NaN
CYTH2	-0.575156	NaN
DAAM1	-1.71751	NaN
DAB2	-0.903299	NaN
DAB2IP	-0.119593	NaN
DAD1	0.414603	NaN
DAG1	0.433361	-2.71303
DAP3	0.523221	-1.69593
DAPK1	0.0313353	-1.81392
DAPK3	-0.884972	NaN
DARS	-0.432597	-1.85466
DARS2	-0.0556611	-1.70128
DAZAP1	0.911408	NaN
DAZAP2	0.73683	-1.24892
DBI	1.31341	-1.39637
DBN1	-0.213437	-2.64644
DBNL	0.428387	NaN
DBR1	-1.57915	NaN
DBT	-0.927053	NaN
DCAF10	-1.28355	NaN
DCAF11	1.26235	NaN
DCAF13	-0.462701	-1.84676
DCAF15	-0.409548	NaN
DCAF4	-1.22837	NaN
DCAF7	-0.342818	-2.01658
DCAF8	-0.134695	-2.55639
DCAKD	0.378421	-1.83089
DCBLD1	0.826805	NaN
DCBLD2	0.131025	-2.19837
DCD	NA	NaN
DCK	-0.236741	-1.50419
DCP1B	-1.31584	NaN
DCPS	1.34897	-0.927545
DCTD	0.421675	-1.44876
DCTN3	1.29355	-1.73899
DCTN4	-0.782885	-2.23204
DCTN6	0.343497	-0.963932
DCTPP1	1.10484	-1.34441
DCUN1D1	-0.670481	NaN
DCUN1D5	-0.403933	-1.49576
DCXR	1.45621	-1.28057
DDA1	0.872909	NaN
DDAH1	-0.627362	-1.54937
DDB1	-0.580984	-2.5087
DDB2	0.876517	-1.9282
DDHD2	0.207693	NaN
DDI2	0.0787095	NaN
DDOST	0.507463	-1.88197
DDR1	0.515592	NaN
DDRGK1	0.212555	-2.64105
DDX1	-0.407987	-2.26858
DDX10	-0.62156	-2.76426
DDX17	-0.846074	-2.29522
DDX18	-0.316472	-1.90826
DDX20	-1.96256	-2.89472
DDX21	-0.766055	-2.48896
DDX23	0.192074	-2.32991
DDX24	-1.00031	-3.1802
DDX27	-0.81422	-3.34726
DDX28	-1.61653	-3.13271
DDX31	-0.857373	-2.36183
DDX3X	-0.219066	-2.38236
DDX3Y	-0.674462	-1.82741
DDX41	0.22458	-1.96524
DDX42	-0.396169	-2.21424
DDX46	-0.370327	NaN
DDX46	-0.370327	-2.43312
DDX51	-0.975432	-2.67732
DDX52	-0.793709	-2.2282
DDX54	0.259697	-1.85677
DDX55	-1.25852	-2.09705
DDX56	-0.469901	-2.95079
DDX58	3.58236	-0.847953
DDX59	-0.0895073	NaN
DDX6	-1.36844	-2.0625
DDX60	2.26474	NaN
DDX60L	2.12253	NaN
DECR1	0.353509	-1.75647
DECR2	0.324473	NaN
DEDD2	-1.72756	NaN
DEGS1	0.0657484	NaN
DEK	-0.249825	-2.29196
DENND3	-0.635223	NaN
DENND4A	-1.03633	NaN
DENND4C	-1.68663	-2.4424
DENND5B	-0.443549	NaN
DENND6A	-0.65977	NaN
DEPDC1	-0.679781	NaN
DEPDC1B	0.0761508	NaN
DEPDC7	-1.46192	NaN
DERA	0.429973	-1.73647
DERL1	0.0800091	NaN
DESI1	-0.100131	NaN
DFFA	-0.0787109	-2.14676
DFNA5	-0.048251	-2.00475
DGCR14	-0.741829	NaN
DGCR8	-0.945084	NaN
DGKA	0.0323414	NaN
DGKD	-0.485977	-2.85811
DGKE	-1.12234	NaN
DHCR7	-0.179863	-2.44852
DHDDS	-0.603228	NaN
DHODH	-0.201025	NaN
DHPS	0.672465	-1.54771
DHRS1	-0.0472654	NaN
DHRS3	0.580544	-2.14457
DHRS7B	0.359636	-2.32211
DHRSX	0.6656	-1.73874
DHTKD1	0.337476	NaN
DHX15	-0.450121	-1.34652
DHX29	-0.971265	-1.8828
DHX30	-0.0624728	-2.28166
DHX32	-0.794501	-1.28658
DHX33	-0.337763	NaN
DHX34	-0.813301	-2.04816
DHX35	-1.11648	NaN
DHX36	-1.47414	-2.16027
DHX37	-0.923561	-2.59747
DHX38	-0.0763063	-2.59898
DHX40	0.192393	-1.90079
DHX57	-0.988176	-1.76454
DHX8	-0.896747	-3.39795
DHX9	-0.769699	-2.24576
DIABLO	-0.0646489	-2.32924
DIAPH1	-0.308322	-2.76656
DIAPH2	-1.07166	-2.26396
DIAPH3	-1.31775	-2.3948
DICER1	-0.76371	-1.21087
DIDO1	-0.460079	-2.89303
DIEXF	-0.831095	-3.04606
DIMT1	-0.486632	-2.23019
DIP2A	-1.16485	NaN
DIP2B	-0.500426	-2.36378
DIS3	-1.51313	-2.47429
DIS3L	-0.0631456	NaN
DIS3L2	-0.660233	-1.60509
DKC1	-0.102634	-2.11539
DKK1	-0.999888	-3.07566
DLAT	0.0348605	-2.14914
DLD	-0.700377	-2.46672
DLG1	-0.915499	-1.99632
DLG5	-0.248428	-2.26597
DLGAP4	-0.415219	NaN
DLGAP5	-1.20545	-2.43717
DLST	-0.164516	-3.08566
DMAP1	-0.268376	NaN
DMTN	1.47996	NaN
DMWD	0.00181186	NaN
DMXL2	-1.42195	NaN
DNA2	-1.05621	-2.29389
DNAJA1	0.237916	-2.43181
DNAJA2	-1.35262	-2.76983
DNAJA3	-0.330269	-2.48424
DNAJA4	0.182227	-2.3531
DNAJB1	-1.64297	-4.47402
DNAJB11	0.35208	NaN
DNAJB12	-0.0805306	-2.75216
DNAJB14	-0.700442	-1.85721
DNAJB2	-0.648618	NaN
DNAJB4	-1.46498	-3.6783
DNAJB6	-0.333507	-2.54665
DNAJC1	-0.290215	NaN
DNAJC10	0.175562	-2.02306
DNAJC11	0.273337	-0.54287
DNAJC13	-0.987396	-2.11935
DNAJC16	-1.28333	NaN
DNAJC17	-0.385735	NaN
DNAJC19	0.501787	NaN
DNAJC2	-1.39389	-2.25659
DNAJC3	-0.949341	NaN
DNAJC6	-0.419393	NaN
DNAJC7	-0.0147022	-2.12825
DNAJC8	0.286143	-1.76264
DNHD1	-0.460351	-0.37968
DNM1	-0.321764	-2.44066
DNM1L	-0.774841	-2.13396
DNM2	-0.419288	-2.52729
DNMBP	-1.02134	-2.83327
DNMT1	-0.816062	-3.15432
DNPEP	1.0564	-1.79891
DNPH1	1.54493	-1.29228
DNTTIP1	0.152465	-2.22799
DNTTIP2	-0.79405	-3.00128
DOCK1	0.0849039	-1.90984
DOCK10	-0.799671	-2.39485
DOCK4	0.314845	NaN
DOCK7	-1.0692	-2.4246
DOCK9	-0.310227	NaN
DOHH	-0.726628	NaN
DOK4	0.237254	NaN
DOLPP1	-0.396142	NaN
DOPEY2	-1.10757	NaN
DPAGT1	-0.0593288	NaN
DPCD	1.27007	NaN
DPF2	-0.533824	-2.54014
DPH1	0.151332	-2.35581
DPH2	-0.256713	NaN
DPH5	0.267015	NaN
DPM1	-0.34364	-1.33473
DPM3	1.21587	NaN
DPP7	0.534873	NaN
DPP9	0.0764024	NaN
DPY19L1	0.349481	-2.23585
DPY19L4	-0.0425563	NaN
DPYD	-0.735943	NaN
DPYSL2	-0.433504	-2.27427
DPYSL3	0.621277	-2.3512
DPYSL4	-0.930359	NaN
DPYSL5	0.0287833	-1.65366
DRAP1	1.0048	-1.74874
DRG1	-0.319894	-1.84376
DRG2	0.176859	-1.78315
DSC1	NA	NaN
DSCR3	0.0669195	NaN
DSG1	0.096083	NaN
DSG2	-0.625559	-2.54591
DSN1	-0.181433	-1.44735
DST	-0.760107	-3.10965
DSTYK	-1.09395	NaN
DTD1	1.17806	-1.43796
DTL	-1.2543	NaN
DTNBP1	-0.990514	NaN
DTX2	-0.853857	-2.55431
DTX3L	2.75903	-0.347018
DTYMK	1.5525	-1.08474
DUS3L	-0.239151	NaN
DUSP1	0.548575	-2.50169
DUSP11	-1.19716	NaN
DUSP12	0.145741	-1.5454
DUSP14	0.141635	NaN
DUSP23	1.57857	-0.9026
DUSP3	-0.348121	-1.6706
DUSP4	-0.720276	-3.19173
DUSP5	0.0354034	-2.98068
DUT	1.12712	NaN
DVL2	-1.11548	NaN
DYNC1H1	-0.74533	-2.26168
DYNC1I2	-0.332552	-2.31891
DYNC1LI2	-0.661516	-2.41637
DYNLL2	-0.959453	NaN
DYNLT1	0.932557	-1.35261
DYNLT3	0.494631	NaN
DYRK1A	-1.34971	-1.23631
DYRK1B	-0.732012	NaN
DYX1C1	-0.0146612	NaN
DZIP3	-0.387405	NaN
E2F3	-0.79764	NaN
E2F4	-0.217073	NaN
E2F7	-1.33896	NaN
EAPP	0.150597	NaN
EBNA1BP2	0.867907	-1.2504
EBP	0.153146	NaN
ECE1	0.577678	-3.05804
ECH1	0.994447	-1.91563
ECHDC1	0.096249	-1.33193
ECHS1	0.16774	-2.22065
ECSIT	1.36838	NaN
ECT2	-1.08225	-2.83089
EDC3	-0.667727	NaN
EDC4	-0.694905	-2.37446
EDEM2	1.08337	NaN
EDF1	1.03556	NaN
EDRF1	-2.23451	NaN
EEA1	-1.67083	-2.91709
EED	-1.50724	-2.72485
EEF1A1	1.41939	NaN
EEF1A2	0.700854	-2.28362
EEF1D	1.2906	NaN
EEF1D	1.2906	-1.74658
EEF1G	1.65823	-1.89257
EEF2	0.793059	-2.14276
EEF2K	-0.682741	NaN
EEFSEC	-0.145746	-2.09959
EFCAB14	0.392808	NaN
EFEMP1	-0.555245	NaN
EFHD2	0.287041	-2.4471
EFR3A	0.080408	NaN
EFR3B	-0.0525575	NaN
EFTUD1	-0.659944	-2.30929
EGFR	0.0330238	-2.89987
EGLN1	-0.828571	-2.41095
EHBP1	0.158258	NaN
EHBP1L1	0.375171	NaN
EHD1	-0.610493	-2.83244
EHD2	-0.889895	-2.95994
EHD3	0.392817	NaN
EHD4	0.97996	-2.09571
EHHADH	0.410091	NaN
EHMT1	-0.312738	NaN
EHMT2	-0.705172	NaN
EI24	1.24008	NaN
EID2	-0.0979145	NaN
EIF1AX	0.302318	-1.42892
EIF1AY	0.231376	NaN
EIF2A	0.304423	-1.7534
EIF2AK2	1.13097	-1.52934
EIF2AK4	0.344542	NaN
EIF2B1	0.271648	-1.34026
EIF2B2	-0.117593	-2.42834
EIF2B3	-0.52439	-1.90441
EIF2B4	-0.338533	NaN
EIF2B5	-0.246236	-2.01879
EIF2D	1.15775	-1.92162
EIF2S1	-0.435773	-1.67112
EIF2S2	0.148816	-1.98429
EIF3D	0.494417	-2.16554
EIF3E	0.0775377	-1.58219
EIF3F	1.52685	-1.59341
EIF3G	0.844343	-2.05353
EIF3I	0.820603	-1.66296
EIF3K	1.43861	-1.07786
EIF3L	1.35185	-1.51795
EIF3M	-0.200186	-2.08652
EIF4A1	NA	-1.46484
EIF4A2	-0.108924	-1.53543
EIF4B	1.04445	-2.29954
EIF4E	-0.676416	NaN
EIF4EBP2	-0.00593226	NaN
EIF4ENIF1	-0.6337	NaN
EIF4G2	0.669205	NaN
EIF4G3	-0.259478	-2.88854
EIF5	-1.44626	-2.85495
EIF5B	-0.713682	-2.69129
ELAC2	-0.264751	-2.43462
ELAVL1	0.39664	-1.65434
ELF2	-1.64143	-2.40516
ELF3	-1.22062	NaN
ELF4	-0.381337	NaN
ELK1	0.52023	NaN
ELL2	-0.701153	NaN
ELMO2	-0.29564	NaN
ELOVL1	0.703542	NaN
ELOVL2	1.09158	NaN
ELOVL5	-0.432751	-2.46349
ELP2	-0.439481	NaN
ELP3	-0.681606	-2.19505
ELP4	-0.48868	NaN
EMC1	-0.779203	-2.24459
EMC10	0.861387	NaN
EMC2	-0.767694	-1.82788
EMC3	0.890931	-2.07576
EMD	0.710711	-1.80792
EME1	-0.563113	NaN
EMG1	0.219758	-1.55925
EML1	-0.26401	-2.18107
EML2	-0.00499547	NaN
EML3	0.147908	NaN
ENAH	-0.157675	-2.38725
ENC1	-0.74025	-3.76262
ENDOG	0.0255648	-1.40235
ENO1	-0.279945	-2.8628
ENO2	-1.24703	-2.43938
ENO3	-0.170988	NaN
ENOPH1	0.322389	-1.28621
ENOSF1	-0.490822	NaN
ENSA	0.862641	NaN
ENTPD4	-0.108483	NaN
ENTPD6	0.0305961	NaN
ENY2	1.11446	-1.80647
EOGT	-0.0395435	NaN
EP300	-0.534507	-2.88683
EP400	-0.907567	-3.12685
EPB41	-0.399698	NaN
EPB41L1	-0.354781	-2.53435
EPB41L2	0.0854612	-2.73047
EPB41L2	0.0854612	NaN
EPB41L5	-0.560496	NaN
EPHA2	0.134065	-3.30873
EPHB4	-0.156095	NaN
EPHX1	0.676477	-1.72101
EPHX2	0.760744	-2.34442
EPM2AIP1	-2.10113	NaN
EPN1	1.29862	-1.98489
EPN2	-0.299744	-2.75978
EPN3	0.603947	-3.17545
EPPK1	1.19672	NaN
EPRS	-0.854988	-2.22711
EPS15	-0.215187	NaN
EPS15L1	-0.800758	-3.07725
EPS8	-0.575242	-2.10062
EPS8L2	-1.04535	-2.82712
ERAL1	0.960096	-1.48505
ERBB2IP	-1.22156	-2.72449
ERC1	-0.654729	-1.98215
ERCC1	1.14645	-1.69752
ERCC2	-0.733457	NaN
ERCC3	0.126793	-1.64623
ERCC4	-1.31416	-2.87994
ERCC6L	-1.61822	-2.45093
EREG	1.37371	NaN
ERF	-0.63357	-3.45035
ERGIC1	1.73086	-1.48033
ERGIC2	0.520468	NaN
ERGIC3	0.871505	NaN
ERH	0.820881	-1.44289
ERICH1	-0.0877436	NaN
ERLIN2	-0.165464	-2.73463
ERO1L	0.141235	-1.72361
ERP44	-0.0050692	-1.94059
ERRFI1	-0.896515	-3.31554
ESAM	1.14905	NaN
ESCO2	-0.766866	-2.39352
ESD	0.600484	-1.12166
ESF1	-1.58555	-2.75507
ESPL1	-0.884857	NaN
ESRRA	0.144145	NaN
ESYT2	0.244142	-2.43372
ETAA1	-2.11024	NaN
ETF1	-0.0310777	-1.9461
ETFA	0.468229	-1.80576
ETFB	0.64097	-2.34623
ETFDH	0.507236	NaN
ETHE1	0.852982	-1.83271
ETS1	-0.510266	-3.53393
ETV3	-0.106504	NaN
ETV6	0.266299	NaN
EVPL	-1.52591	-2.50775
EWSR1	0.358773	-2.14405
EXD2	0.10307	-2.42337
EXO1	-1.36132	NaN
EXOC1	-1.11684	-2.35348
EXOC2	-0.454892	-1.98323
EXOC4	-0.0470644	-2.32324
EXOC5	-0.644728	-1.94394
EXOC6	-1.00571	-2.3633
EXOC6B	-0.80387	-2.74308
EXOC8	-1.41021	-2.66889
EXOG	-0.753747	NaN
EXOSC1	0.712045	-1.60696
EXOSC10	-0.298916	-1.84623
EXOSC2	-0.346326	-2.2055
EXOSC3	-1.76614	-2.50514
EXOSC4	-0.352725	-2.2585
EXOSC5	0.685171	-2.0874
EXOSC6	0.0201022	NaN
EXOSC7	0.20412	-2.31286
EXOSC9	-0.277383	-2.20151
EXT1	1.40031	NaN
EXT2	-0.0980442	-3.06885
EYA3	-0.600743	NaN
EYA4	-1.03197	NaN
EZH2	-0.903122	NaN
F11R	-0.288164	NaN
FA2H	0.178642	-1.83121
FABP5	1.21558	-1.25736
FADD	-1.36162	-3.71766
FADS1	-0.146705	-2.39442
FADS2	0.271732	-2.88712
FADS3	0.115085	NaN
FAF1	0.0277699	NaN
FAF2	-0.205009	-2.30617
FAH	1.12551	-1.111
FAHD1	0.396775	-1.56494
FAIM	0.443412	NaN
FAM103A1	-0.412378	NaN
FAM107B	0.495757	-1.83948
FAM111A	0.348393	NaN
FAM111B	-1.83572	-1.185
FAM114A2	-0.00320195	NaN
FAM120A	0.510145	-1.64357
FAM120B	-0.657386	NaN
FAM120C	-0.195076	NaN
FAM126A	-0.771516	NaN
FAM127B	1.65056	NaN
FAM134C	-0.25596	NaN
FAM136A	0.413678	-1.23518
FAM160A2	-0.705024	NaN
FAM160B1	-1.30955	NaN
FAM160B2	-0.465828	NaN
FAM162A	1.19344	NaN
FAM169A	-0.450409	NaN
FAM175B	-0.963709	NaN
FAM177A1	0.979272	-1.44477
FAM178A	-1.20218	NaN
FAM193A	-1.18843	NaN
FAM206A	-0.430633	NaN
FAM207A	0.244012	-2.22723
FAM208B	-0.422863	NaN
FAM20B	-0.530821	-2.30558
FAM210A	-0.889373	NaN
FAM213A	0.839928	-1.97383
FAM213B	-0.164748	NaN
FAM32A	0.706917	NaN
FAM3A	1.15263	NaN
FAM3C	0.688913	NaN
FAM50A	0.101761	-2.19137
FAM60A	-0.606916	NaN
FAM64A	0.185306	NaN
FAM65A	-0.537088	-2.31959
FAM69A	0.01498	NaN
FAM73A	0.105516	NaN
FAM76A	-0.385031	NaN
FAM83D	-1.45973	-2.81908
FAM83G	-0.393789	NaN
FAM83H	0.0672246	-3.03533
FAM89A	-0.468678	NaN
FAM8A1	-0.859351	NaN
FAM91A1	-0.497187	-1.66037
FAM96A	0.521181	NaN
FAM96B	1.58424	-0.730546
FAM98A	-0.936568	-2.01222
FAM98B	-0.408484	-1.70223
FAM98C	0.465587	NaN
FANCA	-0.905582	NaN
FANCD2	-0.156815	0.0952562
FANCG	-0.0364861	NaN
FANCI	-0.386444	-2.55043
FANCM	-1.58218	NaN
FAR1	-0.417765	-2.07901
FARP1	0.349422	NaN
FARP2	0.229755	NaN
FARS2	0.0104593	NaN
FARSB	-0.589898	-1.95559
FASN	-1.55774	-2.56081
FASTKD3	-2.03462	NaN
FASTKD5	-1.21793	-2.46325
FAT1	-0.467699	-3.20376
FAU	1.65307	NaN
FBL	1.44968	-1.30971
FBLIM1	-0.0636216	-2.56308
FBLL1	2.20903	-1.26656
FBLN1	-0.149942	NaN
FBN2	-0.606547	NaN
FBRSL1	0.371982	NaN
FBXL12	-0.991801	NaN
FBXL18	-0.602751	-3.04922
FBXL20	-1.45926	NaN
FBXL3	-1.43298	NaN
FBXL6	-0.746067	NaN
FBXO11	-1.59046	NaN
FBXO18	0.425157	-2.10438
FBXO21	-0.754466	-3.01798
FBXO22	-0.15065	-2.33562
FBXO28	-1.37876	-3.14512
FBXO3	-0.19517	-1.97518
FBXO30	-1.41349	-2.68293
FBXO33	-1.33985	NaN
FBXO38	-0.325934	-2.44291
FBXO46	-1.01236	NaN
FBXO5	-2.11791	NaN
FBXW11	-0.0917742	-2.4151
FCHO2	-0.536319	-2.31124
FDFT1	-0.311383	-2.73737
FDPS	0.348049	-2.61339
FDX1	0.397749	-2.03583
FDX1L	0.352262	NaN
FDXR	0.377253	-2.59495
FEM1B	-1.25143	-2.69181
FEM1C	-1.77171	-1.99757
FEN1	-0.624507	-2.35886
FGD4	-1.19317	NaN
FGD6	-0.810109	-3.08912
FGF2	-0.275186	NaN
FGFR1	0.531361	NaN
FGFR1OP2	0.0498675	NaN
FGFR4	0.420178	NaN
FH	-0.264401	-2.15018
FHL1	0.524365	NaN
FHOD1	-0.916633	-2.67517
FIBP	1.03996	-1.88255
FIG4	-0.276547	NaN
FIGNL1	-1.19246	-2.19041
FIP1L1	-0.552519	-2.01019
FIS1	1.28925	-1.37955
FITM2	-0.139915	NaN
FKBP11	0.813806	NaN
FKBP14	0.2039	NaN
FKBP15	-0.905164	-2.83254
FKBP2	1.03955	-1.8005
FKBP3	0.579835	-1.05284
FKBP4	-0.410673	-2.0496
FKBP5	0.595143	NaN
FKBP8	1.02369	-2.0417
FKBP9	0.615837	-2.54908
FLAD1	-0.0440344	-1.69205
FLCN	-1.35734	NaN
FLII	-0.8054	-2.69859
FLII	-0.8054	NaN
FLNA	-0.80192	-3.12711
FLNC	1.30388	NaN
FLOT1	1.29073	-1.32705
FLRT3	0.000199281	NaN
FLYWCH1	-0.0422771	NaN
FLYWCH2	0.596196	NaN
FMNL1	0.23942	-2.9928
FMNL2	-1.32122	NaN
FMNL2	-1.32122	-2.21532
FMR1	0.68619	-1.75014
FN3KRP	0.247929	NaN
FNBP1L	-1.0814	NaN
FNBP4	-1.05568	NaN
FNDC3A	-0.094386	-2.89408
FNDC3B	-0.96762	-2.82166
FNTA	-1.07337	-1.82029
FOCAD	-0.42244	NaN
FOCAD	-0.42244	NaN
FOPNL	0.376953	NaN
FOS	0.573935	-1.41667
FOSB	1.85258	NaN
FOSL1	0.0743341	-3.43393
FOSL2	-0.0750343	-3.48038
FOXA1	-1.59947	NaN
FOXA2	-0.947073	NaN
FOXC1	-1.44006	NaN
FOXF2	-0.907085	NaN
FOXJ3	-0.786886	NaN
FOXK1	-0.190702	-3.49978
FOXK2	-0.113911	-2.62391
FOXM1	1.4996	-1.13814
FOXP4	-0.441663	NaN
FOXRED1	0.30577	-1.17676
FPGS	0.231749	NaN
FRAS1	-1.77372	NaN
FRG1	-0.0890662	-2.18269
FRMD3	-0.276881	NaN
FRMD6	-0.276831	NaN
FRMD8	-0.896875	NaN
FRYL	-1.53626	NaN
FSCN1	0.136929	-2.22969
FSTL1	0.381953	NaN
FSTL3	0.198605	NaN
FSTL4	0.0621889	NaN
FTH1	1.9009	-0.483289
FTO	0.149169	-1.9911
FTSJ1	-0.0456121	NaN
FTSJ3	-0.824738	-0.951465
FUBP1	-0.290248	NaN
FUCA2	0.681462	-1.88619
FUNDC2	1.27923	NaN
FUS	-0.154061	-2.2971
FUT8	0.321537	NaN
FXN	0.501623	NaN
FXR1	-0.24916	-2.57118
FXR2	-0.486146	-2.19165
FYCO1	-0.428985	NaN
FYTTD1	0.257191	-1.05071
FZD1	-0.893584	NaN
FZD2	-1.16471	NaN
FZD6	0.378902	-1.03023
FZR1	-0.978631	NaN
G2E3	-1.18241	NaN
G3BP2	-0.600264	-2.60752
G6PC3	0.592486	-2.46277
G6PD	0.0904856	-2.13106
G6PD	0.0904856	-2.25242
G6PD	0.0904856	-2.40923
GAA	-0.247332	-2.82201
GABARAP	1.176	-0.992809
GABARAPL2	0.864316	-0.856272
GABPA	-0.0130567	-1.84917
GADD45B	1.01889	NaN
GADD45GIP1	1.00687	NaN
GAK	-0.68774	NaN
GAL3ST1	1.63982	NaN
GALC	-0.0223719	NaN
GALE	0.0130374	-1.47993
GALK2	-0.311832	NaN
GALNT1	0.514668	-1.84782
GALNT10	0.592414	NaN
GALNT14	0.939055	-1.73842
GALNT2	1.06977	-2.14147
GALNT7	-0.190874	-2.19514
GAN	-0.686357	NaN
GANAB	-0.401602	NaN
GANAB	-0.401602	NaN
GAPVD1	-1.55541	-2.882
GARS	-0.438106	-2.13241
GART	-0.384898	-2.10754
GAS2L3	-1.07418	NaN
GATAD1	-0.601116	NaN
GATAD2A	-0.205748	-2.43978
GATAD2B	-0.891657	-2.89038
GATC	-0.286798	-2.37381
GBA	0.27081	-2.61129
GBAS	1.02051	-0.971415
GBE1	-0.206352	-1.80198
GBF1	-0.756642	-2.90053
GBP3	2.0057	NaN
GCA	1.19458	-1.0987
GCC1	-1.58489	NaN
GCC2	-1.27265	-3.23979
GCDH	-0.185012	-2.09329
GCFC2	-0.426941	NaN
GCLC	-0.947956	-2.19211
GCLM	-0.248491	-2.06351
GCN1L1	-1.19197	-2.37773
GCNT3	-0.143607	-2.92767
GCSH	-0.00893002	NaN
GDAP1	-0.0819889	NaN
GDI1	0.459247	-1.19403
GDI2	0.110491	-1.46573
GEM	-0.880603	NaN
GEMIN2	-1.10073	NaN
GEMIN4	-1.48568	-2.72766
GEMIN5	-1.21281	-2.24807
GEMIN6	0.272124	NaN
GEMIN7	-0.219487	NaN
GEN1	-1.69613	NaN
GFAP	1.44797	NaN
GFM1	-0.791285	-2.11618
GFM2	-0.136649	-1.87395
GFPT1	-0.631216	-2.11949
GFPT2	-0.363444	-3.19561
GGA1	0.371245	NaN
GGA2	-0.730655	NaN
GGA3	-1.2092	NaN
GGCX	-0.534653	NaN
GGH	0.300854	-2.18971
GGNBP2	-1.34498	-2.66931
GGPS1	-0.111587	NaN
GHITM	0.227787	NaN
GID8	0.015719	NaN
GINS1	-0.176358	NaN
GINS2	1.33374	-1.46813
GINS3	-0.0849803	-2.47675
GINS4	0.145985	-2.85936
GIPC1	0.0750897	-1.94911
GIPC2	0.88988	NaN
GIT2	-1.39083	-2.48299
GJA1	0.333243	-3.00995
GKAP1	-1.36724	NaN
GLA	0.415258	-2.42205
GLB1	0.369334	-2.60167
GLCE	0.449208	NaN
GLDC	-0.052162	-1.63519
GLE1	-0.00409288	-2.30022
GLG1	-1.16001	-3.32728
GLIS3	-0.823058	NaN
GLMN	-1.37138	NaN
GLRX	0.796357	NaN
GLRX2	-0.107476	NaN
GLRX3	-0.167673	-1.80744
GLRX5	1.10493	-1.12739
GLS	-1.5551	-3.28938
GLT8D1	0.479725	NaN
GLTP	0.10706	-2.10049
GLTSCR1	-0.433201	NaN
GLTSCR2	1.55301	NaN
GLUD1	-0.598332	-1.85147
GM2A	0.261262	NaN
GMDS	0.242252	NaN
GMEB1	-0.640997	NaN
GMEB2	-0.868563	NaN
GMFB	-0.512248	NaN
GMNN	-0.941653	NaN
GMPPA	0.290645	-2.18892
GMPPB	-0.490476	-2.40252
GMPR2	0.0372936	NaN
GMPS	-1.51386	-2.79925
GNA11	0.640026	-1.8304
GNA13	-1.02549	-2.51576
GNAI1	-1.55489	-2.59253
GNAI3	-0.683533	-2.46965
GNAQ	-0.819041	-1.64417
GNB1	0.616865	-1.64553
GNB1L	-0.389889	NaN
GNB2	0.584826	-1.77374
GNB2L1	1.49028	-1.18384
GNB4	0.406658	NaN
GNB5	0.69983	-1.93129
GNE	-1.23973	-2.33334
GNG11	0.846522	NaN
GNG12	0.565601	-1.74515
GNG5	1.06274	NaN
GNL2	-0.464103	-2.98777
GNL3	-0.641576	-2.28656
GNL3L	-1.42717	-3.44413
GNPAT	0.185541	-2.35006
GNPDA1	-0.316548	-1.16273
GNPNAT1	-0.132373	-1.43895
GOLGA1	-0.412586	NaN
GOLGA2	-0.676058	-3.19542
GOLGA3	-0.271021	-2.25421
GOLGA4	-1.73284	-2.9506
GOLGA5	-0.631438	-2.72831
GOLGA7	0.365261	-1.74292
GOLGB1	-1.56571	-3.80747
GOLIM4	0.393626	NaN
GOLPH3	-1.05812	NaN
GOLPH3L	-0.952587	NaN
GOLT1B	0.219414	NaN
GON4L	-0.968637	-2.53373
GOPC	-0.805217	-2.66019
GORASP1	-0.514268	NaN
GORASP2	-0.116682	-2.108
GOSR1	-0.17355	-2.40731
GOSR2	-0.742073	NaN
GOT2	0.138599	-2.00947
GPAA1	0.190469	-2.53175
GPATCH1	-0.997846	NaN
GPATCH11	-2.36548	-3.10586
GPATCH2	-1.0534	NaN
GPATCH4	-0.732894	-2.98267
GPATCH8	-1.2231	NaN
GPBP1	-0.936613	NaN
GPBP1L1	-0.804538	NaN
GPC1	0.441335	-2.69637
GPC6	0.5019	NaN
GPD1L	-0.306692	NaN
GPD2	0.118871	-1.60412
GPHN	-0.280112	-2.68631
GPI	0.119523	-1.69245
GPKOW	0.0759456	-2.6368
[truncated: 3,865 more rows]

## Sheet: 2g
Pan mRNA 8h vs pAHA-SILAC 8-12 hpi
Gene.name	mRNA	protein
AAAS	-0.0423468	-2.68757
AACS	-0.480625	-2.67387
AAGAB	0.178159	-1.32019
AAK1	-1.08455	-3.25733
AAK1	-1.08455	NaN
AAMDC	1.84456	NaN
AAMP	0.47231	-2.94579
AAR2	-0.35024	-3.07483
AARS	-0.833961	-2.50827
AARS2	-0.778789	NaN
AASDHPPT	-1.25504	-2.48705
AATF	0.193769	-2.55253
ABCB10	-0.266407	-2.65845
ABCB6	-0.296447	NaN
ABCB7	-0.436555	-2.08985
ABCB8	0.23608	NaN
ABCC2	-0.353887	-3.41556
ABCD3	-1.08246	-2.42092
ABCE1	-1.63402	-1.77373
ABCF1	-0.602364	-3.0303
ABCF2	-0.710569	-2.87556
ABCF3	-0.470241	-2.81305
ABCG2	0.178296	NaN
ABHD10	-0.642116	-2.56471
ABHD11	0.0232962	-2.78752
ABHD12	0.87596	-2.06278
ABHD17B	-1.28731	NaN
ABHD2	-1.01494	NaN
ABHD3	-0.0389086	NaN
ABHD4	-0.136612	-2.96334
ABHD5	-0.746298	NaN
ABHD6	-0.391837	NaN
ABI1	-0.0389769	-2.03725
ABL2	-0.683403	-3.61992
ABLIM1	-0.604746	NaN
ABLIM3	0.607119	NaN
ABR	-0.12999	-2.61256
ABT1	-0.592554	NaN
ABTB2	0.111411	NaN
ACAA1	-0.00911061	-2.70179
ACAA2	0.371038	-2.93688
ACAD10	-0.723898	NaN
ACAD9	0.0669744	-1.62705
ACADS	0.253414	NaN
ACADSB	-0.477965	-1.87664
ACADVL	0.0951632	-3.22255
ACAP2	-0.946832	NaN
ACAT1	-0.0144164	-2.36292
ACAT2	-0.0651667	-3.32207
ACBD3	-0.839851	-2.35758
ACBD6	0.393568	-3.10541
ACCS	0.880952	NaN
ACD	0.300883	NaN
ACIN1	-0.231937	-3.24349
ACOT13	1.22089	-1.90174
ACOT7	0.0236018	-2.63555
ACOT9	0.207105	-1.76504
ACOX1	-0.816914	-3.00035
ACOX3	-0.384063	NaN
ACP1	0.882823	-1.67331
ACP2	0.395425	NaN
ACSF2	0.0638862	NaN
ACSF3	-0.0557793	NaN
ACSL1	-0.946267	-2.41505
ACSL3	-0.157052	-2.52559
ACSM3	0.343602	NaN
ACTC1	5.43779	-1.55844
ACTG1	-0.604677	-2.64489
ACTG1	-0.604677	NaN
ACTN1	-0.457566	-2.9012
ACTN4	-0.736076	NaN
ACTN4	-0.736076	NaN
ACTN4	-0.736076	-2.85806
ACTR10	0.503954	-1.71666
ACTR1A	-0.418144	-2.29703
ACTR1B	0.287791	NaN
ACTR2	0.0248633	-1.81473
ACTR3	-0.0997605	-1.68943
ACTR5	-0.322826	NaN
ACTR6	-1.07398	-1.94494
ACTR8	-0.803506	NaN
ACVR1	-0.212501	NaN
ACVR1B	-0.909624	NaN
ADA	1.13766	-0.549918
ADAM10	-0.695439	-2.99616
ADAM15	0.346201	NaN
ADAM17	-0.301373	-3.57764
ADAM9	0.161926	-3.16291
ADAR	0.782215	NaN
ADAR	0.782215	-2.36239
ADAT1	-0.0710845	NaN
ADAT3	0.105847	NaN
ADCK4	0.425751	-2.88868
ADCY3	0.165518	NaN
ADD2	0.0562289	-3.05055
ADD3	-0.158983	NaN
ADH5	-0.112396	-2.72043
ADI1	1.29948	-1.49783
ADK	0.034035	-1.81759
ADNP	-1.14122	-2.95137
ADO	-1.15343	NaN
ADPGK	0.198573	-2.03297
ADPRHL2	0.0548608	-2.84467
ADRBK1	0.174477	NaN
ADSL	0.39561	-1.7703
ADSS	-0.695489	-2.39345
AEBP2	-1.42883	NaN
AES	1.26549	-2.12585
AFAP1	-0.672311	NaN
AFAP1L2	-0.32167	-3.42871
AFF4	-0.631827	NaN
AFG3L2	-0.732988	-2.98159
AFTPH	-0.136879	-2.54355
AGAP1	-0.351105	NaN
AGGF1	-1.01947	NaN
AGL	-1.25023	-1.96188
AGMAT	-0.0951055	NaN
AGPAT1	1.24156	NaN
AGPAT2	0.73304	NaN
AGPAT5	-0.383446	-2.27091
AGPS	-0.715948	-1.95114
AGR2	0.504717	-0.963397
AGRN	0.805694	-3.86188
AGTPBP1	-0.720841	NaN
AGTRAP	0.755032	NaN
AHCTF1	-1.45288	-3.3734
AHCY	0.367157	-2.67002
AHCYL2	-0.822426	NaN
AHDC1	-0.934509	NaN
AHNAK	-0.645445	-4.16525
AHNAK2	-1.61262	-4.29743
AHR	-1.37283	-3.31325
AHSA1	1.4748	-1.67984
AIDA	0.17451	NaN
AIFM1	-0.259588	-2.77818
AIFM2	-0.122996	-2.37386
AIMP1	-0.14001	-2.84032
AIP	0.938598	-2.51741
AJUBA	-0.645526	-3.19551
AK1	1.49371	-2.29763
AK2	0.187215	-2.35385
AK3	0.129216	-2.5099
AK4	-0.368899	-2.19647
AKAP1	-0.739381	NaN
AKAP10	-1.11061	-2.40538
AKAP11	-1.72015	-3.55535
AKAP12	-0.00134062	-3.21375
AKAP13	-0.790077	-3.04834
AKAP8L	0.488895	-2.94768
AKAP9	-1.47643	-3.43433
AKIRIN1	-0.864704	NaN
AKIRIN2	-0.575233	NaN
AKR1B1	1.2431	-1.90745
AKR1B10	0.127956	-1.10865
AKR1C1	1.04354	NaN
AKR1C2	0.444642	-1.52433
AKR1C3	0.653199	-1.71192
AKR1D1	-0.168621	-1.66563
AKT1	0.822412	NaN
AKT1S1	0.785198	NaN
AKT2	0.432351	-2.71427
AKT3	-0.620253	NaN
ALAS1	-0.347427	-3.04997
ALCAM	-0.491678	-3.14659
ALDH16A1	0.0713291	NaN
ALDH18A1	-0.765757	-2.48085
ALDH1A1	-0.309116	NaN
ALDH1B1	-1.27828	-2.30978
ALDH1L2	-0.437675	NaN
ALDH2	-0.413224	-2.31649
ALDH3A1	0.505379	-2.04422
ALDH3B1	-0.114596	-3.42699
ALDH4A1	0.0527173	-2.28292
ALDH5A1	-1.04316	-2.52036
ALDH6A1	-0.270669	NaN
ALDH7A1	-0.108687	-2.3417
ALDH9A1	-0.849427	-2.81043
ALDOC	2.27311	-2.62284
ALG1	-0.594095	-2.08513
ALG11	-0.812068	NaN
ALG12	-0.013305	NaN
ALG13	0.254933	NaN
ALG2	-0.347692	NaN
ALG3	0.200311	NaN
ALG5	0.419466	NaN
ALG8	-0.147646	NaN
ALKBH1	-0.424963	NaN
ALKBH2	-0.483292	NaN
ALKBH5	-0.345457	-1.96496
ALKBH7	1.49187	NaN
ALYREF	0.74603	-2.95507
AMACR	-0.0160955	NaN
AMBRA1	-0.305795	-2.78666
AMDHD2	-0.73019	NaN
AMIGO2	-0.597771	-3.54775
AMN1	0.516193	NaN
AMOTL1	-0.90326	NaN
AMOTL2	0.232524	-3.58956
AMPD2	-0.523485	NaN
AMZ2	0.932171	-1.98802
ANAPC1	-0.627422	-2.05434
ANAPC2	-0.128772	-3.18852
ANAPC4	-0.858173	NaN
ANAPC5	-0.0391062	-2.05519
ANAPC7	-0.429468	-2.64464
ANGEL2	-0.476169	NaN
ANK1	-0.694999	NaN
ANKHD1	-0.794369	-3.58812
ANKIB1	-0.37179	NaN
ANKLE2	-0.390129	-2.66153
ANKMY2	-1.27638	NaN
ANKRD10	0.726644	NaN
ANKRD11	0.0585492	NaN
ANKRD12	-0.940797	NaN
ANKRD13B	-0.475214	NaN
ANKRD16	-0.771599	NaN
ANKRD17	-1.07904	-2.65243
ANKRD26	-1.07543	NaN
ANKRD27	-0.702508	-2.1674
ANKRD28	-0.899351	-2.48397
ANKRD32	-1.49752	NaN
ANKRD33B	0.761994	NaN
ANKRD39	1.1821	NaN
ANKRD40	-0.626727	NaN
ANKRD46	-0.696237	NaN
ANKRD50	-2.28919	NaN
ANKRD52	-1.16659	NaN
ANKRD54	-0.615713	NaN
ANKS3	-0.0966664	NaN
ANKZF1	-0.823286	NaN
ANLN	-1.1737	-3.67059
ANO6	-0.141381	NaN
ANP32A	0.335183	-2.63727
ANP32B	0.456167	-2.55327
ANP32E	0.373192	-2.14271
ANPEP	0.311908	-3.2411
ANXA1	0.258366	-2.71073
ANXA10	1.0521	NaN
ANXA11	0.041154	-2.97877
ANXA11	0.041154	-2.93163
ANXA13	-0.0397956	-1.7079
ANXA3	-0.516659	-1.68604
ANXA6	0.0994135	-2.49537
ANXA7	0.0220679	-2.31362
AP1B1	-0.392693	-2.36104
AP1G1	-1.03408	-2.58431
AP1G2	-0.523917	-2.53976
AP1M1	-0.159371	-2.00044
AP1S1	0.544706	NaN
AP2A1	-0.257422	-2.53329
AP2A2	-0.804342	-2.20734
AP2M1	0.68591	NaN
AP2S1	0.566606	-2.51385
AP3B1	-1.0615	-2.63406
AP3D1	-0.66981	-2.0411
AP3S1	0.806504	-1.71697
AP3S2	0.157698	NaN
AP4E1	-0.900927	NaN
AP4S1	-0.925633	NaN
AP5B1	-0.579899	NaN
AP5S1	-0.0696458	NaN
AP5Z1	-0.0689836	NaN
APAF1	-0.341698	-2.57566
APBA2	0.643418	NaN
APBB1	0.744202	-3.43299
APEH	-0.310774	-2.80363
APEX1	0.526038	-2.14795
APEX2	-0.403993	NaN
API5	-0.545056	-2.1795
APIP	0.990248	-1.5554
APLP1	-0.00391321	NaN
APLP2	0.176366	-3.28714
APMAP	0.159294	-2.91278
APOA1BP	1.67375	-1.39723
APOB	NA	NaN
APOBEC3B	0.0689338	-2.73224
APOBEC3C	0.0295352	-2.53291
APOL2	2.51793	NaN
APOO	1.24555	-1.8083
APP	-0.504319	-3.68752
APPBP2	-0.996205	NaN
APPL1	-1.35303	-2.7204
APPL2	-0.667011	NaN
APRT	1.3247	-2.3261
APTX	0.319004	-1.96447
AQR	-1.13984	-2.80426
ARAF	0.850639	-2.13283
ARAP1	-0.100443	NaN
ARAP3	-0.467481	NaN
AREG	1.3698	NaN
ARF4	0.20378	-2.13298
ARF5	1.16859	NaN
ARF6	-1.12573	-2.32238
ARFGAP1	-0.182597	-3.13586
ARFGAP2	-0.636982	-3.14084
ARFGAP3	-0.7136	-2.42119
ARFGEF1	-1.44977	-1.79151
ARFGEF2	-0.904382	-2.5914
ARFIP1	-0.841946	-2.56085
ARFIP2	-0.242022	NaN
ARFRP1	-0.349891	NaN
ARG1	NA	-3.31451
ARHGAP1	-0.388703	-3.17585
ARHGAP11A	-1.39831	NaN
ARHGAP12	-0.749008	NaN
ARHGAP17	-0.238101	-2.8727
ARHGAP18	-1.22787	-2.01119
ARHGAP19	-0.134209	NaN
ARHGAP21	-0.152428	NaN
ARHGAP23	0.0189958	-0.844638
ARHGAP26	-0.77059	-1.47312
ARHGAP29	-1.20227	-3.00423
ARHGAP5	-1.59874	NaN
ARHGEF1	-0.15154	-3.07242
ARHGEF10	-0.388256	-2.58502
ARHGEF11	-0.66331	NaN
ARHGEF12	-0.343679	NaN
ARHGEF17	-0.391775	NaN
ARHGEF2	-0.26108	-2.50033
ARHGEF28	-1.01401	-2.85347
ARID1A	-0.84923	-2.54958
ARID1B	-0.904135	-1.13823
ARID2	-1.10993	NaN
ARID4A	-1.35334	NaN
ARID4B	-0.623052	NaN
ARIH1	-1.01356	-2.79672
ARIH2	0.592915	NaN
ARL1	0.365576	-1.77917
ARL13B	-0.138121	NaN
ARL2BP	0.606679	-1.9288
ARL3	1.2074	-2.10063
ARL4A	-1.3306	NaN
ARL4C	-0.829024	NaN
ARL5B	-0.592918	-2.80153
ARL6	-0.23646	NaN
ARL6IP5	0.747515	NaN
ARL8A	-0.660079	NaN
ARL8B	-0.656921	-2.16031
ARMC1	-0.504715	-2.63667
ARMC10	-0.138968	-1.79928
ARMC8	-0.815052	NaN
ARMC9	-0.115959	NaN
ARMCX3	-0.844314	NaN
ARNT	-0.917675	-2.91064
ARPC1B	0.21949	NaN
ARPC2	0.882565	-2.04726
ARPC3	1.23051	-1.4092
ARPC5	0.0526941	-1.91982
ARPC5L	0.0834797	NaN
ARRB2	0.976672	NaN
ARSB	-0.150814	NaN
ARSE	0.0502719	-2.72968
ARV1	0.0268938	NaN
AS3MT	0.936758	NaN
ASAH1	-0.0485271	NaN
ASAP1	0.0582123	NaN
ASB1	0.0426861	NaN
ASB7	-0.77213	NaN
ASB8	-1.01949	NaN
ASB9	0.813301	-2.56843
ASCC1	0.107939	-2.58582
ASCC2	0.219182	NaN
ASCC3	-1.07596	-1.87851
ASF1A	-1.45188	NaN
ASF1B	-0.260945	-3.16063
ASH1L	-0.556915	NaN
ASH2L	-0.448478	-2.28944
ASMTL	0.139413	NaN
ASNA1	0.622682	-2.70588
ASNS	-0.160168	-1.85363
ASNSD1	-0.860271	NaN
ASPH	0.277701	-2.60516
ASPHD1	1.25349	NaN
ASPM	-2.22022	NaN
ASPSCR1	0.53778	-2.31207
ASRGL1	0.682662	NaN
ASUN	-1.39365	-2.47365
ASXL2	-1.10373	NaN
ATAD1	-0.897991	-2.86708
ATAD2	-1.18252	-3.36506
ATAD2B	-1.19508	NaN
ATAD3A	0.0420724	-2.33982
ATAD5	-1.13159	-2.93771
ATE1	0.086872	-1.96661
ATF6	-0.170831	NaN
ATF6B	-0.1175	NaN
ATF7	-0.213684	NaN
ATF7IP	-1.72648	NaN
ATG13	0.353443	NaN
ATG2B	-1.38949	NaN
ATG3	0.131663	-2.4285
ATG4B	0.188168	NaN
ATG5	-0.267205	NaN
ATG7	-0.756549	NaN
ATG9A	-0.0663571	-2.10896
ATL2	-1.00575	-2.80414
ATL3	-0.641647	-2.13423
ATM	-1.20513	NaN
ATN1	0.043069	NaN
ATOX1	1.4019	-2.16915
ATP11C	-0.712629	NaN
ATP13A1	-0.790086	-2.76427
ATP13A3	-0.351151	NaN
ATP1A1	-0.583418	-3.06575
ATP1B1	-0.0931656	NaN
ATP1B3	0.428626	-2.86201
ATP2A2	-0.611762	-2.63556
ATP2B1	-1.20241	-2.55617
ATP2C1	-0.280029	-3.04621
ATP5C1	0.0242148	-2.03998
ATP5D	1.13633	-3.28587
ATP5H	0.982835	-2.46335
ATP5I	2.12655	-2.36566
ATP5J	1.42933	NaN
ATP5L	1.49218	NaN
ATP5O	1.17289	-2.31078
ATP6AP2	0.0980788	-2.92398
ATP6V0A2	-0.73095	NaN
ATP6V0C	0.907215	NaN
ATP6V0D1	0.201037	-2.21126
ATP6V0D2	-0.174237	NaN
ATP6V1A	-0.91663	-2.12493
ATP6V1B2	-1.09029	-2.68702
ATP6V1C1	-0.987773	-2.72675
ATP6V1E1	0.222452	-2.92154
ATP6V1F	1.23595	-1.44297
ATP6V1G1	1.12411	-1.66324
ATP6V1H	-0.969349	-3.06405
ATP7A	-0.742756	-2.58724
ATPAF1	0.480617	-2.4325
ATPAF2	0.280632	NaN
ATPIF1	1.5723	NaN
ATR	-1.89988	NaN
ATRN	-0.843347	-2.63922
ATRX	-1.37368	-2.85558
ATXN10	-0.492665	-3.18524
ATXN2	-1.13272	-2.62375
ATXN2L	-0.226639	-3.18557
ATXN2L	-0.226639	NaN
ATXN3	-0.310128	NaN
ATXN7	-0.137396	NaN
AUH	0.173655	NaN
AURKA	0.00636553	-2.50395
AURKB	-0.516085	-3.37748
AVEN	0.600929	NaN
AXL	0.641861	-3.37601
AZGP1	-0.0475914	NaN
AZI2	0.788395	NaN
AZIN1	-1.14503	NaN
B2M	1.49236	-1.68663
B3GALT6	0.554122	NaN
B3GALTL	0.256016	NaN
B3GAT3	0.904356	NaN
B3GNT2	-0.831292	NaN
B3GNT3	-1.22855	NaN
B4GALNT1	0.543188	NaN
B4GALT1	0.277255	-3.13372
B4GALT3	1.34892	NaN
B4GALT4	0.402945	-2.45352
B9D1	1.40354	NaN
BACE2	0.959721	NaN
BACH1	-1.2035	-2.94663
BAG2	-0.96547	-2.8739
BAG3	0.706462	-3.75097
BAG4	-1.26294	NaN
BAG5	-0.965762	NaN
BAIAP2	-1.00275	-3.4216
BAIAP2	-1.00275	NaN
BAIAP2L1	0.269194	-2.94027
BANF1	1.63369	-1.41541
BANP	-0.213996	NaN
BARD1	-1.06526	NaN
BASP1	0.899064	-2.77243
BATF2	4.61432	NaN
BAZ1A	-0.291842	-2.09083
BAZ1B	-0.491566	-2.92677
BAZ2A	-0.290688	-2.26552
BAZ2B	-0.728174	NaN
BBX	-1.01338	-2.61294
BCAP31	0.0908758	-3.54718
BCAR1	-0.65264	-3.30161
BCAR3	-0.54492	NaN
BCAS2	-0.926422	-2.07378
BCAS3	-0.145584	NaN
BCAT2	0.361031	-2.68262
BCCIP	0.423739	-2.10222
BCDIN3D	-0.917057	NaN
BCKDHB	0.495517	NaN
BCKDK	0.552681	-2.10275
BCL10	-0.341302	NaN
BCL2L1	-0.262926	NaN
BCL2L13	0.417425	NaN
BCL3	1.70334	-3.13387
BCL9L	-0.834898	-3.00486
BCLAF1	-0.308673	-2.79477
BCORL1	-0.841553	NaN
BCS1L	0.49901	NaN
BECN1	0.404534	NaN
BEND3	-1.12105	NaN
BICD1	-0.355443	NaN
BICD2	-1.08377	-3.12477
BID	0.584006	NaN
BIN1	0.377552	NaN
BIN3	-0.857024	NaN
BIRC2	-0.367515	NaN
BIRC5	0.659655	NaN
BIRC6	-0.861298	-2.58121
BLM	-0.37072	-2.67023
BLMH	-0.218803	-1.73112
BLOC1S1	1.71169	-1.43407
BLOC1S2	0.296307	-2.51505
BLOC1S6	-0.194236	NaN
BLVRA	0.435529	-2.05615
BLZF1	-0.021649	NaN
BMP1	-0.0690669	NaN
BMP2K	-1.0393	NaN
BMPR1A	-0.857219	NaN
BMPR1B	-1.72501	NaN
BMPR2	0.417132	-2.8847
BMS1	-0.566724	-2.43811
BNIP1	0.331992	NaN
BNIP2	-0.138594	NaN
BNIP3	1.04419	-1.04533
BNIP3L	0.117024	NaN
BOD1	0.019355	NaN
BOD1L1	-1.24071	-3.35142
BOLA3	2.01753	NaN
BOP1	0.0622772	-2.8792
BPHL	0.607662	-2.13109
BPTF	-0.796038	-2.88716
BRAP	-0.811492	NaN
BRAT1	-0.427247	-2.8699
BRCA1	-0.925219	-3.64544
BRCC3	-0.430267	-2.37343
BRD2	-0.215104	-3.25451
BRD3	-0.948284	-2.45145
BRD4	-0.392734	NaN
BRD7	0.144915	NaN
BRD8	-0.769913	NaN
BRE	0.297742	-2.29498
BRF1	-0.578682	NaN
BRF2	-0.636736	NaN
BRIP1	-0.359554	NaN
BRK1	1.55151	-1.33027
BROX	-0.50845	-2.34888
BSDC1	-0.419988	NaN
BST1	0.292002	NaN
BTAF1	-0.0470214	-2.78873
BTBD10	-0.651538	NaN
BTBD11	-1.0819	-1.72156
BTBD9	-0.81479	NaN
BTD	0.157655	NaN
BTF3	1.54064	-2.44259
BTF3	1.54064	NaN
BTF3L4	-0.32161	-2.31977
BTG1	-1.29234	NaN
BTN2A1	0.488084	NaN
BUB1	-0.514084	-2.72257
BUB1B	-1.18838	-2.92716
BUB3	-0.17926	-2.29365
BUD13	-0.959048	NaN
BUD31	0.697043	-2.40125
BYSL	-0.651599	-3.35261
BZW2	-0.0345374	-2.59603
C10orf35	-0.676271	-2.65125
C10orf76	-0.671116	NaN
C10orf88	-1.42189	-1.97177
C11orf54	-0.272897	NaN
C11orf68	0.467397	NaN
C11orf73	0.700065	NaN
C11orf84	-0.259015	NaN
C12orf43	0.640471	NaN
C12orf45	0.637758	NaN
C12orf57	1.60472	-2.48707
C14orf1	0.724248	NaN
C14orf119	-0.310337	NaN
C14orf142	0.87491	NaN
C14orf166	0.58818	-2.37654
C14orf80	0.234285	NaN
C15orf39	-0.755561	NaN
C16orf13	1.66234	NaN
C16orf45	0.858835	NaN
C16orf58	-0.355217	NaN
C16orf62	-0.356917	-2.34466
C16orf72	-1.20825	NaN
C17orf53	-0.474909	NaN
C17orf59	-0.843589	-2.39897
C17orf62	0.558877	NaN
C17orf75	0.0693808	-2.64869
C17orf85	-0.78907	-2.93572
C18orf32	2.47498	NaN
C18orf8	-0.401014	NaN
C19orf25	0.217983	NaN
C19orf43	1.63855	-2.81978
C19orf47	0.0217725	NaN
C1GALT1C1	0.38224	-2.28492
C1orf106	-0.406115	NaN
C1orf112	-0.420035	NaN
C1orf123	0.995523	-2.44386
C1orf131	-0.463879	-1.41218
C1orf174	-0.587988	NaN
C1orf198	-0.713634	-3.08725
C1QBP	0.815136	-2.48953
C1S	0.593721	NaN
C20orf27	1.50121	-2.37171
C21orf33	0.273557	-2.58716
C21orf59	0.307856	NaN
C2CD3	-0.372659	NaN
C2orf49	-0.948272	NaN
C2orf69	-0.752528	NaN
C3orf17	-1.10436	-2.77349
C3orf38	-0.925109	NaN
C3orf58	-1.54587	NaN
C4orf27	-0.710411	-1.70434
C5	-1.40777	-3.24536
C5orf24	0.166948	NaN
C5orf30	-0.48428	NaN
C5orf51	-1.68373	-2.38214
C6orf89	0.609681	NaN
C7orf26	-0.271596	NaN
C8orf33	-0.248137	-3.18465
C8orf82	1.21897	-1.19988
C9orf114	-0.183859	NaN
C9orf142	0.831744	NaN
C9orf41	-1.13274	NaN
C9orf64	0.274449	-2.57336
C9orf72	-1.26211	NaN
C9orf78	1.03743	-1.8204
C9orf89	1.57472	NaN
CA12	0.0110174	-2.20401
CA8	0.973378	NaN
CAAP1	0.065288	NaN
CAB39	0.274328	-2.22898
CACTIN	0.293889	NaN
CACUL1	-1.31357	NaN
CACYBP	-0.227984	-2.77388
CAD	-0.782681	-2.06619
CADM1	-0.0523692	NaN
CADPS	NA	NaN
CALCOCO1	-0.313212	NaN
CALCOCO2	-0.22586	-2.98039
CALD1	0.18892	-2.92975
CALD1	0.18892	NaN
CALU	0.262235	NaN
CALU	0.262235	-2.7044
CAMK1	1.03508	-2.46945
CAMK1D	-0.32621	NaN
CAMK2D	-0.451422	-2.43128
CAMK2G	0.0955191	-2.3625
CAMKK1	-0.581575	NaN
CAMLG	0.48995	NaN
CAMSAP1	-0.815481	NaN
CAMSAP2	-1.41796	-2.32551
CAND1	-1.64426	-2.1231
CANT1	0.0558052	NaN
CANX	-0.372155	-2.59183
CAP1	-0.761422	-3.06541
CAPN1	-0.406717	-2.04824
CAPN2	-0.382914	-1.59969
CAPN5	-0.350012	NaN
CAPN7	-0.932325	-2.75331
CAPNS1	0.972325	-2.17946
CAPRIN1	-1.13791	-2.81014
CAPZA1	-0.0958331	-1.95943
CAPZA2	-0.0567791	-1.80515
CAPZB	0.607219	-2.31719
CARD10	-0.457672	NaN
CARHSP1	0.891544	NaN
CARM1	0.173009	-2.12982
CARS	-0.00530413	NaN
CARS2	0.290037	NaN
CASC3	-0.0414942	NaN
CASC4	0.283793	NaN
CASC5	-1.90692	-2.51795
CASK	-0.477557	-2.52546
CASP3	-0.778191	-2.7801
CASP6	-0.310044	NaN
CASP7	0.607009	-2.32429
CAST	-0.57301	-2.81348
CAT	-0.00242051	-2.81543
CATSPER1	0.524073	NaN
CAV1	0.619808	-2.57109
CAV2	0.811255	NaN
CBFB	-0.115641	NaN
CBL	-0.801155	NaN
CBLL1	-0.973508	-2.85314
CBR1	0.643161	-1.81698
CBR4	-0.824121	NaN
CBX1	-0.380593	NaN
CBX2	-1.02602	NaN
CBX3	-0.16858	-2.68302
CBX4	-0.00287921	NaN
CBX6	-0.968761	NaN
CBX8	-0.957175	-3.20911
CC2D1A	-0.290505	-3.16208
CC2D1B	-0.789861	NaN
CCAR1	-1.09312	-2.80701
CCAR2	-0.338033	-2.60551
CCBL1	-0.19582	NaN
CCDC101	-0.169435	NaN
CCDC103	-0.486799	NaN
CCDC106	1.33245	-2.73281
CCDC12	-0.554459	NaN
CCDC127	-0.746234	NaN
CCDC130	-0.189808	NaN
CCDC137	-0.71292	-2.58262
CCDC14	-0.203694	-2.60291
CCDC174	-0.843738	NaN
CCDC185	-0.108703	NaN
CCDC22	-0.20749	-1.8105
CCDC25	0.212494	-2.53369
CCDC28A	0.52927	NaN
CCDC34	0.648956	NaN
CCDC43	-0.687525	NaN
CCDC47	0.269945	-2.60769
CCDC50	-0.494568	-3.33238
CCDC51	-0.0937643	NaN
CCDC53	0.876608	-1.80102
CCDC58	0.134334	-2.11863
CCDC59	-0.795471	NaN
CCDC6	-0.861303	-2.93577
CCDC71L	-0.154738	NaN
CCDC77	-0.0927064	-2.77259
CCDC85C	-0.865282	NaN
CCDC86	-0.321583	-3.45562
CCDC9	0.194725	NaN
CCDC90B	0.18167	NaN
CCDC92	0.790134	NaN
CCDC93	-0.743539	NaN
CCDC94	-0.373482	NaN
CCM2	0.671132	NaN
CCNA2	-1.24618	NaN
CCND1	-0.718875	-3.18414
CCND3	0.0778982	-4.17896
CCNDBP1	0.321507	-0.834887
CCNH	-0.45619	-2.58974
CCNK	-0.599283	-2.44875
CCNL1	-0.144063	NaN
CCNL2	-0.187773	NaN
CCNT1	-1.25112	-2.27172
CCNT2	-1.0192	NaN
CCPG1	-0.419715	-2.48738
CCRN4L	1.02853	-2.98284
CCS	-0.21563	-4.14936
CCSAP	-1.37914	NaN
CCT3	0.20794	-2.45915
CCT4	0.0873882	-2.53033
CCT6A	-0.512581	-2.80952
CCT6B	-0.657292	NaN
CCT7	0.032023	-2.41195
CCT8	-0.011691	-2.28828
CD109	-0.807981	-3.44629
CD14	0.550421	NaN
CD151	-0.0945582	NaN
CD276	-0.56478	NaN
CD2AP	-0.419843	-2.68074
CD2BP2	-0.0134841	-2.72833
CD320	0.832643	NaN
CD38	0.551994	NaN
CD3EAP	-0.798032	-3.45309
CD44	-0.217697	-3.50571
CD59	0.309795	NaN
CD63	0.164764	-2.78816
CD68	1.50466	NaN
CD70	1.10614	NaN
CD81	0.111897	-2.7477
CD9	0.0499857	NaN
CD97	-0.651884	NaN
CD99	1.25591	NaN
CD99L2	0.452163	NaN
CDA	1.29279	NaN
CDC123	0.177422	-2.7656
CDC16	-0.627551	-2.18174
CDC20	-0.191824	-2.83306
CDC23	-1.1852	-2.31039
CDC25C	-0.399104	-2.18187
CDC27	-0.934323	-2.30753
CDC27	-0.934323	NaN
CDC34	0.391708	-3.38299
CDC37	0.596688	-2.96496
CDC37L1	-0.620669	NaN
CDC40	-1.12477	NaN
CDC42	-0.315871	-2.23239
CDC42BPB	-0.588566	-2.65233
CDC42EP1	-0.281247	NaN
CDC42EP3	-1.40448	NaN
CDC42EP4	-0.470524	-2.95032
CDC42SE2	-0.767228	NaN
CDC45	0.567089	-2.62541
CDC5L	-0.925333	-2.7603
CDC6	-0.506881	NaN
CDC7	-1.15119	NaN
CDC73	-0.392102	-2.56622
CDCA2	-1.47972	-3.0054
CDCA3	0.457234	NaN
CDCA4	-0.69015	NaN
CDCA5	-0.245269	-3.38254
CDCA7	-0.860694	-2.86447
CDCA7L	-0.415378	NaN
CDCA8	-0.193124	-2.81075
CDCP1	-0.638234	NaN
CDH1	-0.845378	NaN
CDH17	-0.61671	NaN
CDH2	-0.0983629	-3.01915
CDH4	0.289817	NaN
CDH6	-1.40297	NaN
CDIPT	0.7577	-2.62024
CDK12	-0.973869	NaN
CDK2	0.0989059	-2.73834
CDK4	0.458738	-2.91728
CDK5	0.79272	-2.25997
CDK5RAP1	-0.524946	-2.95924
CDK5RAP3	-0.0582431	-3.41949
CDK6	-0.759249	-3.81014
CDK7	-0.479821	-2.92283
CDK9	-0.655255	-2.91092
CDKAL1	-0.822604	-2.49809
CDKL5	-0.194226	NaN
CDKN1A	0.772305	NaN
CDKN2AIP	-1.16602	NaN
CDKN2AIPNL	0.856769	-2.17859
CDKN3	0.659888	-1.84919
CDR2	-0.962467	NaN
CDR2L	-0.350436	NaN
CDS2	-0.115133	NaN
CDT1	0.163568	NaN
CDV3	-0.763444	-3.45713
CDYL	-0.879954	NaN
CEBPB	0.422929	-3.39283
CEBPD	0.802591	-3.28011
CEBPG	-0.262113	NaN
CEBPZ	-1.13369	-2.47059
CEBPZOS	-0.406935	NaN
CECR5	0.750553	-2.23465
CELF1	-0.921534	-3.30463
CELSR1	-0.564177	-2.10238
CENPB	0.515166	NaN
CENPC	-2.07302	NaN
CENPE	-2.40815	-3.3786
CENPF	-1.70342	-3.67268
CENPH	1.14347	-2.00571
CENPJ	-0.739698	NaN
CENPK	0.604958	NaN
CENPN	-0.0632733	NaN
CENPO	-0.171988	NaN
CENPT	-0.324198	NaN
CENPV	1.09088	NaN
CEP120	-0.472972	NaN
CEP135	-0.491507	NaN
CEP170	-1.23691	-3.11203
CEP170B	0.163996	NaN
CEP250	-1.14558	NaN
CEP290	-1.70249	NaN
CEP350	-0.961679	-0.178068
CEP41	-0.387955	NaN
CEP44	-1.00314	NaN
CEP55	-0.654242	-2.49065
CEP57	-0.5776	NaN
CEP63	-0.0570481	NaN
CEP68	-1.45635	NaN
CEP72	-0.904894	NaN
CEP76	-1.0812	NaN
CEP78	-0.858306	-3.05698
CEP89	-0.417278	-2.86487
CEP97	-1.61867	NaN
CEPT1	-0.491365	NaN
CERS2	0.311793	NaN
CES1	0.580643	NaN
CETN2	0.910246	-1.80073
CFAP20	0.810099	NaN
CFAP36	0.968925	NaN
CFAP97	-0.570825	NaN
CFDP1	1.08912	-2.21873
CFL2	-0.350968	-2.06104
CFLAR	0.371971	NaN
CGGBP1	0.203336	-1.73123
CGN	-0.813245	NaN
CHAF1A	-0.617069	NaN
CHAF1B	0.0629423	-3.07437
CHAMP1	-0.873386	-2.69291
CHCHD1	1.30294	-1.85003
CHCHD3	-0.0621552	-2.89581
CHCHD5	1.7561	NaN
CHCHD6	1.21894	-2.45287
CHD1	-1.74397	-2.10118
CHD1L	0.10026	-2.42461
CHD2	0.934015	-2.99931
CHD3	0.0646892	NaN
CHD4	-0.686321	-3.0627
CHD6	-0.986577	NaN
CHD7	-1.15588	NaN
CHD8	-0.31534	-2.97569
CHD9	-1.12228	NaN
CHEK1	-0.199191	-2.53506
CHEK2	0.311179	NaN
CHERP	-0.184762	-2.33403
CHFR	-0.575295	NaN
CHID1	0.724672	NaN
CHKA	-1.6285	NaN
CHM	-0.70845	NaN
CHML	0.14803	NaN
CHMP1A	0.0236462	NaN
CHMP1B	0.180654	NaN
CHMP2A	0.839231	-2.79485
CHMP2B	-0.830708	-2.65733
CHMP3	1.97874	-2.01932
CHMP4A	0.650531	NaN
CHMP4B	0.140327	-2.72265
CHMP4C	-0.106889	NaN
CHMP5	1.38096	-2.04022
CHMP6	0.159852	NaN
CHMP7	-0.695577	NaN
CHORDC1	-1.03729	-1.83483
CHPF2	0.185327	NaN
CHPT1	0.861829	NaN
CHRAC1	0.730546	-1.73847
CHST11	-0.348343	-3.33212
CHST12	0.287148	NaN
CHST14	0.386386	NaN
CHST3	-1.40471	NaN
CHST7	-0.0117461	NaN
CHTF8	0.336936	-2.86264
CHTOP	-0.221931	-2.90343
CHUK	-0.407418	NaN
CIAO1	0.3006	NaN
CIAPIN1	-0.302265	-3.10537
CIB1	1.32026	NaN
CIRBP	0.275636	-2.8662
CIRH1A	-0.693427	-2.4585
CISD2	1.20737	-0.708182
CIT	-1.22751	-3.2235
CIZ1	0.314115	-2.1626
CKAP2	-1.44651	-2.90729
CKAP2L	-0.80667	-2.20665
CKAP4	-0.0116902	-3.44266
CKAP5	-1.03579	-3.26598
CKS1B	1.49827	NaN
CKS2	-0.65808	-2.97814
CLASP1	-0.52665	-2.48617
CLASP2	-1.09928	-2.62312
CLASRP	1.0015	NaN
CLCC1	-0.369723	-2.20949
CLCN7	-0.211697	NaN
CLDN1	-0.67212	-1.69322
CLEC16A	-0.441422	-1.94907
CLIC1	0.563949	-2.0554
CLIC4	-0.305277	-2.67139
CLINT1	-0.258571	-2.94581
CLIP2	-0.750757	NaN
CLK2	-0.61785	NaN
CLK3	-0.25235	-2.40212
CLK4	-0.872713	NaN
CLMN	-1.05535	NaN
CLN3	0.339317	NaN
CLN5	0.217569	NaN
CLN6	0.495218	NaN
CLNS1A	0.472432	-2.90406
CLP1	-0.835317	NaN
CLPB	-0.194135	-2.63874
CLPB	-0.194135	NaN
CLPP	1.26592	NaN
CLPTM1	0.531913	-2.76541
CLPTM1L	0.743822	-2.39375
CLSPN	-0.915702	-3.51001
CLSTN1	-0.566281	NaN
CLTA	0.8164	-2.90989
CLTB	1.17971	NaN
CLTC	-1.67948	-2.281
CLTCL1	-1.03494	-2.31169
CLU	0.0971741	-3.53028
CLUH	-0.57781	-2.81162
CLUH	-0.57781	NaN
CMAS	0.219774	-1.71597
CMBL	0.802991	NaN
CMC1	1.00812	-1.22857
CMC2	0.865082	NaN
CMIP	-0.19369	-2.98146
CMPK2	6.498	NaN
CMTM6	-0.106851	NaN
CMTR1	0.773248	-1.98002
CMTR2	-1.66848	NaN
CNBP	0.46633	NaN
CNDP2	-0.349574	-2.55125
CNIH4	0.544186	NaN
CNKSR2	-1.40386	NaN
CNKSR3	-1.58069	NaN
CNN2	-0.270853	-3.25331
CNN3	0.369324	NaN
CNN3	0.369324	-2.64738
CNNM1	-1.49796	NaN
CNNM2	0.0512754	NaN
CNNM3	-0.577859	NaN
CNNM4	0.0732588	-2.96099
CNOT1	-1.0056	-2.71056
CNOT10	-0.969871	NaN
CNOT11	-0.201181	-2.63637
CNOT2	-1.14371	-2.65429
CNOT4	-0.791229	-3.16005
CNOT7	-0.474169	NaN
CNP	0.81132	-2.45011
CNPY2	1.27658	NaN
CNPY4	0.29512	NaN
CNTN1	-0.812729	-3.26665
CNTNAP1	-0.591694	NaN
CNTNAP3	-0.701421	NaN
CNTNAP3B	1.14262	NaN
CNTROB	0.0878319	NaN
COA6	0.912851	NaN
COA7	-0.840232	NaN
COASY	0.143357	-2.09234
COBL	-0.274878	NaN
COCH	-0.145677	NaN
COG1	-0.745546	NaN
COG2	-0.378057	-2.73692
COG3	-0.250207	-2.77444
COG4	-0.471383	NaN
COG5	-0.929573	-2.44802
COG6	-0.884065	NaN
COG7	-0.178217	NaN
COIL	-1.2956	-2.7704
COL18A1	-0.0366909	-3.26143
COL4A1	0.190056	NaN
COL4A2	-0.353017	-3.85716
COL4A3BP	-1.31454	-2.87736
COL4A6	-0.425213	NaN
COL5A1	0.00774933	-3.24395
COL5A2	-0.529854	NaN
COL6A1	0.66849	-3.16332
COL6A2	1.18294	-3.25203
COL7A1	1.66045	NaN
COLGALT1	-0.182404	-2.83792
COMMD10	-0.0584478	-2.2177
COMMD2	-0.587791	-2.2827
COMMD3-BMI1	NA	-2.24222
COMMD4	0.790245	-2.19749
COMMD5	-0.387646	NaN
COMMD7	0.765835	NaN
COMMD8	-0.0347275	NaN
COMMD9	0.511788	-2.50044
COMT	0.706942	-2.61978
COPA	-1.02071	-2.29351
COPB1	-1.27147	-2.41376
COPB2	-0.631533	-2.11296
COPE	0.759176	-2.71968
COPG2	-0.767806	-2.32605
COPRS	1.04753	NaN
COPS2	-0.704091	-2.20635
COPS3	0.348528	-1.94272
COPS4	-0.488749	-2.68847
COPS5	0.168159	-2.44019
COPS6	0.321508	-2.35297
COPS7B	-0.074114	-2.16774
COPS8	0.731461	-2.15603
COPZ1	0.437055	-2.29594
COQ10B	-0.768445	NaN
COQ4	0.515446	NaN
COQ5	0.254451	-2.07311
COQ6	0.5561	-2.38119
COQ7	-0.0123331	NaN
CORO1C	-0.788059	-3.10927
COTL1	1.19178	-1.91256
COX11	0.197969	NaN
COX14	1.43228	NaN
COX15	-0.440329	NaN
COX17	1.56042	-1.38078
COX19	-0.287873	NaN
COX4I1	1.80845	-2.19625
COX5A	1.24856	-2.76988
COX5B	1.86214	-1.89963
COX6A1	2.02304	NaN
COX6B1	1.6621	-2.00122
COX6C	1.52668	-2.11759
COX7A2	1.4624	-0.61764
COX7A2L	1.41776	NaN
COX7C	1.7119	NaN
CP	-1.06179	NaN
CPD	-1.6436	-3.5056
CPLX2	0.433819	-1.90729
CPM	0.0348092	NaN
CPNE1	0.227671	-2.82214
CPNE2	0.900202	-2.59677
CPNE3	-0.917709	-2.54778
CPNE4	0.404086	NaN
CPNE7	0.754307	NaN
CPNE8	-0.759149	-2.57898
CPOX	-0.99822	-2.64224
CPPED1	-0.824168	-1.94723
CPS1	-0.31817	-2.07475
CPSF1	-0.230547	-2.73727
CPSF2	-0.922233	-3.15834
CPSF3	-0.286268	-2.86387
CPSF3L	-0.492099	-2.76878
CPSF4	-0.550579	NaN
CPSF6	-0.564178	-2.76533
CPSF7	-0.300054	-2.61073
CPT1A	-1.41	-2.24341
CPT2	-0.590167	NaN
CRAMP1L	-0.631809	NaN
CRAT	0.469615	-1.75545
CREB1	-0.413483	NaN
CREB3L2	-1.07195	NaN
CREBBP	-0.341743	-3.2694
CREG1	-0.0158784	NaN
CRIM1	-0.340437	-3.47632
CRIP1	1.74403	-1.0713
CRIP2	1.21281	-0.414862
CRIPT	0.272034	NaN
CRK	-0.574921	NaN
CRKL	-0.735254	-2.50744
CRLF3	-0.559126	-2.44325
CROCC	0.849552	-2.99046
CRTAP	-0.0753061	-3.14134
CRTC1	-0.0602425	NaN
CRTC2	0.488287	NaN
CRYBG3	-1.51711	NaN
CRYZ	-0.170822	-2.17293
CS	0.145841	-2.00162
CSE1L	-1.46203	-2.26459
CSF1	1.06649	NaN
CSGALNACT2	0.267352	NaN
CSK	-0.117483	-2.46352
CSNK1D	-0.308138	-2.82353
CSNK1E	0.401039	NaN
CSNK1G3	-0.868306	NaN
CSNK2A2	0.276509	-2.63142
CSPP1	-0.837779	NaN
CSRP1	0.477697	-2.02682
CSRP2	0.944493	NaN
CST3	1.55196	-2.43965
CSTB	1.3399	-1.78489
CSTF1	-1.3666	-2.07349
CSTF2	-0.56565	-3.05398
CSTF2T	-0.83189	NaN
CSTF3	0.0805771	-2.73659
CTBP1	0.271738	-2.11546
CTBP2	-0.133202	-2.38587
CTCF	-0.676211	-2.61176
CTDP1	-0.673054	-2.29939
CTDSPL2	-0.8177	NaN
CTGF	0.992851	NaN
CTNNA1	-0.569863	-3.77078
CTNNA2	1.32243	-3.59382
CTNNAL1	-0.452474	-2.58312
CTNNB1	-0.773372	-3.26093
CTNNBL1	0.260143	-2.65031
CTPS1	-0.532056	-2.6353
CTPS2	-0.501316	-2.78752
CTR9	-0.702283	-2.5847
CTSB	0.733706	-2.47148
CTSC	-0.269989	-2.79686
CTSF	0.289001	NaN
CTSS	-0.305654	NaN
CTSZ	1.20125	NaN
CTTNBP2NL	-1.3339	-2.9283
CTU1	0.203571	-3.40395
CTU2	0.105086	-2.16088
CUEDC1	0.350527	NaN
CUL1	-0.710408	-2.07599
CUL2	-1.15442	-2.17088
CUL3	-0.676057	-2.34156
CUL4A	-0.451044	-2.60252
CUL4B	-0.91876	-2.702
CUL5	-1.55937	-2.56114
CUL7	-0.64798	NaN
CUTC	0.0694175	-1.64374
CUX1	0.0276443	-2.75145
CWC22	-1.08821	-2.4017
CWC25	-0.214179	-3.50908
CWC27	-0.522079	NaN
CWF19L1	-0.126165	NaN
CWF19L2	-0.77271	NaN
CXADR	-0.916373	NaN
CXCL5	0.131859	-3.58065
CXorf22	-0.386473	NaN
CXorf38	0.29939	-2.65569
CXXC1	-0.240492	NaN
CYB5A	2.02909	-1.59888
CYB5D2	0.49567	NaN
CYB5R1	0.231943	NaN
CYB5R3	0.374262	-2.28301
CYB5R4	-0.130993	NaN
CYBA	1.09197	-2.7643
CYC1	0.323008	-2.5131
CYCS	1.10601	-1.60112
CYFIP1	-0.813461	-2.2739
CYHR1	0.267547	NaN
CYLD	-0.0699374	NaN
CYP1B1	-0.269894	-3.14937
CYP24A1	-0.921487	-3.90509
CYP2S1	-0.372737	NaN
CYP2S1	-0.372737	NaN
CYP4F11	0.408538	NaN
CYP51A1	-1.00638	-3.50857
CYR61	1.43779	-1.76203
CYSTM1	1.61432	NaN
CYTH1	0.544957	NaN
CYTH2	-0.25979	NaN
DAAM1	-1.54044	NaN
DAB2	-1.2174	NaN
DAB2IP	-0.108707	NaN
DAD1	0.388496	NaN
DAG1	-0.220962	-3.17832
DAP3	0.657411	-2.21735
DAPK1	-0.657711	-2.99206
DAPK3	-0.364265	NaN
DARS	-0.631392	-2.08127
DARS2	-0.505877	-1.77484
DAZAP1	0.747471	NaN
DAZAP2	0.490708	-1.6801
DBI	1.31143	-2.33512
DBN1	-0.167975	-2.95677
DBNL	0.381448	NaN
DBR1	-1.48946	NaN
DBT	-1.4659	NaN
DCAF10	-1.41409	NaN
DCAF11	0.626061	NaN
DCAF13	-0.523654	-2.63656
DCAF15	-0.237701	NaN
DCAF4	-0.836073	NaN
DCAF7	-0.764053	-3.01859
DCAF8	-0.26819	-3.08287
DCAKD	0.417709	-2.72704
DCBLD1	0.172042	NaN
DCBLD2	-0.412554	-3.14455
DCD	NA	NaN
DCK	-0.228901	-1.78587
DCP1B	-0.969741	NaN
DCPS	1.43869	-1.2481
DCTD	0.449266	-1.85107
DCTN3	1.21272	-2.35534
DCTN4	-0.822941	-2.66539
DCTN6	0.233696	-1.28591
DCTPP1	0.879759	-2.42643
DCUN1D1	-0.77459	NaN
DCUN1D5	-0.462005	-1.97761
DCXR	1.58369	-2.06077
DDA1	0.964212	NaN
DDAH1	-0.618134	-2.56676
DDB1	-0.649902	-2.57359
DDB2	0.783618	-2.64056
DDHD2	-0.0809363	NaN
DDI2	-0.246153	NaN
DDOST	0.288177	-1.86208
DDR1	0.0297857	NaN
DDRGK1	0.224602	-3.4541
DDX1	-0.478371	-2.71812
DDX10	-0.558075	-2.74545
DDX17	-0.604202	-2.85096
DDX18	-0.526579	-2.38694
DDX20	-1.84435	-3.02115
DDX21	-0.920086	-2.83918
DDX23	0.0631132	-3.13243
DDX24	-0.945599	-3.31291
DDX27	-0.551847	-3.60207
DDX28	-0.962233	-2.98889
DDX31	-0.561803	-2.12411
DDX3X	0.00315984	-2.51206
DDX3Y	-0.875447	-2.13593
DDX41	0.0218108	-2.96256
DDX42	-0.461403	-2.60564
DDX46	-0.548324	NaN
DDX46	-0.548324	-2.79068
DDX51	-0.41108	-1.59079
DDX52	-0.734378	-2.6264
DDX54	0.0414566	-2.55685
DDX55	-0.911107	-2.59164
DDX56	-0.170195	-3.02302
DDX58	3.2078	-0.535248
DDX59	-0.331545	NaN
DDX6	-1.21349	-2.67954
DDX60	1.69659	NaN
DDX60L	1.62548	NaN
DECR1	0.617078	-2.25122
DECR2	0.341372	NaN
DEDD2	-0.332081	NaN
DEGS1	-0.03241	NaN
DEK	-0.543936	-2.21898
DENND3	-0.199271	NaN
DENND4A	-1.11338	NaN
DENND4C	-1.51817	-1.99566
DENND5B	-0.755651	NaN
DENND6A	-1.11714	NaN
DEPDC1	-0.924734	NaN
DEPDC1B	-0.448871	NaN
DEPDC7	-0.79514	NaN
DERA	0.312636	-1.70812
DERL1	-0.0839969	NaN
DESI1	-0.373798	NaN
DFFA	-0.204891	-2.48601
DFNA5	-0.339632	-2.36184
DGCR14	-0.663966	NaN
DGCR8	-0.905742	NaN
DGKA	0.070696	NaN
DGKD	-0.109016	-2.81679
DGKE	-0.662075	NaN
DHCR7	-0.204037	-2.05817
DHDDS	-0.747611	NaN
DHODH	-0.168847	NaN
DHPS	0.788186	-2.40994
DHRS1	-0.173018	NaN
DHRS3	0.246494	-2.34646
DHRS7B	0.253799	-2.35192
DHRSX	0.738164	-2.11606
DHTKD1	-0.211729	NaN
DHX15	-0.785189	-1.72618
DHX29	-0.872335	-2.03773
DHX30	-0.171902	-2.3332
DHX32	-0.964615	-2.20545
DHX33	0.158552	NaN
DHX34	-0.144864	-2.63064
DHX35	-0.540613	NaN
DHX36	-1.57427	-2.51121
DHX37	-0.505379	-2.86543
DHX38	0.340432	-2.82117
DHX40	-0.0283523	-2.74574
DHX57	-0.881581	-1.90655
DHX8	-0.709702	-3.6561
DHX9	-0.629038	-2.37299
DIABLO	-0.0500376	-2.22387
DIAPH1	-0.59596	-3.18876
DIAPH2	-1.28601	-2.61314
DIAPH3	-1.19254	-2.78627
DICER1	-0.489478	-1.71612
DIDO1	-0.00436364	-3.35825
DIEXF	-1.0784	-2.86032
DIMT1	-0.586567	-2.49544
DIP2A	-0.84192	NaN
DIP2B	-0.616261	-2.79244
DIS3	-1.46399	-2.84658
DIS3L	-0.546975	NaN
DIS3L2	-0.447657	-2.41884
DKC1	-0.334529	-2.42581
DKK1	-0.767359	-2.68309
DLAT	-0.453723	-2.64754
DLD	-0.809207	-2.7944
DLG1	-1.13873	-2.12086
DLG5	-0.258018	-2.98654
DLGAP4	-0.52276	NaN
DLGAP5	-1.41737	-2.84572
DLST	-0.257895	-3.23078
DMAP1	-0.133127	NaN
DMTN	1.10078	NaN
DMWD	0.157046	NaN
DMXL2	-1.38979	NaN
DNA2	-1.08202	-2.22832
DNAJA1	0.517982	-3.11233
DNAJA2	-0.96855	-3.20552
DNAJA3	-0.242567	-2.90805
DNAJA4	0.572079	-2.92962
DNAJB1	0.0842686	-3.88306
DNAJB11	0.598888	NaN
DNAJB12	-0.198872	-3.05603
DNAJB14	-0.609274	-2.25175
DNAJB2	0.388206	NaN
DNAJB4	-0.828837	-3.32548
DNAJB6	0.064477	-2.49668
DNAJC1	-0.204194	NaN
DNAJC10	-0.000419848	-2.36082
DNAJC11	0.117452	-2.57176
DNAJC13	-1.39337	-2.2764
DNAJC16	-1.03783	NaN
DNAJC17	-0.119649	NaN
DNAJC19	0.687705	NaN
DNAJC2	-1.04855	-2.52858
DNAJC3	-0.941885	NaN
DNAJC6	-0.85978	NaN
DNAJC7	0.206826	-2.56307
DNAJC8	0.222365	-2.41745
DNHD1	0.11439	-1.97789
DNM1	-0.0983013	-2.79669
DNM1L	-1.0225	-2.51532
DNM2	-0.433944	-2.45159
DNMBP	-0.63234	-2.55655
DNMT1	-0.631246	-3.32149
DNPEP	0.80863	-2.22394
DNPH1	1.57169	-2.09685
DNTTIP1	0.408025	-2.51469
DNTTIP2	-0.751171	-3.46471
DOCK1	-0.285083	-2.30366
DOCK10	-0.949424	-2.2115
DOCK4	-0.234622	NaN
DOCK7	-1.37018	-2.37574
DOCK9	-0.843946	NaN
DOHH	-0.365264	NaN
DOK4	-0.0380119	NaN
DOLPP1	-0.650484	NaN
DOPEY2	-1.39711	NaN
DPAGT1	-0.260623	NaN
DPCD	1.29529	NaN
DPF2	-0.255489	-2.9379
DPH1	0.0809169	-2.96164
DPH2	-0.108572	NaN
DPH5	0.382345	NaN
DPM1	-0.51252	-1.84948
DPM3	1.34936	NaN
DPP7	0.766211	NaN
DPP9	-0.0884481	NaN
DPY19L1	0.0806652	-2.43243
DPY19L4	-0.525152	NaN
DPYD	-1.20674	NaN
DPYSL2	-0.874155	-2.57133
DPYSL3	-0.167003	-3.07284
DPYSL4	-0.411632	NaN
DPYSL5	-0.331926	-2.13155
DRAP1	1.01745	-2.4333
DRG1	-0.0515693	-2.16373
DRG2	0.0614942	-2.47324
DSC1	0.396763	NaN
DSCR3	-0.0310018	NaN
DSG1	-0.103528	NaN
DSG2	-1.0102	-3.08414
DSN1	-0.592239	-2.30416
DST	-0.928043	-2.82294
DSTYK	-1.21736	NaN
DTD1	1.28176	-2.33803
DTL	-1.12923	NaN
DTNBP1	-1.0225	NaN
DTX2	-0.560693	-2.88921
DTX3L	2.14175	-0.501702
DTYMK	1.64478	-2.05183
DUS3L	-0.103195	NaN
DUSP1	1.02671	-2.78644
DUSP11	-0.802152	NaN
DUSP12	0.14433	-2.06416
DUSP14	0.223223	NaN
DUSP23	1.50418	-1.76735
DUSP3	-0.536083	-2.2874
DUSP4	-0.651429	-3.50254
DUSP5	-0.0619214	-3.013
DUT	1.1101	NaN
DVL2	-0.476178	-3.14363
DYNC1H1	-0.542441	-2.08235
DYNC1I2	-0.424412	-2.45974
DYNC1LI2	-0.762887	-3.26822
DYNLL2	-0.890437	NaN
DYNLT1	0.913022	-1.9147
DYNLT3	0.269587	NaN
DYRK1A	-1.47003	-1.12993
DYRK1B	-0.542491	NaN
DYX1C1	0.109587	NaN
DZIP3	-0.549306	NaN
E2F3	-0.639852	NaN
E2F4	-0.48136	NaN
E2F7	-1.03853	NaN
EAPP	0.276692	NaN
EBNA1BP2	0.915086	-1.95107
EBP	0.235301	NaN
ECE1	0.157287	-3.43038
ECH1	0.986058	-2.57204
ECHDC1	-0.133652	-1.44766
ECHS1	-0.0175396	-3.06773
ECSIT	1.22526	NaN
ECT2	-1.1005	-3.45297
EDC3	-0.512805	NaN
EDC4	-0.0337946	-2.32493
EDEM2	0.660082	NaN
EDF1	1.13499	NaN
EDRF1	-1.51925	NaN
EEA1	-1.82112	-3.01794
EED	-1.37458	-2.77543
EEF1A1	1.27605	NaN
EEF1A2	0.674149	-2.76035
EEF1D	1.61239	NaN
EEF1D	1.61239	-2.58053
EEF1G	1.56527	-2.31375
EEF2	0.459571	-2.56306
EEF2K	-1.2087	NaN
EEFSEC	-0.377863	-2.65889
EFCAB14	-0.237314	NaN
EFEMP1	-0.593769	NaN
EFHD2	0.118769	-3.43704
EFR3A	-0.396823	NaN
EFR3B	-0.320862	NaN
EFTUD1	-0.70825	-2.59638
EGFR	-0.793252	-3.00226
EGLN1	-1.13571	-2.97164
EHBP1	-0.140338	NaN
EHBP1L1	0.0925491	NaN
EHD1	-0.607742	-3.0197
EHD2	-0.901651	-3.04318
EHD3	-0.52073	NaN
EHD4	0.54028	-2.51409
EHHADH	-0.081837	NaN
EHMT1	-0.44206	NaN
EHMT2	-0.722694	NaN
EI24	0.862409	NaN
EID2	-0.0409202	NaN
EIF1AX	0.252503	-2.0453
EIF1AY	0.505059	NaN
EIF2A	0.102942	-2.33488
EIF2AK2	0.8334	-1.84668
EIF2AK4	-0.387376	NaN
EIF2B1	0.258155	-1.17102
EIF2B2	-0.187878	-2.94201
EIF2B3	-0.433391	-2.6278
EIF2B4	-0.00224416	NaN
EIF2B5	-0.261164	-2.15024
EIF2D	1.15513	-2.44628
EIF2S1	-0.480535	-2.21415
EIF2S2	0.192765	-2.58201
EIF3D	0.472447	-2.39722
EIF3E	0.213115	-1.9552
EIF3F	1.74684	-2.23117
EIF3G	1.04876	-2.89423
EIF3I	0.557982	-2.49069
EIF3K	1.6694	-1.82501
EIF3L	1.31219	-1.69206
EIF3M	-0.0273042	-2.64837
EIF4A1	NA	-2.36236
EIF4A2	0.231385	-2.13576
EIF4B	0.761527	-2.55919
EIF4E	-0.844027	NaN
EIF4EBP2	-0.988009	NaN
EIF4ENIF1	-0.20924	NaN
EIF4G2	0.613526	NaN
EIF4G3	-0.609471	-3.37603
EIF5	-1.10616	-3.10418
EIF5B	-0.646916	-2.75788
ELAC2	-0.529331	-2.78661
ELAVL1	0.216856	-2.52168
ELF2	-1.2644	NaN
ELF3	-0.493981	NaN
ELF4	-0.807534	NaN
ELK1	0.0222984	NaN
ELL2	-1.02011	NaN
ELMO2	-0.479381	NaN
ELOVL1	0.466607	NaN
ELOVL2	0.948555	NaN
ELOVL5	-0.564703	-2.31413
ELP2	-0.722148	NaN
ELP3	-0.582372	-2.53353
ELP4	-0.803764	NaN
EMC1	-0.683229	-2.68882
EMC10	0.800868	NaN
EMC2	-1.01612	-2.50085
EMC3	0.881213	-2.58987
EMD	0.698679	-2.67621
EME1	-0.41528	NaN
EMG1	0.234261	-2.14778
EML1	-0.81631	-2.39433
EML2	0.33139	NaN
EML3	0.632336	NaN
ENAH	-0.654272	-3.15695
ENC1	0.0607998	-3.57505
ENDOG	0.0617999	-1.90383
ENO1	-0.402301	-3.45567
ENO2	-0.907873	-3.32223
ENO3	0.320382	NaN
ENOPH1	0.449525	-1.98425
ENOSF1	-0.471175	NaN
ENSA	0.557397	NaN
ENTPD4	-0.4832	NaN
ENTPD6	-0.156604	NaN
ENY2	1.10827	-2.39693
EOGT	-0.0565756	NaN
EP300	-0.397237	-2.92743
EP400	-0.640304	-2.87175
EPB41	-0.759274	NaN
EPB41L1	-0.85986	-2.67479
EPB41L2	-0.518946	-3.12091
EPB41L2	-0.518946	NaN
EPB41L5	-0.751988	NaN
EPHA2	0.318154	-3.53063
EPHB4	-0.265132	NaN
EPHX1	0.533907	-1.7923
EPHX2	0.469957	-3.08993
EPM2AIP1	-1.4414	NaN
EPN1	1.22506	-3.1588
EPN2	-0.498003	-3.16465
EPN3	1.38141	-3.83966
EPPK1	4.7122	NaN
EPRS	-0.742104	-2.25386
EPS15	-0.590592	NaN
EPS15L1	-0.698395	-3.79074
EPS8	-0.921027	-1.66583
EPS8L2	-0.301857	-3.33725
ERAL1	0.673121	-2.42858
ERBB2IP	-1.55969	-3.29738
ERC1	-0.834195	-0.235359
ERCC1	1.13448	-2.40062
ERCC2	-0.720755	NaN
ERCC3	0.0251526	-2.34724
ERCC4	-1.25777	-3.10868
ERCC6L	-1.39811	-2.72348
EREG	1.17456	NaN
ERF	-0.351234	-3.46087
ERGIC1	1.40822	-2.04002
ERGIC2	0.340034	NaN
ERGIC3	0.769275	NaN
ERH	0.692493	-2.41582
ERICH1	-0.315845	NaN
ERLIN2	-0.576614	-3.11084
ERO1L	-0.169302	-2.10837
ERP44	-0.042476	-2.50555
ERRFI1	-0.580561	-3.58186
ESAM	1.17395	NaN
ESCO2	-1.64535	-2.58317
ESD	0.544372	-1.74584
ESF1	-1.39928	-3.36991
ESPL1	-0.48182	NaN
ESRRA	0.0145034	NaN
ESYT2	-0.0715967	-2.99159
ETAA1	-2.35903	NaN
ETF1	-0.0513486	-2.59188
ETFA	0.319558	-2.49148
ETFB	0.417888	-3.26005
ETFDH	0.169545	NaN
ETHE1	0.842087	-2.57007
ETS1	-0.96398	NaN
ETV3	0.982969	NaN
ETV6	0.039177	NaN
EVPL	-0.402404	-2.33253
EWSR1	0.966738	-2.89883
EXD2	-0.0619401	-2.7558
EXO1	-1.13832	NaN
EXOC1	-1.35608	-2.68913
EXOC2	-0.710517	-0.562664
EXOC4	-0.340722	-2.46651
EXOC5	-0.948219	-2.32669
EXOC6	-1.2411	-2.79731
EXOC6B	-1.30128	-2.63519
EXOC8	-1.11946	-2.99015
EXOG	-0.555716	NaN
EXOSC1	0.720495	-2.42836
EXOSC10	-0.349104	-2.00313
EXOSC2	-0.424585	-2.62345
EXOSC3	-1.31701	-2.54789
EXOSC4	-0.301362	-2.73033
EXOSC5	0.806541	-2.80221
EXOSC6	0.146338	NaN
EXOSC7	0.106611	-2.62814
EXOSC9	-0.419301	-3.12946
EXT1	0.714906	NaN
EXT2	-0.296848	-3.1688
EYA3	-0.36593	NaN
EYA4	-1.06208	NaN
EZH2	-0.609357	NaN
F11R	-0.493312	NaN
FA2H	0.145515	-2.20747
FABP5	1.26251	-2.13219
FADD	-1.14711	-3.25179
FADS1	-0.473233	-2.49245
FADS2	-0.104451	-3.29075
FADS3	0.322823	NaN
FAF1	-0.169368	NaN
FAF2	-0.472793	-2.63416
FAH	0.946467	-1.74789
FAHD1	-0.0202384	-2.28299
FAIM	0.171603	NaN
FAM103A1	-0.414786	NaN
FAM107B	0.174078	-2.80742
FAM111A	-0.102056	NaN
FAM111B	-1.82625	-1.07378
FAM114A2	-0.144735	NaN
FAM120A	0.053364	-2.09066
FAM120B	-0.936422	NaN
FAM120C	-0.745185	NaN
FAM126A	-1.05893	NaN
FAM127B	1.4901	NaN
FAM134C	-0.669815	NaN
FAM136A	0.226037	-2.09884
FAM160A2	-0.765643	NaN
FAM160B1	-1.29956	NaN
FAM160B2	-0.344586	NaN
FAM162A	1.39573	NaN
FAM169A	-0.969267	NaN
FAM175B	-0.846995	NaN
FAM177A1	1.03225	-1.73311
FAM178A	-1.37501	NaN
FAM193A	-0.658326	NaN
FAM206A	-0.753393	NaN
FAM207A	0.486982	-3.02696
FAM208B	-0.863684	NaN
FAM20B	-1.09729	-2.77508
FAM210A	-1.07887	NaN
FAM213A	0.539634	-2.29535
FAM213B	-0.384487	NaN
FAM32A	0.782669	NaN
FAM3A	1.33156	NaN
FAM3C	0.692707	NaN
FAM50A	0.282795	-3.03733
FAM60A	-0.88973	NaN
FAM64A	0.131995	NaN
FAM65A	-0.606077	-2.63488
FAM69A	-0.449886	NaN
FAM73A	-0.697607	NaN
FAM76A	-0.0394493	NaN
FAM83D	-1.21589	-3.18825
FAM83G	-0.465908	NaN
FAM83H	-0.596022	-2.73538
FAM89A	-0.328499	NaN
FAM8A1	-0.800992	NaN
FAM91A1	-0.888266	-1.97371
FAM96A	0.465974	NaN
FAM96B	1.77125	-1.43552
FAM98A	-1.2617	-2.47593
FAM98B	-0.329168	-2.18226
FAM98C	0.634463	NaN
FANCA	-0.489851	NaN
FANCD2	0.0933713	-2.67108
FANCG	-0.151501	NaN
FANCI	-0.457402	-2.64783
FANCM	-1.14764	NaN
FAR1	-0.546351	-2.47668
FARP1	0.00297178	NaN
FARP2	0.439798	NaN
FARS2	0.0643099	NaN
FARSB	-0.443819	-2.26363
FASN	-0.9744	-2.28681
FASTKD3	-1.68998	NaN
FASTKD5	-1.03337	-2.72087
FAT1	-0.776219	-3.39909
FAU	1.91549	NaN
FBL	1.5303	-1.78649
FBLIM1	-0.111854	-2.9625
FBLL1	2.92149	-1.90271
FBLN1	-0.235836	NaN
FBN2	-1.03504	NaN
FBRSL1	0.357043	NaN
FBXL12	-0.334944	NaN
FBXL18	-0.00487528	-2.92942
FBXL20	-1.18934	NaN
FBXL3	-1.65981	NaN
FBXL6	-0.420856	NaN
FBXO11	-1.21844	NaN
FBXO18	0.126255	-2.63427
FBXO21	-0.89429	-2.81962
FBXO22	0.235217	-2.66508
FBXO28	-1.26945	-2.90113
FBXO3	-0.471584	-2.43335
FBXO30	-1.36359	-2.53696
FBXO33	-1.33612	NaN
FBXO38	-0.0359686	-2.28423
FBXO46	-0.612035	NaN
FBXO5	-1.66264	NaN
FBXW11	-0.448199	-2.97671
FCHO2	-0.254008	-2.72194
FDFT1	-0.430207	-3.22126
FDPS	0.230992	-2.99271
FDX1	0.518422	-2.67673
FDX1L	0.825177	NaN
FDXR	0.589332	-3.01935
FEM1B	-1.08169	-3.53587
FEM1C	-1.53908	-2.568
FEN1	-0.908562	-2.84758
FGD4	-1.5216	NaN
FGD6	-0.76032	-3.21507
FGF2	-0.316176	NaN
FGFR1	0.311171	NaN
FGFR1OP2	0.219613	NaN
FGFR4	-0.0502142	NaN
FH	-0.347994	-2.89896
FHL1	0.192068	NaN
FHOD1	-0.506506	-2.5621
FIBP	1.07623	-2.71251
FIG4	-0.55567	NaN
FIGNL1	-1.14861	-2.49988
FIP1L1	-0.442394	-2.1268
FIS1	1.30591	-2.31931
FITM2	-0.0848661	NaN
FKBP11	0.898902	NaN
FKBP14	-0.00948365	NaN
FKBP15	-0.643922	-2.60142
FKBP2	1.08833	-1.48227
FKBP3	0.736668	-1.37323
FKBP4	-0.0648017	-2.73574
FKBP5	-0.0498827	NaN
FKBP8	0.975171	-2.34
FKBP9	0.300276	-3.27552
FLAD1	0.0136621	-2.2651
FLCN	-0.592013	NaN
FLII	-0.786542	-3.06241
FLII	-0.786542	NaN
FLNA	-0.739118	-3.18197
FLNC	2.82083	NaN
FLOT1	1.42881	-2.29204
FLRT3	-0.0903754	NaN
FLYWCH1	0.271712	NaN
FLYWCH2	0.725681	NaN
FMNL1	0.391285	-3.11024
FMNL2	-1.16454	NaN
FMNL2	-1.16454	-2.17037
FMR1	0.714685	-2.35725
FN3KRP	-0.0653445	NaN
FNBP1L	-1.37046	NaN
FNBP4	-0.453546	NaN
FNDC3A	-0.337805	-2.81786
FNDC3B	-1.03387	-2.67027
FNTA	-0.710815	-2.06238
FOCAD	-0.82538	NaN
FOCAD	-0.82538	NaN
FOPNL	0.130001	NaN
FOS	4.32222	0.559188
FOSB	4.38362	NaN
FOSL1	0.392301	-3.76648
FOSL2	-0.0901932	-3.6886
FOXA1	-1.02726	NaN
FOXA2	-0.540332	NaN
FOXC1	-1.00635	NaN
FOXF2	-0.323306	NaN
FOXJ3	-0.406103	NaN
FOXK1	-0.313687	-3.66337
FOXK2	-0.386293	-3.08432
FOXM1	1.07036	-2.27235
FOXP4	-0.414615	NaN
FOXRED1	0.378869	-1.75182
FPGS	0.365982	NaN
FRAS1	-1.87394	NaN
FRG1	0.124401	-2.58013
FRMD3	-0.647203	NaN
FRMD6	-0.165683	NaN
FRMD8	-0.156274	NaN
FRYL	-1.67244	NaN
FSCN1	0.172952	-2.78859
FSTL1	-0.0526834	NaN
FSTL3	0.0527573	NaN
FSTL4	-0.320344	NaN
FTH1	1.8117	-0.81774
FTO	-0.531074	-2.67893
FTSJ1	-0.0696439	NaN
FTSJ3	-0.691574	-0.867114
FUBP1	-0.385811	NaN
FUCA2	0.680663	-2.86071
FUNDC2	1.20818	NaN
FUS	-0.101492	-3.02523
FUT8	-0.206012	NaN
FXN	0.574426	NaN
FXR1	-0.303969	-2.88745
FXR2	-0.458016	-2.28847
FYCO1	-0.820845	NaN
FYTTD1	-0.227376	-0.683953
FZD1	-1.08669	NaN
FZD2	-1.04558	NaN
FZD6	0.219716	-1.19132
FZR1	-0.685633	NaN
G2E3	-1.10775	NaN
G3BP2	-1.16967	-3.34303
G6PC3	0.420203	-2.52107
G6PD	-0.128551	-2.51788
G6PD	-0.128551	-2.70788
G6PD	-0.128551	-2.84177
GAA	-0.322428	-3.00984
GABARAP	1.16654	-1.97961
GABARAPL2	0.915428	-1.7634
GABPA	-0.639717	-2.51837
GADD45B	1.82889	NaN
GADD45GIP1	1.08111	NaN
GAK	-0.390689	NaN
GAL3ST1	1.2574	NaN
GALC	-0.215516	NaN
GALE	-0.0655678	-2.12939
GALK2	-0.263742	NaN
GALNT1	0.288659	-2.18957
GALNT10	-0.0963612	NaN
GALNT14	0.824184	-2.87629
GALNT2	0.557424	-2.90941
GALNT7	-0.385474	-2.56782
GAN	-0.820626	NaN
GANAB	-0.447298	NaN
GANAB	-0.447298	NaN
GAPVD1	-1.2781	-2.63124
GARS	-0.562952	-2.33129
GART	-0.435653	-2.25157
GAS2L3	-1.41011	NaN
GATAD1	-0.40002	NaN
GATAD2A	-0.424194	-3.10368
GATAD2B	-0.192582	-3.22858
GATC	-0.989639	-2.69928
GBA	0.0832816	-3.00742
GBAS	0.832487	-1.40929
GBE1	-0.369647	-1.82472
GBF1	-0.38876	-2.87416
GBP3	1.00858	NaN
GCA	0.956832	-1.92175
GCC1	-1.10663	NaN
GCC2	-1.01944	-3.49319
GCDH	0.11552	-2.68521
GCFC2	-0.490492	NaN
GCLC	-0.948315	-2.49651
GCLM	-0.495252	-2.3359
GCN1L1	-0.806433	-2.11627
GCNT3	-0.582472	-3.2538
GCSH	-0.0199068	NaN
GDAP1	0.0252695	NaN
GDI1	0.573524	-1.84736
GDI2	-0.0740396	-2.18533
GEM	0.332814	NaN
GEMIN2	-0.831808	NaN
GEMIN4	-1.0713	-2.74434
GEMIN5	-1.39177	-2.1856
GEMIN6	-0.229875	NaN
GEMIN7	0.0151455	NaN
GEN1	-1.47708	NaN
GFAP	1.99702	NaN
GFM1	-0.92482	-2.29431
GFM2	-0.419251	-2.68679
GFPT1	-0.712235	-1.89516
GFPT2	-0.112689	-2.93061
GGA1	0.473095	NaN
GGA2	-0.722817	NaN
GGA3	-0.89225	NaN
GGCX	-0.478988	NaN
GGH	0.435911	-2.7608
GGNBP2	-0.93277	-3.50183
GGPS1	-0.25165	NaN
GHITM	-0.0853297	NaN
GID8	-0.327453	NaN
GINS1	-1.16049	NaN
GINS2	1.32344	-2.11654
GINS3	-0.390028	-2.77705
GINS4	-0.406962	-3.83299
GIPC1	-0.00596825	-2.6299
GIPC2	1.72839	NaN
GIT2	-1.08956	-2.82343
GJA1	0.0377573	-3.19679
GKAP1	-0.806158	NaN
GLA	0.464166	-2.94494
GLB1	0.125766	-2.74664
GLCE	0.0046359	NaN
GLDC	-0.426199	-1.96225
GLE1	-0.19078	-2.79765
GLG1	-1.07788	-3.54355
GLIS3	-1.26598	NaN
GLMN	-1.08892	NaN
GLRX	0.742353	NaN
GLRX2	0.0216494	NaN
GLRX3	-0.00352023	-2.45902
GLRX5	1.0006	-1.9864
GLS	-1.77519	-3.66037
GLT8D1	0.448935	NaN
GLTP	-0.446432	-3.04984
GLTSCR1	-0.112623	NaN
GLTSCR2	1.7817	NaN
GLUD1	-0.795863	-2.07979
GM2A	-0.478243	NaN
GMDS	0.227334	NaN
GMEB1	-0.389902	NaN
GMEB2	-0.386601	NaN
GMFB	-0.653863	NaN
GMNN	-1.12091	NaN
GMPPA	0.126717	-1.55241
GMPPB	-0.830557	-2.6338
GMPR2	-0.115453	NaN
GMPS	-1.30424	-3.05923
GNA11	0.252886	-2.40443
GNA13	-1.27613	-2.86306
GNAI1	-1.4934	-2.75026
GNAI3	-0.837773	-2.90673
GNAQ	-1.12237	NaN
GNB1	0.409453	-2.50834
GNB1L	0.106394	NaN
GNB2	0.606159	-2.58325
GNB2L1	1.57652	-1.80079
GNB4	-0.375575	NaN
GNB5	0.387374	-2.60602
GNE	-0.909192	-2.46183
GNG11	0.925026	NaN
GNG12	-0.257915	-1.41298
GNG5	1.17363	NaN
GNL2	-0.562145	-3.06326
GNL3	-0.539632	-2.64212
GNL3L	-1.11211	-3.26862
GNPAT	0.0363588	-2.15847
GNPDA1	-0.500945	-1.85923
GNPNAT1	-0.851567	-2.04396
GOLGA1	-0.129729	NaN
GOLGA2	-0.572239	-2.92497
GOLGA3	-0.319045	-2.64689
GOLGA4	-1.74733	-3.1362
GOLGA5	-1.01152	-2.98448
GOLGA7	0.32081	-2.3382
GOLGB1	-1.36662	-3.86487
GOLIM4	-0.0866624	NaN
GOLPH3	-1.08723	NaN
GOLPH3L	-0.763181	NaN
GOLT1B	0.208855	NaN
GON4L	-0.55083	-2.39382
GOPC	-1.00807	-2.82628
GORASP1	-0.543212	NaN
GORASP2	-0.473186	-2.73139
GOSR1	-0.231413	-2.83603
GOSR2	-0.483388	NaN
GOT2	-0.0878007	-2.53888
GPAA1	0.123367	-2.98742
GPATCH1	-0.671236	NaN
GPATCH11	-2.00355	-3.71714
GPATCH2	-0.743585	NaN
GPATCH4	-0.596777	-2.28686
GPATCH8	-0.73823	NaN
GPBP1	-0.737874	NaN
GPBP1L1	-0.51455	NaN
GPC1	0.260853	-2.87657
GPC6	-0.166771	NaN
GPD1L	-0.841909	NaN
GPD2	-0.530955	-1.98031
GPHN	-0.468767	-2.99721
GPI	-0.0689706	-2.08312
GPKOW	-0.178662	-3.10533
[truncated: 3,865 more rows]

## Sheet: 2h
log10 protein synthesis efficiencies, host and viral genes (RPKM, 8 hpi; pAHA-SILAC 8-12 hpi)
	Host genes					Viral genes
	Gene.name	mock	Mal	Pan		gene	Mal	Pan
	AAAS	5.07373	5.00653	5.14723		HA	3.55092	2.73291
	AACS	5.43175	5.55653	5.64216		M1	4.62489	4.49223
	AAGAB	5.08098	4.92152	4.884		M2	5.07499	4.15307
	AAK1	5.95533	5.89574	6.13194		NA	4.24484	4.56815
	AAK1	5.93023	5.85664	5.7051		NP	5.25367	5.14046
	AAMDC	5.0486	4.74078	4.3576		NS1	5.5588	5.26121
	AAMP	5.66376	5.39227	5.15688		NS2	4.30732	4.24141
	AAR2	4.84244	4.7628	4.57046		PA	5.46128	5.38501
	AARS	5.52747	5.6013	5.55498		PB1	5.13532	5.20639
	AARS2	3.9903	3.67402	3.77948		PB2	5.08888	5.05556
	AASDHPPT	5.48246	6.00974	5.89598
	AATF	5.05138	4.89096	4.71403
	ABCB10	5.20553	4.98468	4.90423
	ABCB6	3.69855	3.59252	3.38088
	ABCB7	5.61642	5.19636	5.1093
	ABCB8	NA	NA	NA
	ABCC2	4.3527	4.15647	4.09577
	ABCC5	3.99778	4.30136	3.79084
	ABCD3	5.08133	5.24549	5.19654
	ABCD4	4.49371	4.05029	4.09628
	ABCE1	6.03425	6.50358	6.46567
	ABCF1	5.28366	5.17539	5.12245
	ABCF2	5.67978	5.85248	5.71925
	ABCF3	4.93775	4.80444	4.81605
	ABCG2	4.05556	4.00253	3.486
	ABHD10	6.09481	6.41961	6.31351
	ABHD11	5.60971	5.8257	5.52206
	ABHD12	4.57207	4.32563	4.07163
	ABHD17B	NA	NA	NA
	ABHD2	4.41506	4.18927	4.45553
	ABHD3	NA	NA	NA
	ABHD4	4.72116	4.63635	4.52646
	ABHD5	5.13919	5.17655	5.11095
	ABHD6	NA	NA	NA
	ABI1	5.61759	5.46329	5.34667
	ABL2	5.29214	5.13704	4.85729
	ABLIM1	4.16557	4.0091	3.98883
	ABLIM3	NA	NA	NA
	ABR	4.95027	4.76436	4.79186
	ABRACL	NA	NA	NA
	ABT1	5.00769	4.86042	5.19643
	ABTB2	4.57828	4.31331	4.38929
	ACAA1	5.49545	5.35261	5.32051
	ACAA2	5.74168	5.47087	5.28848
	ACAD10	4.39847	4.44387	4.34111
	ACAD8	7.25791	5.60739	7.39866
	ACAD9	5.31137	5.36237	5.29114
	ACADS	NA	NA	NA
	ACADSB	5.76384	5.71929	5.94887
	ACADVL	5.2476	5.00429	4.84493
	ACAN	NA	NA	NA
	ACAP2	NA	NA	NA
	ACAT1	6.04551	6.00358	5.8532
	ACAT2	6.15413	5.81804	5.78053
	ACBD3	5.63211	5.81581	5.74395
	ACBD6	4.53877	4.34714	4.06723
	ACCS	NA	NA	NA
	ACD	5.39573	4.76436	4.81935
	ACIN1	4.64199	4.54291	4.87528
	ACOT13	7.1203	6.8231	6.61989
	ACOT7	5.91106	5.74963	5.75675
	ACOT9	5.50016	5.61328	5.393
	ACOX1	6.01833	6.05604	5.84438
	ACOX3	4.15663	4.21263	4.02881
	ACP1	5.84274	5.73026	5.52973
	ACP2	4.50921	4.14311	4.69317
	ACP6	NA	NA	NA
	ACSF2	5.07008	4.69809	4.61675
	ACSF3	5.11007	5.1432	5.18919
	ACSL1	5.48809	5.62086	5.60337
	ACSL3	6.13509	5.93667	5.9122
	ACSM3	4.27906	3.89426	4.00881
	ACTA2	NA	NA	NA
	ACTBL2	NA	NA	NA
	ACTC1	NA	8.05929	7.7508
	ACTG1	6.02174	6.01837	5.99426
	ACTG1	4.32139	4.18719	3.64021
	ACTN1	NA	NA	NA
	ACTN1	5.59156	5.41579	5.38702
	ACTN2	NA	NA	NA
	ACTN4	NA	NA	NA
	ACTN4	5.81927	5.75462	5.72098
	ACTN4	NA	NA	NA
	ACTR10	5.10199	4.99777	4.89574
	ACTR1A	5.52186	5.54511	5.48524
	ACTR1B	4.72642	4.62542	4.57368
	ACTR2	5.99041	6.03611	5.93998
	ACTR3	6.05261	6.36481	6.36464
	ACTR5	NA	NA	NA
	ACTR6	4.78794	5.17876	5.05308
	ACTR8	4.58439	4.56566	4.57742
	ACVR1	NA	NA	NA
	ACVR1B	NA	NA	NA
	ACVR2A	NA	NA	NA
	ACYP1	4.54293	4.42744	4.09957
	ADA	4.86302	4.63942	4.6198
	ADAM10	5.6911	5.58936	5.6745
	ADAM15	NA	NA	NA
	ADAM17	5.32711	5.11745	4.92727
	ADAM9	4.80502	4.46178	4.43943
	ADAR	3.00673	2.62298	2.82659
	ADAR	5.5957	5.10503	5.21229
	ADAT1	5.09454	5.81285	6.90609
	ADAT3	NA	NA	NA
	ADCK4	5.53962	5.15671	5.08528
	ADCY3	NA	NA	NA
	ADD2	5.80174	5.35996	5.37579
	ADD3	5.24862	5.13264	5.40773
	ADH5	5.89567	5.82889	5.66827
	ADI1	5.07211	4.99234	4.66654
	ADK	5.60998	5.59369	5.53604
	ADNP	5.06376	5.26981	5.19281
	ADO	5.19681	5.27915	5.10699
	ADPGK	4.97551	4.97954	4.80885
	ADPRHL2	5.23931	4.9978	4.9606
	ADRBK1	4.40264	4.32572	4.20591
	ADSL	5.3832	5.41383	5.2713
	ADSS	5.77826	5.87976	5.87288
	AEBP2	5.20375	5.79324	5.65642
	AES	4.19523	4.15539	3.61963
	AFAP1	4.76203	4.1816	4.52883
	AFAP1L1	NA	NA	NA
	AFAP1L2	5.53413	5.36389	5.09725
	AFF4	4.82285	4.7418	4.68905
	AFG3L2	5.36922	5.26521	5.62598
	AFTPH	5.03517	5.04133	4.81047
	AGAP1	4.45729	4.37855	4.38314
	AGGF1	NA	NA	NA
	AGL	4.80334	4.99673	5.07815
	AGMAT	NA	NA	NA
	AGPAT1	NA	NA	NA
	AGPAT2	4.57924	4.80035	4.79416
	AGPAT5	5.24525	5.20273	5.1736
	AGPS	6.15346	6.33534	6.31394
	AGR2	4.64136	4.76538	4.61323
	AGRN	4.52701	3.9489	3.6895
	AGTPBP1	4.16823	4.14647	4.1313
	AGTRAP	NA	NA	NA
	AHCTF1	5.32232	5.49337	5.46711
	AHCY	6.26451	5.93839	5.82045
	AHCYL2	5.09906	5.02924	4.92085
	AHDC1	5.23922	4.19855	5.61545
	AHNAK	6.02301	5.60262	5.48893
	AHNAK2	5.73866	5.79398	5.75698
	AHR	5.31873	5.49619	5.25449
	AHSA1	5.08427	5.12615	4.67829
	AIDA	4.65378	4.55908	4.3961
	AIFM1	5.60386	5.4705	5.61287
	AIFM2	5.10407	5.03029	4.8279
	AIG1	NA	NA	NA
	AIMP1	6.21927	6.26607	5.9893
	AIP	5.6596	5.26277	5.07884
	AIP	4.38779	4.07159	4.07183
	AJUBA	4.74259	4.72504	4.52525
	AK1	6.95655	6.62732	6.2753
	AK2	6.00088	5.90859	5.68752
	AK3	5.88263	5.82442	5.99936
	AK4	5.95706	5.97146	5.88777
	AKAP1	3.74967	3.72946	4.34491
	AKAP10	4.5214	4.73773	4.6245
	AKAP11	4.63768	4.82824	4.74225
	AKAP12	5.59938	5.77954	5.70197
	AKAP13	4.87086	4.91669	4.71297
	AKAP8L	4.59153	4.2675	4.0381
	AKAP9	4.80324	5.49146	4.94131
	AKIRIN1	NA	NA	NA
	AKIRIN2	NA	NA	NA
	AKR1B1	5.63483	5.41313	5.20372
	AKR1B10	5.27942	5.48227	5.35463
	AKR1C1	1.22913	1.29211	0.871569
	AKR1C2	5.19586	5.21803	5.07534
	AKR1C3	5.47924	5.44867	5.28653
	AKR1D1	NA	9.87209	NA
	AKT1	4.2252	4.22422	4.01107
	AKT1S1	4.5495	4.19999	4.20058
	AKT2	4.98483	4.74609	4.53644
	AKT3	4.39621	4.33485	4.25231
	ALAS1	4.92765	4.87534	4.58957
	ALCAM	5.32038	5.23942	5.29259
	ALDH16A1	3.81701	3.78117	3.73098
	ALDH18A1	5.7917	5.81095	5.81049
	ALDH1A1	3.10646	3.03874	3.07202
	ALDH1B1	5.34662	5.6484	5.60132
	ALDH1L2	NA	NA	NA
	ALDH2	5.52094	5.49966	5.44549
	ALDH3A1	4.70776	4.66656	4.52687
	ALDH3B1	5.30026	5.0363	4.82889
	ALDH4A1	5.38455	5.23874	5.24401
	ALDH5A1	5.75668	5.7039	5.76388
	ALDH6A1	NA	NA	NA
	ALDH7A1	5.9698	6.09558	6.01004
	ALDH9A1	5.51641	5.5979	5.63321
	ALDOC	6.72846	6.04645	5.69299
	ALG1	5.2993	5.99058	6.02912
	ALG11	4.79311	4.7209	5.07954
	ALG12	NA	NA	NA
	ALG13	5.18773	4.85048	4.87081
	ALG2	5.3028	5.63014	5.57767
	ALG3	4.24139	3.85718	4.13742
	ALG5	4.28394	4.23255	3.9611
	ALG6	NA	NA	NA
	ALG8	NA	NA	NA
	ALG9	NA	NA	NA
	ALKBH1	5.19334	5.3425	4.8993
	ALKBH2	NA	NA	NA
	ALKBH5	5.00706	5.14499	4.96999
	ALKBH7	4.87507	4.36135	4.29786
	ALPK2	4.55581	NA	NA
	ALYREF	6.15223	5.87384	5.53766
	AMACR	NA	NA	NA
	AMBRA1	5.25465	5.47358	5.27522
	AMDHD2	4.62396	4.56628	4.53233
	AMER1	5.64505	5.06304	4.67706
	AMIGO2	4.99616	4.47569	4.73002
	AMN1	5.37164	5.29072	5.1049
	AMOTL1	NA	NA	NA
	AMOTL2	5.16452	4.7045	4.50471
	AMPD2	4.01319	4.16137	3.96423
	AMZ2	4.41681	4.2323	4.03311
	ANAPC1	5.24356	5.34818	5.37676
	ANAPC2	5.03201	4.91855	4.74092
	ANAPC4	NA	NA	NA
	ANAPC5	4.27272	4.22746	4.13271
	ANAPC7	5.18072	5.31381	5.06668
	ANGEL1	NA	NA	NA
	ANGEL2	4.71622	4.88047	4.9377
	ANK1	4.65877	4.6048	4.38943
	ANKH	NA	NA	NA
	ANKHD1	5.78682	5.99701	5.8112
	ANKIB1	4.04017	3.79949	4.13978
	ANKLE2	4.69692	4.63966	4.65288
	ANKMY2	4.94218	5.11445	5.14305
	ANKRD10	NA	NA	NA
	ANKRD11	NA	NA	NA
	ANKRD12	NA	NA	NA
	ANKRD13B	NA	NA	NA
	ANKRD16	NA	NA	NA
	ANKRD17	4.8196	4.80101	4.69357
	ANKRD26	4.11005	4.41179	3.51903
	ANKRD27	4.10295	4.23017	4.14866
	ANKRD28	5.2573	5.36276	5.2946
	ANKRD32	5.4323	5.63541	5.88347
	ANKRD33B	NA	NA	NA
	ANKRD39	4.88138	4.89762	4.70626
	ANKRD40	4.27976	3.96096	4.21411
	ANKRD46	5.63348	6.5053	5.71317
	ANKRD50	3.69576	3.87333	3.90936
	ANKRD52	4.64228	4.75459	4.67497
	ANKRD54	5.26472	5.04184	6.28243
	ANKS3	3.66472	3.65176	3.36868
	ANKZF1	NA	NA	NA
	ANLN	5.57573	5.66187	5.45267
	ANO6	3.70877	3.63345	3.54852
	ANP32A	6.06726	5.87188	5.70763
	ANP32B	6.01277	5.76684	5.64018
	ANP32E	5.93494	5.83858	5.76872
	ANPEP	5.60653	4.8103	4.94402
	ANXA1	6.0198	5.85654	5.63193
	ANXA10	5.05321	4.73648	4.54795
	ANXA11	5.95389	5.91531	5.6213
	ANXA11	4.76182	4.66769	4.36485
	ANXA13	4.19327	4.14848	4.12441
	ANXA3	5.95616	6.3322	6.24078
	ANXA6	5.88797	5.76361	5.71577
	ANXA7	6.01924	5.98736	5.84695
	AP1B1	5.0212	5.13982	4.99169
	AP1G1	5.9726	6.25684	6.0517
	AP1G2	4.36181	4.22527	4.35966
	AP1M1	5.17389	5.2626	5.29073
	AP1S1	4.60714	4.27829	4.13543
	AP2A1	5.8017	5.8174	5.57261
	AP2A2	5.36859	5.72774	5.64477
	AP2M1	3.95066	3.74284	3.6802
	AP2S1	5.44326	5.34866	5.2393
	AP3B1	5.40565	5.49384	5.52998
	AP3D1	5.14558	5.85252	5.72797
	AP3S1	5.44461	5.49513	5.12609
	AP3S2	NA	NA	NA
	AP4E1	NA	NA	NA
	AP4S1	5.88645	5.79311	5.54109
	AP5B1	NA	NA	NA
	AP5S1	NA	NA	NA
	AP5Z1	4.16279	3.71374	3.76729
	APAF1	4.69812	4.82317	4.5512
	APBA2	4.69951	4.23017	4.08361
	APBB1	5.48385	4.91605	4.69707
	APEH	5.67008	5.53658	5.43045
	APEX1	5.05517	4.859	4.78469
	APEX2	5.08209	4.96559	4.73335
	API5	6.04106	5.97723	5.932
	APIP	4.46131	4.26866	4.12056
	APLP1	4.21263	4.08455	3.60608
	APLP2	4.4367	4.06491	4.1388
	APMAP	5.28881	4.96374	4.91413
	APOA1BP	5.41702	5.2563	4.99314
	APOB	NA	NA	NA
	APOBEC3B	5.6316	5.38521	5.33222
	APOBEC3C	5.20193	4.67031	4.88253
	APOC1	5.44828	4.71554	4.25668
	APOC3	NA	NA	NA
	APOE	NA	NA	NA
	APOL2	NA	NA	NA
	APOO	5.88002	5.63823	5.42171
	APP	4.62449	4.48014	4.44796
	APPBP2	NA	NA	NA
	APPL1	5.51692	5.93651	6.15329
	APPL2	4.41398	4.2851	4.11641
	APRT	5.26545	4.91787	4.66205
	APTX	4.91574	4.79189	4.65036
	AQR	5.39005	5.46781	5.58901
	ARAF	4.74781	4.49127	4.34269
	ARAP1	3.83142	3.73242	3.69892
	ARAP3	NA	NA	NA
	AREG	5.98822	5.13584	5.23023
	AREL1	NA	NA	NA
	ARF4	5.74196	5.72384	5.58269
	ARF5	4.65562	4.0919	3.98656
	ARF6	5.54407	5.83556	5.72052
	ARFGAP1	4.79319	4.70155	4.403
	ARFGAP2	5.69077	5.5557	5.42463
	ARFGAP3	5.31783	5.39459	5.30135
	ARFGEF1	4.56082	4.75294	4.96471
	ARFGEF2	4.77173	4.78711	4.88959
	ARFIP1	5.43267	5.44628	5.38927
	ARFIP2	5.01398	4.99248	5.10192
	ARFRP1	4.43658	4.158	4.24725
	ARG1	NA	NA	6.39568
	ARHGAP1	5.51228	5.08924	5.24085
	ARHGAP11A	4.44794	4.34199	4.42973
	ARHGAP12	3.82758	4.12149	4.15111
	ARHGAP17	5.10247	4.98988	4.78811
	ARHGAP18	5.07722	5.14709	5.32563
	ARHGAP19	4.85251	4.48222	4.35866
	ARHGAP21	NA	NA	NA
	ARHGAP23	4.22951	4.52362	4.82875
	ARHGAP26	4.49481	4.64833	4.7367
	ARHGAP29	5.20897	5.10179	5.14389
	ARHGAP42	NA	NA	NA
	ARHGAP5	4.09498	4.39958	4.29619
	ARHGEF1	5.30331	5.21791	5.0287
	ARHGEF10	5.1004	5.21228	4.99469
	ARHGEF10L	NA	NA	NA
	ARHGEF11	4.29441	4.34492	3.84578
	ARHGEF12	4.28432	4.58677	4.21712
	ARHGEF17	4.15992	4.07716	3.92359
	ARHGEF2	4.78544	5.04457	4.66466
	ARHGEF28	4.88869	5.12288	4.9093
	ARHGEF3	NA	NA	NA
	ARHGEF39	NA	NA	NA
	ARID1A	4.98185	5.09474	4.95586
	ARID1B	4.61093	4.78552	5.23255
	ARID2	4.50154	4.70133	4.37466
	ARID4A	3.78269	4.56751	4.37887
	ARID4B	4.92055	4.8633	4.68961
	ARIH1	5.33258	5.51956	5.34935
	ARIH2	4.44434	4.26917	4.02354
	ARL1	6.2352	6.21083	6.02926
	ARL13B	NA	NA	NA
	ARL14EP	NA	NA	NA
	ARL15	NA	NA	NA
	ARL2BP	5.66464	5.66258	5.45608
	ARL3	6.21461	5.99357	5.6912
	ARL4A	5.07618	4.80648	4.78959
	ARL4C	4.49138	4.51613	4.46988
	ARL5B	5.91656	5.89941	5.85108
	ARL6	NA	NA	NA
	ARL6IP5	4.59596	4.41109	4.26069
	ARL6IP6	NA	NA	NA
	ARL8A	4.35483	4.52555	3.89941
	ARL8B	5.38298	5.58331	5.33364
	ARMC1	6.14199	6.33533	6.12141
	ARMC10	5.21004	5.31529	5.19643
	ARMC7	NA	NA	NA
	ARMC8	4.45883	4.67388	4.36633
	ARMC9	4.80909	4.85147	4.53407
	ARMCX3	4.67083	4.62454	4.55422
	ARMCX5	4.27275	NA	NA
	ARNT	5.35975	5.44595	5.27016
	ARNTL	4.4344	4.18502	4.15686
	ARPC1B	3.49111	3.33515	3.21018
	ARPC2	5.54762	5.3045	5.14372
	ARPC3	5.14527	5.01597	4.88425
	ARPC5	5.56547	5.57723	5.43943
	ARPC5L	5.33714	5.18636	4.98142
	ARRB2	4.39097	3.94718	3.80082
	ARRDC1	NA	NA	NA
	ARSB	4.76809	4.30702	4.42292
	ARSE	5.02209	4.72558	4.70344
	ARV1	4.18707	4.2102	3.91175
	AS3MT	5.49341	5.37591	5.2391
	ASAH1	NA	NA	NA
	ASAH1	NA	NA	NA
	ASAP1	5.05658	4.82821	3.37752
	ASB1	NA	NA	NA
	ASB7	4.44356	4.36034	NA
	ASB8	NA	NA	NA
	ASB9	5.96495	5.65498	5.49034
	ASCC1	5.38033	5.33417	5.18256
	ASCC2	NA	NA	NA
	ASCC3	4.96321	5.17576	5.16921
	ASF1A	NA	NA	NA
	ASF1B	5.88499	5.62874	5.5062
	ASH1L	4.32851	5.00767	4.43744
	ASH2L	4.95022	4.84646	4.90237
	ASMTL	4.96072	4.78337	3.81687
	ASNA1	5.88333	5.38716	5.19422
	ASNS	5.92213	6.64528	5.96943
	ASNSD1	NA	NA	NA
	ASPH	4.9263	4.58933	4.56822
	ASPHD1	NA	NA	NA
	ASPM	2.67927	3.19355	1.69929
	ASPSCR1	5.34525	5.09353	5.01119
	ASRGL1	4.5851	4.60542	4.24774
	ASUN	5.42604	5.70826	5.6176
	ASXL2	4.38037	4.33506	4.37204
	ATAD1	5.2777	5.22578	5.48724
	ATAD2	5.57558	5.58835	5.56086
	ATAD2B	4.44144	4.83029	4.37319
	ATAD3A	5.80172	5.83155	5.63165
	ATAD3A	NA	NA	NA
	ATAD5	5.11911	5.36418	5.03923
	ATE1	5.66402	5.56887	5.52436
	ATF6	4.81954	5.0918	4.72586
	ATF6B	4.19342	3.80569	3.6521
	ATF7	4.34483	NA	3.81711
	ATF7IP	5.13961	4.9742	5.16561
	ATG13	5.21684	4.80423	4.69229
	ATG14	NA	NA	NA
	ATG2A	4.20934	4.10234	4.78493
	ATG2B	4.93257	4.97357	4.48884
	ATG3	5.36295	5.36786	5.3252
	ATG4B	4.73838	4.69116	4.47023
	ATG5	NA	NA	NA
	ATG7	NA	NA	NA
	ATG9A	4.21412	4.01174	4.11388
	ATL2	5.10186	5.26145	5.15728
	ATL3	5.91382	5.97447	5.94562
	ATM	NA	NA	NA
	ATMIN	4.41649	4.40574	4.14085
	ATN1	4.15273	4.18592	3.9087
	ATOX1	5.50036	5.18381	4.92374
	ATP11C	NA	NA	NA
	ATP13A1	4.80191	4.91566	4.96568
	ATP13A3	4.1561	3.98322	3.97587
	ATP1A1	5.47231	5.40873	5.40261
	ATP1B1	4.08074	3.90498	3.57666
	ATP1B3	5.54439	5.41929	5.10246
	ATP2A2	NA	NA	NA
	ATP2A2	5.49976	5.43816	5.56227
	ATP2B1	5.19175	5.28244	5.31249
	ATP2C1	4.05112	3.87485	3.79571
	ATP5C1	5.53251	5.5625	5.38654
	ATP5D	5.71297	5.21701	4.89386
	ATP5H	4.87015	4.47096	4.28072
	ATP5I	5.12694	4.51272	4.23061
	ATP5J	5.75813	4.79798	4.67806
	ATP5J2	4.09241	3.71397	3.64892
	ATP5L	4.7556	4.38809	4.38917
	ATP5O	5.82531	5.39456	5.17667
	ATP5S	NA	NA	NA
	ATP6AP2	4.90326	4.65007	4.60858
	ATP6V0A2	4.32304	4.41166	3.97875
	ATP6V0C	NA	NA	NA
	ATP6V0D1	5.0865	5.6489	4.93043
	ATP6V0D2	7.19086	NA	NA
	ATP6V1A	5.95096	6.14988	6.11715
	ATP6V1B2	5.65884	6.0466	5.85163
	ATP6V1C1	6.20062	6.35136	6.18184
	ATP6V1E1	5.41064	5.37171	5.07804
	ATP6V1F	5.19008	4.99897	4.92835
	ATP6V1G1	5.56819	5.38855	5.25261
	ATP6V1H	5.47908	5.51844	5.41954
	ATP7A	5.05229	5.15235	4.89196
	ATPAF1	5.22311	5.16034	5.12389
	ATPAF2	NA	NA	NA
	ATPIF1	1.58154	1.51704	0.885402
	ATR	NA	NA	NA
	ATRN	4.35938	4.31543	4.18872
	ATRX	NA	NA	NA
	ATRX	4.89838	4.83914	4.94232
	ATXN10	5.19783	5.08806	4.87647
	ATXN2	5.83525	5.8518	5.69214
	ATXN2L	5.99607	5.78684	5.62147
	ATXN2L	3.56338	3.32992	3.31007
	ATXN2L	NA	NA	NA
	ATXN3	6.18756	6.15266	6.58593
	ATXN7	NA	NA	NA
	AUH	4.83614	4.85109	4.23592
	AURKA	NA	NA	NA
	AURKA	5.48551	5.52942	5.25377
	AURKB	5.50898	5.57894	5.58252
	AVEN	NA	NA	NA
	AXL	5.189	4.73678	4.43083
	AZGP1	6.62515	4.89539	5.23406
	AZI2	NA	NA	NA
	AZIN1	4.39473	4.33779	4.50337
	B2M	4.01624	3.76266	3.598
	B2M	NA	NA	NA
	B3GALT6	NA	NA	NA
	B3GALTL	NA	NA	NA
	B3GAT3	4.27614	3.63854	3.9413
	B3GNT2	4.34391	4.45012	3.93089
	B3GNT3	4.50255	4.5109	4.35561
	B4GALNT1	NA	NA	NA
	B4GALT1	5.07166	4.49593	4.45771
	B4GALT3	4.62229	5.16958	4.31926
	B4GALT4	5.06595	4.85576	4.66578
	B9D1	5.00595	4.56396	3.97503
	BACE2	NA	NA	NA
	BACH1	5.0423	5.14336	5.00509
	BAG1	4.43745	4.07251	3.73216
	BAG2	5.9542	6.05383	5.81656
	BAG3	5.27348	5.15194	4.88366
	BAG4	5.30667	5.77317	5.64827
	BAG5	4.62059	4.60881	4.34118
	BAHD1	NA	NA	NA
	BAIAP2	NA	NA	NA
	BAIAP2	5.72651	5.74431	5.53456
	BAIAP2L1	5.68468	5.42311	5.27795
	BANF1	4.93165	4.71625	4.44395
	BANP	NA	NA	NA
	BARD1	4.76602	4.77069	4.54754
	BASP1	3.87106	3.52697	3.24311
	BATF2	NA	NA	NA
	BAZ1A	5.04237	4.89216	5.01053
	BAZ1B	5.18484	5.17072	4.94873
	BAZ2A	4.16259	3.97757	4.27287
	BAZ2B	4.22481	3.85695	4.27084
	BBC3	NA	NA	NA
	BBX	5.90931	5.71136	5.96731
	BCAP31	4.15129	3.88127	3.79151
	BCAR1	4.85817	4.72141	4.62918
	BCAR3	4.41	4.31287	4.11765
	BCAS2	5.81206	5.9213	5.97084
	BCAS3	4.84509	4.40502	4.44992
	BCAS4	NA	NA	NA
	BCAT2	5.0085	4.88065	4.58486
	BCCIP	5.67554	5.6672	5.4159
	BCDIN3D	NA	NA	NA
	BCKDHB	5.64216	5.16078	5.03805
	BCKDK	5.30493	5.12081	4.94373
	BCL10	5.629	5.54751	5.10023
	BCL2L1	4.00071	4.35208	4.08456
	BCL2L12	3.93705	3.43003	3.1424
	BCL2L13	4.94781	4.66589	4.658
	BCL2L2	4.65886	4.90819	4.22326
	BCL3	5.05675	4.53441	4.1321
	BCL9L	4.70388	4.59285	4.79245
	BCLAF1	5.73726	5.52437	5.55351
	BCORL1	4.1604	4.39692	3.83304
	BCS1L	4.61697	4.72272	4.49437
	BDH2	NA	NA	NA
	BECN1	NA	NA	NA
	BEND3	NA	NA	NA
	BET1L	NA	NA	NA
	BICD1	5.25865	4.95522	5.05937
	BICD2	5.02431	5.09602	5.13551
	BID	NA	NA	NA
	BIN1	4.95459	4.60993	4.68796
	BIN3	NA	NA	NA
	BIRC2	NA	NA	NA
	BIRC5	4.76862	4.41426	4.17887
	BIRC6	5.03678	5.16351	5.14007
	BLM	5.97101	6.18038	5.8998
	BLMH	5.23762	5.63494	5.77533
	BLOC1S1	5.19994	4.76598	4.69237
	BLOC1S2	6.31999	6.22173	6.01087
	BLOC1S6	NA	NA	NA
	BLVRA	5.80824	5.68759	5.53875
	BLZF1	4.72377	4.69816	4.55148
	BMP1	3.69067	3.39342	3.29363
	BMP2K	4.45951	4.38461	NA
	BMPR1A	4.74209	5.15369	5.20444
	BMPR1B	NA	NA	NA
	BMPR2	5.34334	4.90065	4.86246
	BMS1	5.22583	5.22162	5.14877
	BNIP1	5.04007	5.08314	4.47114
	BNIP2	4.38485	4.46684	4.2417
	BNIP3	4.97072	4.97879	4.83737
	BNIP3L	4.84978	4.77673	4.73662
	BOD1	4.93014	5.01998	4.32748
	BOD1L1	4.9657	4.94123	4.7991
	BOLA3	NA	NA	NA
	BOP1	6.29189	6.16512	6.09204
	BPHL	5.60831	5.30033	5.20936
	BPTF	4.64539	4.49914	4.5129
	BRAP	4.81821	4.77297	5.27217
	BRAT1	5.27044	5.20653	5.0737
	BRCA1	4.49724	4.37443	4.20746
	BRCC3	5.4811	5.42501	5.20581
	BRD2	4.11238	3.63314	3.78981
	BRD3	4.51956	4.3273	4.47185
	BRD4	5.14176	4.718	4.54158
	BRD7	3.4268	3.44269	3.53348
	BRD8	4.74147	4.56432	4.4683
	BRE	4.95134	4.81152	4.69448
	BRF1	4.77906	4.54923	4.26475
	BRF2	NA	NA	NA
	BRI3	NA	NA	NA
	BRI3BP	NA	NA	NA
	BRIP1	4.54694	4.49712	4.1198
	BRK1	5.1587	4.87829	4.72359
	BRMS1L	NA	NA	NA
	BROX	5.76499	5.66483	5.46028
	BSDC1	4.12578	3.85476	3.73224
	BST1	NA	NA	NA
	BTAF1	4.52638	4.43027	4.33865
	BTBD10	4.73571	5.22613	5.05136
	BTBD11	4.52314	5.14252	5.52695
	BTBD9	NA	NA	NA
	BTD	4.9768	4.82457	4.45664
	BTF3	1.69595	1.57488	1.53585
	BTF3	4.638	4.27938	3.90143
	BTF3L4	5.74417	5.84382	5.6408
	BTG1	5.17397	5.26245	5.41213
	BTG3	5.13172	4.91338	5.58773
	BTN2A1	NA	NA	NA
	BUB1	4.50243	4.65585	4.3289
	BUB1B	4.55904	4.55466	4.36739
	BUB3	5.71784	5.64861	5.53825
	BUD13	NA	NA	NA
	BUD31	5.24185	4.99671	4.93352
	BYSL	5.9987	5.84713	5.66205
	BZW2	5.6794	5.81509	5.60169
	C10orf35	5.43921	5.68679	5.31187
	C10orf76	4.67745	4.6238	4.67382
	C10orf88	5.04108	5.28767	5.37918
	C11orf54	4.77849	4.85536	4.6985
	C11orf68	5.52567	4.9835	4.99142
	C11orf73	5.07002	5.01566	4.7638
	C11orf84	4.6935	4.68006	4.86693
	C12orf43	4.73514	4.44042	4.62046
	C12orf45	5.76917	5.23581	5.23548
	C12orf57	5.12211	4.75084	4.50879
	C14orf1	NA	NA	NA
	C14orf119	4.8031	5.43874	5.10592
	C14orf142	NA	NA	NA
	C14orf166	5.45374	5.32995	5.06529
	C14orf80	NA	NA	NA
	C15orf39	4.30052	3.76991	4.29831
	C15orf52	NA	NA	NA
	C16orf13	4.17562	3.88595	3.63209
	C16orf45	NA	NA	NA
	C16orf58	NA	NA	NA
	C16orf62	4.5158	4.44849	4.36881
	C16orf72	4.42008	NA	NA
	C17orf53	4.90134	4.66611	4.1371
	C17orf59	5.31403	5.40671	5.17488
	C17orf62	NA	NA	NA
	C17orf75	5.88095	5.83213	5.64606
	C17orf85	5.4124	5.48146	5.33897
	C17orf96	NA	NA	NA
	C18orf32	NA	NA	NA
	C18orf8	2.70282	3.42266	2.40692
	C19orf12	5.5582	5.10513	4.56807
	C19orf25	NA	NA	NA
	C19orf43	5.16733	4.70479	4.35638
	C19orf47	NA	NA	NA
	C19orf52	NA	NA	NA
	C19orf54	NA	NA	NA
	C19orf66	NA	4.30064	NA
	C1GALT1C1	4.93331	4.7758	4.57312
	C1orf106	4.3905	4.15134	3.98506
	C1orf112	4.4305	4.50998	3.98733
	C1orf123	5.7659	5.51988	5.32724
	C1orf131	5.17273	5.32783	5.33438
	C1orf174	NA	NA	NA
	C1orf198	5.50072	5.44471	5.25972
	C1orf50	5.67223	4.65587	5.04289
	C1QBP	5.19615	4.95911	4.71262
	C1R	NA	NA	NA
	C1S	4.04024	3.5711	3.54014
	C20orf27	5.82214	5.56694	5.14862
	C21orf33	5.43251	5.26244	5.06783
	C21orf59	3.89101	3.97954	3.78881
	C2CD3	5.36766	4.32036	6.37275
	C2orf49	5.51088	5.57921	5.27267
	C2orf69	4.67978	5.0144	4.64513
	C3orf17	4.73766	4.64864	4.82605
	C3orf38	4.49519	4.78806	4.36687
	C3orf58	NA	NA	NA
	C4orf27	4.88804	4.99022	5.30246
	C5	3.83634	3.87232	3.77589
	C5orf24	4.99328	4.95366	4.71847
	C5orf30	NA	NA	NA
	C5orf51	5.397	5.92176	5.7299
	C6	NA	NA	NA
	C6orf226	NA	NA	NA
	C6orf89	4.73712	4.17425	4.16917
	C7orf25	NA	NA	NA
	C7orf26	NA	NA	NA
	C8orf33	5.69337	5.44802	5.24687
	C8orf82	5.35801	5.21075	5.49349
	C9orf114	NA	NA	NA
	C9orf142	NA	NA	NA
	C9orf16	NA	NA	NA
	C9orf40	NA	NA	NA
	C9orf41	5.15517	5.34476	5.36381
	C9orf64	5.75523	5.58894	5.44973
	C9orf72	NA	NA	NA
	C9orf78	5.26887	5.11149	4.88774
	C9orf89	4.55242	4.12444	3.97171
	CA12	4.18012	3.97411	3.99205
	CA8	NA	NA	NA
	CAAP1	NA	NA	NA
	CAB39	5.7314	5.79367	5.63824
	CACTIN	NA	NA	NA
	CACUL1	5.0416	5.26378	5.15206
	CACYBP	6.23342	6.42417	6.00165
	CAD	5.93373	6.02574	6.03914
	CADM1	4.99725	4.53118	4.84869
	CADPS	NA	NA	NA
	CALCOCO1	4.66325	4.59355	4.28737
	CALCOCO2	4.92915	4.76005	4.60408
	CALD1	5.3904	4.95488	4.88659
	CALD1	2.56109	1.78254	2.14324
	CALU	NA	NA	NA
	CALU	5.2156	4.97401	4.79153
	CAMK1	5.17618	4.92958	4.71512
	CAMK1D	4.92269	4.53201	4.7119
	CAMK2D	5.97945	5.9592	6.34754
	CAMK2G	5.06165	4.93645	4.76817
	CAMKK1	NA	NA	NA
	CAMLG	4.84154	4.49425	4.40732
	CAMSAP1	4.42922	4.20973	4.29475
	CAMSAP2	4.64719	4.87668	4.90552
	CAND1	6.21882	6.55092	6.57337
	CANT1	4.36351	4.18317	3.58746
	CANX	5.34851	5.29882	5.234
	CAP1	5.6991	5.6944	5.55695
	CAPN1	5.40959	5.33444	5.40083
	CAPN2	5.02675	5.14133	5.22156
	CAPN5	NA	NA	NA
	CAPN7	4.78822	4.78478	4.73923
	CAPNS1	5.41143	5.16335	4.94665
	CAPRIN1	5.45562	5.26262	5.24908
	CAPZA1	6.11199	6.17795	6.22974
	CAPZA2	5.37604	5.41519	5.37985
	CAPZB	5.66123	5.41058	5.28752
	CARD10	4.26072	4.39269	4.95674
	CARHSP1	NA	NA	NA
	CARM1	5.52405	5.64728	5.45525
	CARS	4.40899	4.25913	4.14052
	CARS2	4.09808	4.16196	3.98262
	CASC3	4.69875	4.43672	4.4809
	CASC4	NA	NA	NA
	CASC5	4.95537	5.24642	5.58714
	CASK	5.32119	5.48406	5.30955
	CASP3	5.59314	5.72759	5.52411
	CASP6	5.29873	5.25683	5.19745
	CASP7	5.41792	4.98144	5.09307
	CASP8AP2	NA	NA	NA
	CAST	4.43303	4.28223	4.46204
	CAT	5.7843	5.5962	5.69678
	CATSPER1	7.16584	6.93059	6.20655
	CAV1	5.39436	4.99775	4.85812
	CAV2	4.24063	4.0567	4.12941
	CBFB	6.18316	6.09009	6.35485
	CBL	NA	NA	NA
	CBLL1	6.00096	6.15571	6.04055
	CBR1	5.70434	5.52615	5.42752
	CBR4	5.32586	5.48984	5.45247
	CBX1	NA	NA	NA
	CBX2	4.19541	3.85931	3.76791
	CBX3	5.98697	6.13309	5.94399
	CBX4	4.75365	4.73646	4.53896
	CBX6	4.42713	4.2856	4.33419
	CBX8	5.51563	5.89454	5.65832
	CC2D1A	5.29349	5.01624	4.99312
	CC2D1B	4.8417	5.66018	5.90626
	CCAR1	5.15415	5.20959	5.0658
	CCAR2	5.24962	5.27559	5.0883
	CCBL1	4.41315	4.49848	4.28766
	CCDC101	4.69903	4.49695	4.23239
	CCDC103	4.51106	4.67111	4.57198
	CCDC106	5.49128	4.9954	4.73351
	CCDC12	NA	NA	NA
	CCDC127	3.84476	3.85234	4.23092
	CCDC130	4.01898	NA	NA
	CCDC137	5.03676	4.81627	5.10556
	CCDC14	4.13349	4.47878	3.74802
	CCDC151	NA	NA	NA
	CCDC174	NA	NA	NA
	CCDC178	NA	NA	NA
	CCDC185	NA	NA	NA
	CCDC22	5.25885	5.24231	5.33485
	CCDC25	5.60075	5.46925	5.22426
	CCDC28A	4.54973	4.40469	4.31074
	CCDC34	NA	NA	NA
	CCDC43	NA	NA	NA
	CCDC47	5.19458	5.05549	4.87659
	CCDC50	5.62329	5.58424	5.30743
	CCDC51	3.88132	3.98851	3.96228
	CCDC53	4.894	4.84013	4.49128
	CCDC58	5.067	5.36383	4.92496
	CCDC59	NA	NA	NA
	CCDC6	5.61654	5.63064	5.5259
	CCDC71L	5.10444	NA	NA
	CCDC77	5.59162	5.56105	5.35771
	CCDC85C	5.04191	5.217	5.02061
	CCDC86	5.39608	5.12813	5.00874
	CCDC9	5.14197	5.29543	5.06789
	CCDC90B	5.13169	5.19982	5.04027
	CCDC92	4.80824	4.44333	4.42478
	CCDC93	4.84053	4.69206	4.6392
	CCDC94	4.57862	4.69303	4.66505
	CCM2	NA	NA	NA
	CCNA2	4.2657	4.77822	4.48997
	CCNC	3.08566	2.98754	2.65344
	CCND1	5.20704	5.39793	5.15267
	CCND3	5.17928	4.72691	4.62344
	CCNDBP1	5.91436	5.71971	5.91396
	CCNF	NA	NA	NA
	CCNH	5.18256	5.31232	5.07611
	CCNK	5.59575	5.69134	5.73336
	CCNL1	NA	NA	NA
	CCNL2	NA	NA	NA
	CCNT1	5.45282	5.71604	5.56836
	CCNT2	4.48171	4.76568	4.53713
	CCPG1	4.27397	4.29053	4.16539
	CCRN4L	5.38211	4.3928	4.18299
	CCS	5.17411	4.86885	4.55381
	CCSAP	NA	NA	NA
	CCT3	5.82122	5.6975	5.54816
	CCT4	5.92643	5.83665	5.63299
	CCT6A	6.11968	6.17637	5.98974
	CCT6B	6.74534	6.69904	6.5582
	CCT7	5.64777	5.53468	5.41784
	CCT8	6.04189	6.07699	5.87974
	CD109	5.70698	5.54878	5.58105
	CD14	NA	NA	NA
	CD151	3.61419	3.44596	2.94084
	CD276	4.46313	4.23818	4.80948
	CD2AP	5.65614	5.49926	5.46981
	CD2BP2	5.13681	5.13162	4.85719
	CD320	5.18491	5.50275	4.58911
	CD38	NA	NA	NA
	CD3EAP	6.27974	6.34216	5.96486
	CD44	6.08048	5.74097	5.61141
	CD46	NA	NA	NA
	CD59	NA	NA	NA
	CD63	4.39924	4.27934	4.04442
	CD68	4.8254	4.19718	4.20981
	CD70	NA	NA	NA
	CD81	4.73758	4.30651	4.21449
	CD9	4.40862	4.43915	4.41383
	CD97	4.10467	3.95164	3.36273
	CD99	NA	NA	NA
	CD99L2	4.46581	4.02843	3.5749
	CDA	NA	NA	NA
	CDC123	4.94535	4.83737	4.65888
	CDC14A	NA	NA	NA
	CDC16	4.45234	4.58211	4.50925
	CDC20	4.84999	4.84122	4.85742
	CDC23	5.14893	5.12491	5.36333
	CDC25C	5.38828	5.3171	5.56313
	CDC26	NA	NA	NA
	CDC27	5.50811	5.61778	5.54368
	CDC27	4.02464	3.8056	4.09984
	CDC34	5.22691	5.14026	4.66926
	CDC37	5.07941	4.75935	4.5224
	CDC37L1	4.84357	4.90105	4.04894
	CDC40	5.2256	5.22659	5.13787
	CDC42	5.36111	5.47194	5.31724
	CDC42BPB	4.3466	4.4124	4.28605
	CDC42EP1	4.14465	3.3389	3.78648
	CDC42EP2	5.15647	5.7098	5.46246
	CDC42EP3	4.38925	4.65441	4.65069
	CDC42EP4	4.85594	4.77989	4.70506
	CDC42SE2	NA	NA	NA
	CDC45	4.85047	4.59917	4.34923
	CDC5L	6.30557	6.28783	6.33006
	CDC6	4.62943	4.53931	4.3269
	CDC7	5.19317	5.55631	4.96716
	CDC73	5.85985	5.79573	5.78456
	CDCA2	5.06339	5.1476	4.96417
	CDCA3	4.56873	4.37623	3.87387
	CDCA4	4.94033	5.22859	5.14154
	CDCA5	5.97862	5.64343	5.41157
	CDCA7	5.4251	5.58526	5.3057
	CDCA7L	5.39243	5.17569	5.12753
	CDCA8	5.65667	6.1709	5.36865
	CDCP1	5.28688	4.89994	4.68355
	CDH1	4.88341	4.72125	5.08051
	CDH17	NA	NA	NA
	CDH2	5.19672	4.761	4.72102
	CDH4	5.73224	4.48446	5.19489
	CDH6	NA	NA	NA
	CDIPT	4.19949	3.88007	3.69151
	CDK12	4.4863	4.49653	4.40541
	CDK2	5.50978	5.42894	5.25964
	CDK4	5.47494	5.40567	5.15037
	CDK5	5.33601	5.11519	4.91651
	CDK5RAP1	4.95851	4.85481	4.74118
	CDK5RAP3	5.07693	4.96354	4.60042
	CDK6	5.65512	5.48743	5.33598
	CDK7	5.3847	5.4209	5.13632
	CDK9	5.19746	5.31673	5.11166
	CDKAL1	5.70382	6.00386	5.86913
	CDKL5	5.06826	4.36658	5.65506
	CDKN1A	NA	NA	NA
	CDKN2AIP	4.66309	4.9976	4.54192
	CDKN2AIPNL	5.33258	5.11562	4.90678
	CDKN3	4.88127	4.90693	4.59353
	CDR2	4.70766	4.9153	4.3478
	CDR2L	4.13636	3.7911	4.01722
	CDS2	4.20367	4.0029	3.70157
	CDT1	5.01909	4.69415	4.39841
	CDV3	5.64348	5.79197	5.6496
	CDYL	4.09195	4.55815	5.03779
	CEBPB	5.83618	5.52802	5.13069
	CEBPD	6.04927	5.6224	5.35176
	CEBPG	NA	NA	NA
	CEBPZ	5.25801	5.5165	5.33423
	CEBPZOS	4.82334	4.72539	4.89646
	CECR5	5.32268	5.09042	4.92893
	CELF1	6.19754	5.99775	6.04235
	CELSR1	4.09286	4.23236	4.05829
	CENPB	4.32401	4.13437	3.98958
	CENPC	5.36358	5.96093	5.9121
	CENPE	4.49946	4.84946	4.70998
	CENPF	5.07795	5.30324	5.16952
	CENPH	5.52102	5.19049	5.02572
	CENPJ	6.433	6.53548	6.45397
	CENPK	5.06854	5.03051	4.74513
	CENPN	NA	NA	NA
	CENPO	4.46702	4.20695	4.05632
	CENPT	NA	NA	NA
	CENPV	5.29785	4.97753	4.69165
	CEP120	3.9948	4.20115	3.82003
	CEP135	NA	NA	NA
	CEP170	5.77481	5.77184	5.75225
	CEP170B	NA	NA	NA
	CEP250	3.43082	3.55048	2.95177
	CEP290	NA	NA	NA
	CEP350	4.29488	4.37402	4.61817
	CEP41	NA	NA	NA
	CEP44	5.40296	5.49852	5.39011
	CEP55	4.6678	4.80753	4.63708
	CEP57	5.04823	5.18208	5.08343
	CEP63	NA	NA	NA
	CEP68	5.76803	5.37104	4.87664
	CEP72	NA	NA	NA
	CEP76	4.92339	4.79232	4.61133
	CEP78	5.07199	4.88142	4.96132
	CEP89	4.65127	4.61489	4.43051
	CEP97	4.85934	5.15194	4.73306
	CEPT1	5.28655	5.53125	5.44505
	CERCAM	4.23556	3.68518	3.82794
	CERK	NA	NA	NA
	CERS2	4.00999	3.66426	3.62024
	CERS5	NA	NA	NA
	CES1	3.85249	4.318	3.25115
	CETN2	4.40742	4.25598	3.9764
	CETN3	NA	NA	NA
	CFAP20	4.61309	4.60006	4.42927
	CFAP36	4.72285	4.6368	4.38681
	CFAP97	NA	NA	NA
	CFDP1	5.21004	4.96801	4.99665
	CFL2	6.16758	6.44597	6.20172
	CFLAR	5.97855	5.62909	5.36752
	CGGBP1	6.13804	6.13333	6.02492
	CGN	5.37805	5.97824	5.84697
	CHAC1	NA	NA	NA
	CHAF1A	5.15218	4.96012	4.98494
	CHAF1B	5.45103	5.29158	5.26351
	CHAMP1	5.26265	5.23511	5.27495
	CHCHD1	5.77912	5.60603	5.31892
	CHCHD10	NA	NA	NA
	CHCHD3	5.37703	5.23652	4.95196
	CHCHD4	5.46817	5.45294	5.29511
	CHCHD5	5.07407	4.66309	4.39991
	CHCHD6	5.53239	5.0318	4.86018
	CHD1	4.65838	5.04652	5.04308
	CHD1L	4.84887	4.86772	4.9567
	CHD2	4.38605	4.02875	3.732
	CHD3	4.10006	3.59792	3.73016
	CHD4	5.01973	5.24339	5.2302
	CHD6	5.77813	4.25655	5.14448
	CHD7	3.53712	3.6921	3.54139
	CHD8	NA	NA	NA
	CHD8	4.98354	4.79279	4.8797
	CHD9	4.72468	4.96706	4.50855
	CHEK1	4.81626	4.76064	4.60549
	CHEK2	NA	NA	NA
	CHERP	5.88938	5.95502	5.68768
	CHFR	NA	NA	NA
	CHID1	4.1155	3.75782	3.5822
	CHKA	4.31581	4.65436	3.93358
	CHM	NA	NA	NA
	CHML	4.46788	4.52914	4.45712
	CHMP1A	NA	NA	NA
	CHMP1B	3.54155	3.35077	3.13843
	CHMP2A	5.54013	5.27726	4.98882
	CHMP2B	5.48892	5.6603	5.40864
	CHMP3	5.95506	5.71685	5.5124
	CHMP4A	5.07921	4.85782	4.56178
	CHMP4B	4.4252	4.35875	4.11189
	CHMP4C	4.87087	4.61148	4.63726
	CHMP5	5.9511	5.69619	5.52045
	CHMP6	NA	NA	NA
	CHMP7	4.42033	4.85125	4.40437
	CHORDC1	5.98424	6.49486	6.22364
	CHPF	NA	NA	NA
	CHPF2	4.13359	3.68924	3.5678
	CHPT1	NA	NA	NA
	CHRAC1	6.17056	6.04553	5.90075
	CHST11	5.44251	5.24758	5.13294
	CHST12	NA	NA	NA
	CHST14	4.52428	4.6812	4.05599
	CHST3	NA	NA	NA
	CHST7	NA	NA	NA
	CHTF8	5.92905	5.73471	5.5491
	CHTOP	5.49822	5.42535	5.16382
	CHUK	4.27563	4.34389	4.25441
	CIAO1	4.25111	4.22023	4.05476
	CIAPIN1	5.30626	5.23572	5.02778
	CIB1	3.90345	3.69648	3.48438
	CIRBP	5.46468	5.24294	4.97709
	CIRH1A	5.25929	5.39012	5.53722
	CISD2	5.3635	5.42532	5.31462
	CIT	5.22629	5.41048	5.33193
	CITED2	NA	NA	NA
	CIZ1	4.74706	4.53849	4.49249
	CKAP2	5.23825	5.48052	5.34803
	CKAP2L	5.026	4.83762	4.87757
	CKAP4	5.19344	5.13945	5.05356
	CKAP5	5.82271	5.89733	5.802
	CKS1B	4.32295	4.03849	3.64304
	CKS2	4.85079	4.84181	4.67916
	CLASP1	5.3757	5.39988	5.31273
	CLASP2	5.69976	5.76492	5.83366
	CLASP2	NA	NA	NA
	CLASRP	4.32508	5.05982	3.80368
	CLCC1	4.78414	4.80804	4.82573
	CLCN7	4.12611	3.93872	4.01856
	CLDN1	5.07838	4.81113	5.19231
	CLDN12	NA	NA	NA
	CLDND1	NA	NA	NA
	CLEC16A	5.8568	5.98742	5.79875
	CLIC1	5.10841	4.98474	4.83025
	CLIC4	6.15198	6.08546	5.92568
	CLINT1	6.03977	5.95009	5.84766
	CLIP2	4.34861	5.53234	4.61037
	CLK2	4.28366	4.41356	4.18834
	CLK3	4.2821	4.50742	4.14456
	CLK4	NA	NA	NA
	CLMN	4.65492	4.59935	4.84591
	CLN3	4.20911	3.93174	3.62397
	CLN5	NA	NA	NA
	CLN6	NA	NA	NA
	CLN8	NA	NA	NA
	CLNS1A	6.09294	5.9004	5.60528
	CLP1	4.25912	4.48314	4.09002
	CLPB	NA	NA	NA
	CLPB	5.45927	5.28859	5.20655
	CLPP	4.1616	4.04202	3.9727
	CLPTM1	4.55749	4.16153	4.15224
	CLPTM1L	4.02081	3.78628	3.51319
	CLSPN	5.32226	5.35309	5.18161
	CLSTN1	3.80255	3.56239	3.31533
	CLTA	5.4032	5.09027	4.84408
	CLTB	NA	NA	NA
	CLTC	5.95375	6.37176	6.29913
	CLTCL1	5.54975	5.75237	5.75073
	CLU	5.11521	4.84036	4.62275
	CLUH	5.57094	5.7411	5.518
	CLUH	3.00764	4.03383	3.8747
	CMAS	4.51695	4.48021	4.29767
	CMBL	5.6766	5.58253	5.32349
	CMC1	5.49729	5.54847	5.30975
	CMC2	NA	NA	NA
	CMIP	5.46104	5.24506	5.20331
	CMPK2	NA	NA	NA
	CMTM6	4.51404	4.38724	4.3318
	CMTR1	4.36667	4.32645	4.05957
	CMTR2	4.7531	5.26145	4.89132
	CNBD2	NA	NA	NA
	CNBP	3.2765	3.1051	2.98529
	CNDP2	6.1145	6.04598	6.29061
	CNIH4	5.49025	5.51547	5.31981
	CNKSR2	4.52239	4.7476	4.80245
	CNKSR3	4.22805	4.47256	3.87986
	CNN2	6.0312	5.85121	5.64297
	CNN3	6.18451	5.89289	5.74753
	CNN3	NA	NA	NA
	CNNM1	4.29837	3.88915	4.51545
	CNNM2	NA	NA	NA
	CNNM3	4.36574	4.85954	4.1836
	CNNM4	5.15562	4.81762	4.73047
	CNOT1	5.36481	5.39544	5.43844
	CNOT10	4.69555	4.8494	4.59253
	CNOT11	5.13129	5.07835	4.87675
	CNOT2	5.18989	5.43352	5.30909
	CNOT4	5.28404	5.38031	5.06325
	CNOT7	4.26797	4.37663	4.70218
	CNP	5.62013	5.23725	5.29449
	CNPY2	4.32649	4.08572	3.86077
	CNPY4	5.4461	5.26432	5.08266
	CNTN1	4.82147	5.20223	5.1451
	CNTNAP1	4.58783	NA	3.22624
	CNTNAP3	4.97024	4.74495	4.74984
	CNTNAP3B	NA	NA	NA
	CNTROB	4.50738	4.35049	4.38135
	COA6	4.58709	4.34736	4.40776
	COA7	4.86101	5.26783	5.11502
	COASY	4.74303	4.58717	4.56419
	COBL	3.99051	5.44868	4.82389
	COBLL1	NA	NA	NA
	COCH	3.94663	3.41831	3.84668
	COG1	4.05251	4.13191	4.0811
	COG2	4.58464	4.41814	4.2977
	COG3	5.12157	5.33	4.86366
	COG4	4.50858	4.43853	4.31987
	COG5	4.85612	5.09401	5.035
	COG6	4.2996	4.86029	4.23607
	COG7	4.63126	4.54978	4.43889
	COIL	5.05192	5.23071	5.0933
	COL18A1	4.33003	4.03752	3.82717
	COL4A1	4.23389	3.79456	3.70103
	COL4A2	4.61606	4.24164	4.06524
	COL4A3BP	5.08498	5.34181	5.22578
	COL4A6	NA	NA	NA
	COL5A1	4.68066	4.16331	4.17746
	COL5A2	3.11359	2.93714	2.83691
	COL6A1	5.00717	4.20449	4.5354
	COL6A2	4.77644	3.92426	3.92954
	COL7A1	3.51885	1.62321	2.06686
	COLGALT1	5.33419	5.55906	5.05487
	COMMD10	5.5414	5.59818	5.54618
	COMMD2	5.82768	5.96132	5.80231
	COMMD3-BMI1	5.99585	6.13262	6.19129
	COMMD4	5.15482	4.93656	4.68769
	COMMD5	NA	NA	NA
	COMMD7	5.03838	4.92319	4.81651
	COMMD8	5.15842	5.06728	5.07795
	COMMD9	5.21086	5.22466	4.79306
	COMT	5.67345	5.36976	5.21709
	COPA	5.93488	6.14359	6.09613
	COPB1	5.63176	5.93911	5.79517
	COPB2	5.46154	5.5549	5.56546
	COPE	5.26589	4.79599	4.73322
	COPG2	5.29831	5.33067	5.297
	COPRS	4.56083	4.3048	4.55341
	COPS2	6.08027	6.28056	6.13173
	COPS3	4.97535	5.04613	4.77889
	COPS4	6.02168	6.07953	6.01034
	COPS5	5.51963	5.40628	5.2312
	COPS6	5.64211	5.50121	5.39342
	COPS7A	NA	NA	NA
	COPS7B	5.7568	5.47787	5.54557
	COPS8	6.04365	5.89	5.7138
	COPZ1	5.61378	5.41513	5.34528
	COQ10B	NA	NA	NA
	COQ4	3.83322	3.89646	3.44729
	COQ4	NA	NA	NA
	COQ5	5.2663	5.09932	5.00003
	COQ6	6.32026	6.23287	6.03656
	COQ7	NA	NA	NA
	CORO1C	5.64244	5.64074	5.67729
	COTL1	5.22547	5.03703	4.83438
	COX11	4.90413	4.81533	4.68009
	COX14	NA	NA	NA
	COX15	4.89066	4.94341	4.96802
	COX17	4.20479	4.02453	3.78231
	COX19	6.27573	6.78069	6.53411
	COX4I1	5.24844	4.83117	4.5247
	COX5A	5.29935	4.92559	4.59047
	COX5B	5.15144	4.73817	4.50636
	COX6A1	NA	NA	2.391
	COX6B1	4.83271	4.46728	4.25876
	COX6C	4.94825	4.56359	4.39229
	COX7A2	4.79955	4.82213	4.685
	COX7A2L	4.84173	4.43606	4.36072
	COX7C	4.56103	4.33595	3.98607
	CP	NA	NA	NA
	CPD	5.53125	5.80333	5.64862
	CPLX2	4.94159	4.84804	4.68696
	CPM	NA	NA	NA
	CPNE1	5.43427	5.11039	5.01534
	CPNE2	5.08568	4.70141	4.55121
	CPNE3	6.2359	6.40414	6.32754
	CPNE4	NA	NA	NA
	CPNE7	4.69797	4.63584	4.02395
	CPNE8	5.69319	5.84212	5.65206
	CPOX	6.05582	6.17746	6.11127
	CPPED1	6.11315	6.33969	6.23237
	CPS1	5.34928	5.39712	5.29173
	CPSF1	4.58077	4.53189	4.40516
	CPSF2	6.1741	6.21363	6.15097
	CPSF3	5.60818	5.60206	5.30039
	CPSF3L	4.90921	4.80651	4.68837
	CPSF4	4.92657	5.08464	4.69683
	CPSF6	6.14027	6.07016	5.94217
	CPSF7	5.75695	5.75862	5.5543
	CPT1A	4.92063	5.41185	5.20018
	CPT2	5.20292	5.43761	5.37066
	CRADD	5.17552	4.87474	4.73547
	CRAMP1L	NA	NA	NA
	CRAT	5.07779	4.81071	4.91851
	CRBN	NA	NA	NA
	CREB1	6.35207	6.31832	5.98842
	CREB3L2	4.56156	4.3982	4.50315
	CREB3L4	5.05303	4.83025	4.4376
	CREBBP	4.68929	4.54515	4.4782
	CREG1	NA	NA	NA
	CRIM1	4.53619	4.14575	4.04782
	CRIP1	4.44602	4.24637	4.08683
	CRIP2	4.06057	4.26129	4.21422
	CRIPT	NA	NA	NA
	CRK	3.95352	4.19607	3.92259
	CRKL	5.53259	5.94672	5.75326
	CRLF3	5.29135	5.42722	5.15454
	CRNN	NA	NA	NA
	CROCC	6.52019	6.33789	5.86329
	CRTAP	5.48282	5.21321	5.11223
	CRTC1	5.67071	5.42661	4.95418
	CRTC2	NA	NA	NA
	CRYBG3	NA	NA	NA
	CRYZ	6.11552	6.14541	6.03767
	CRYZL1	NA	NA	NA
	CS	5.90261	6.31028	6.42936
	CSE1L	6.53518	6.98487	6.83293
	CSF1	4.23252	3.85414	3.71178
	CSF2RA	NA	NA	NA
	CSGALNACT2	NA	NA	NA
	CSK	5.16403	5.16318	5.10556
	CSNK1D	5.22018	5.23153	5.00352
	CSNK1E	NA	NA	NA
	CSNK1G3	4.74148	4.34788	4.52839
	CSNK2A2	5.72111	5.58998	5.44538
	CSPP1	4.45602	3.69697	5.08915
	CSRNP2	NA	NA	NA
	CSRP1	5.58748	5.4436	5.44377
	CSRP2	NA	NA	NA
	CST3	5.20648	4.81241	4.53644
	CSTB	5.27557	5.11114	4.80473
	CSTF1	4.63053	5.07259	4.87888
	CSTF2	6.08392	5.97679	5.84707
	CSTF2T	4.63169	4.67925	4.6367
	CSTF3	5.1146	4.89808	4.76644
	CTBP1	5.00806	4.90913	4.78351
	CTBP2	6.1315	6.02693	5.9709
	CTCF	5.15845	5.31733	5.10932
	CTDP1	5.12587	4.96243	5.19268
	CTDSPL2	6.24039	6.26026	6.14945
	CTGF	4.75082	4.26981	4.14614
	CTNNA1	5.56714	5.4582	5.40795
	CTNNA2	8.69058	7.54081	7.34561
	CTNNAL1	4.53616	4.8223	4.46704
	CTNNB1	5.25923	5.29253	5.07538
	CTNNBL1	5.49594	5.59576	5.97572
	CTNND1	NA	NA	NA
	CTPS1	6.23375	6.22854	6.1294
	CTPS2	5.26335	5.30841	5.15081
	CTR9	4.9745	5.0964	4.90864
	CTSB	5.16643	4.91767	4.72337
	CTSC	4.50375	4.29555	4.20523
	CTSF	4.28242	3.85539	3.38074
	CTSS	3.64441	3.46488	3.49031
	CTSZ	4.30058	4.0849	3.8005
	CTTNBP2NL	5.31271	5.32844	5.08121
	CTU1	6.13043	6.00584	5.89564
	CTU2	4.58813	4.57132	4.38104
	CUEDC1	4.26035	3.9797	4.4992
	CUL1	4.86546	5.08528	5.01614
	CUL2	5.75079	5.91312	5.90177
	CUL3	5.92506	6.07774	6.02198
	CUL4A	4.91826	4.96048	4.8403
	CUL4B	5.73764	5.8066	5.73594
	CUL5	5.30835	5.43314	5.36006
	CUL7	3.94116	3.81557	3.2259
	CUTA	NA	NA	NA
	CUTA	NA	NA	NA
	CUTC	5.04161	4.96283	4.93454
	CUX1	4.4467	3.82121	4.02085
	CWC22	5.24438	5.21634	5.31055
	CWC25	4.96331	5.06817	4.5416
	CWC27	5.3181	5.22063	4.99227
	CWF19L1	4.91416	4.87759	4.70871
	CWF19L2	NA	NA	NA
	CXADR	4.63943	5.1442	4.62653
	CXCL5	5.67176	5.16838	4.99893
	CXorf22	NA	NA	NA
	CXorf38	5.67895	5.3997	5.34019
	CXXC1	NA	NA	NA
	CXXC5	NA	NA	NA
	CYB5A	5.69192	5.2821	5.09038
	CYB5D2	4.9293	4.68704	4.78144
	CYB5R1	4.44137	4.28808	4.15288
	CYB5R3	5.3757	5.24495	5.13784
	CYB5R4	4.29527	4.70925	4.26332
	CYBA	4.30543	4.00319	3.70432
	CYBRD1	NA	NA	NA
	CYC1	5.75741	5.60699	5.4726
	CYCS	6.81571	6.64956	6.44192
	CYFIP1	5.45481	5.68058	5.61981
	CYHR1	4.03498	3.92057	3.78905
	CYLD	NA	NA	NA
	CYP1B1	5.7612	5.27302	5.40381
	CYP24A1	5.12479	4.97766	4.87523
	CYP2S1	3.5762	3.61999	3.85199
	CYP2S1	4.38841	4.42207	4.4506
	CYP4F11	3.9468	3.64217	3.79205
	CYP51A1	5.64701	5.58582	5.44561
	CYP51A1	NA	NA	NA
	CYR61	4.89087	4.67295	4.38444
	CYSTM1	NA	NA	NA
	CYTH1	4.98508	4.46308	4.50692
	CYTH2	NA	NA	NA
	D2HGDH	NA	NA	NA
	DAAM1	NA	NA	NA
	DAB2	4.59721	4.5178	5.24745
	DAB2IP	4.02169	3.52984	3.51929
	DAD1	4.11533	3.8292	3.89799
	DAG1	4.9202	4.72697	4.51199
	DAP3	5.5197	5.39416	5.10428
	DAPK1	4.61453	4.53695	4.49023
	DAPK3	4.73854	4.53574	4.33214
	DARS	6.21594	6.3216	6.30629
	DARS2	5.59034	5.60805	5.67315
	DAXX	NA	NA	NA
	DAZAP1	NA	NA	NA
	DAZAP2	4.92551	4.97905	4.73174
	DBF4	NA	NA	NA
	DBI	5.6435	5.3246	5.06861
	DBN1	4.8277	4.55338	4.58774
	DBNL	4.40735	4.07166	3.99112
	DBR1	4.55572	4.76133	4.60911
	DBT	5.45422	5.67018	5.7716
	DCAF10	4.7099	4.98028	4.65384
	DCAF11	4.81735	4.43704	4.24801
	DCAF13	5.78194	5.88398	5.72571
	DCAF15	NA	NA	NA
	DCAF4	NA	NA	NA
	DCAF7	5.90796	5.56327	5.52792
	DCAF8	4.3306	4.17237	3.99741
	DCAKD	5.34166	5.15798	5.06757
	DCBLD1	4.34899	3.63814	3.44804
	DCBLD2	4.5842	4.39488	4.30216
	DCD	NA	NA	NA
	DCK	5.7745	5.94378	5.94827
	DCLK2	NA	NA	NA
	DCLRE1A	NA	NA	NA
	DCP1B	4.43569	4.91984	5.63491
	DCPS	4.87977	4.72879	4.55927
	DCTD	5.31646	5.3511	5.59795
	DCTN3	4.97647	4.84008	4.40984
	DCTN4	5.52974	5.68594	5.51212
	DCTN6	5.46193	5.66408	5.44332
	DCTPP1	5.66229	5.4862	5.2969
	DCUN1D1	5.33251	5.5052	5.36094
	DCUN1D5	6.23385	6.41482	6.32689
	DCXR	5.15574	4.76423	4.4742
	DDA1	5.24547	4.98439	4.68359
	DDAH1	5.67403	5.98042	5.81068
	DDB1	5.72358	5.69999	5.65406
	DDB2	5.03613	4.6979	4.56658
	DDHD2	NA	NA	NA
	DDI2	5.26081	5.10528	4.54808
	DDIT4	NA	NA	NA
	DDOST	5.01562	4.75848	4.81444
	DDR1	3.98005	3.63932	3.46624
	DDRGK1	4.96716	4.6241	4.42463
	DDX1	6.01554	5.89814	5.89936
	DDX10	4.80951	4.77005	4.87573
	DDX17	5.66324	5.78111	5.51785
	DDX18	5.87323	6.20394	5.88988
	DDX20	4.93368	5.20158	5.28427
	DDX21	6.1026	6.14325	6.06364
	DDX23	5.3851	5.25587	5.10759
	DDX24	5.16423	5.13547	5.07702
	DDX27	5.67846	5.60285	5.66482
	DDX28	5.13017	5.1767	5.25226
	DDX31	5.24022	5.39285	5.39765
	DDX3X	6.1623	6.04623	5.90987
	DDX3Y	5.25175	5.44638	5.36967
	DDX41	5.34097	5.2143	5.01817
	DDX42	5.37686	5.39633	5.37701
	DDX46	NA	NA	NA
	DDX46	6.2165	6.1859	6.11509
	DDX5	NA	NA	NA
	DDX51	5.08457	5.06727	5.23525
	DDX52	5.83256	5.90686	5.72841
	DDX54	5.07936	4.97721	4.81514
	DDX55	5.13935	5.46685	5.29533
	DDX56	5.31957	5.21045	5.0318
	DDX58	5.46663	4.72022	4.83597
	DDX59	4.35058	3.98223	4.08764
	DDX6	6.46897	6.78961	6.5693
	DDX60	4.72944	4.0305	4.14097
	DDX60L	4.2716	3.46283	3.94299
	DECR1	5.0924	4.98685	4.73053
	DECR2	NA	NA	NA
	DEDD2	NA	NA	NA
	DEF8	NA	NA	NA
	DEGS1	NA	NA	NA
	DEK	5.73958	5.68246	5.79812
	DENND3	NA	NA	NA
	DENND4A	3.9839	3.82975	4.13912
	DENND4C	4.95867	5.49117	5.52442
	DENND5B	4.18134	NA	NA
	DENND6A	NA	NA	NA
	DENR	NA	NA	NA
	DEPDC1	4.42072	4.67334	4.73625
	DEPDC1B	4.07707	4.08034	3.99204
	DEPDC7	NA	NA	NA
	DERA	5.24556	5.19125	5.18663
	DERL1	4.37245	4.34945	4.27449
	DERL2	NA	NA	NA
	DESI1	NA	NA	NA
	DFFA	5.58258	5.50882	5.33308
	DFNA5	4.92926	5.01711	4.87905
	DGCR14	NA	NA	NA
	DGCR8	4.72222	4.86832	4.77685
	DGKA	NA	NA	NA
	DGKD	4.67367	4.52402	4.43098
	DGKE	NA	NA	NA
	DHCR7	5.38695	5.26591	5.33955
	DHDDS	NA	NA	NA
	DHODH	NA	NA	NA
	DHPS	5.08787	4.86997	4.56454
	DHRS1	5.04563	5.07315	4.75521
	DHRS3	4.8919	4.62645	4.59054
	DHRS7B	4.85497	4.51958	4.59882
	DHRSX	4.62804	4.43422	4.17269
	DHTKD1	4.72715	4.30199	4.78583
	DHX15	6.06332	6.29613	6.41484
	DHX29	5.53583	5.74812	5.72118
	DHX30	5.41943	5.41857	5.37309
	DHX32	4.40272	4.7162	4.56832
	DHX33	4.44764	4.26663	3.90449
	DHX34	4.10313	4.1851	3.8613
	DHX35	NA	NA	NA
	DHX36	5.74748	6.18765	6.12984
	DHX37	5.17325	5.09655	5.01007
	DHX38	5.06528	4.86114	4.87726
	DHX40	5.60182	5.5113	5.45039
	DHX57	4.15186	4.46778	4.36543
	DHX8	5.27211	5.41273	5.18525
	DHX9	6.19393	6.28666	6.17728
	DIABLO	4.77737	4.58094	4.53612
	DIAPH1	5.07635	4.96356	5.16364
	DIAPH2	5.68526	5.8201	5.99719
	DIAPH3	5.19999	5.38929	5.24821
	DICER1	4.44926	4.84272	4.86019
	DIDO1	5.05157	5.15402	4.56166
	DIEXF	5.19227	5.04789	5.11064
	DIMT1	5.74642	5.76903	5.655
	DIP2A	NA	NA	NA
	DIP2B	5.16202	5.03542	5.14911
	DIRC2	NA	NA	NA
	DIS3	6.11421	6.42849	6.26791
	DIS3L	4.27685	5.27117	4.67365
	DIS3L2	4.60856	5.13293	4.57431
	DKC1	5.13928	5.1269	5.03987
	DKK1	4.15666	4.17151	4.15708
	DKK3	NA	NA	NA
	DLAT	6.32431	6.19463	6.15626
	DLD	6.09019	6.06993	6.02008
	DLG1	5.15769	5.41646	5.30015
	DLG5	4.34463	4.2733	4.04577
	DLGAP4	4.83329	4.51884	4.70074
	DLGAP5	5.68997	5.95672	5.84314
	DLST	5.94991	5.82615	5.87071
	DMAP1	4.47915	4.4907	4.68892
	DMTN	NA	NA	NA
	DMWD	NA	NA	NA
	DMXL2	3.88707	3.99091	4.00982
	DNA2	5.00296	5.28858	5.27381
	DNAAF2	NA	NA	NA
	DNAJA1	5.06425	4.79906	4.51447
	DNAJA2	6.00693	6.04187	5.81304
	DNAJA3	5.41088	5.28089	5.09132
	DNAJA4	9.22786	8.46525	7.71942
	DNAJB1	5.77388	5.79549	5.38946
	DNAJB11	4.37212	4.40129	4.17209
	DNAJB12	5.49732	5.47079	5.37688
	DNAJB14	5.56548	5.23831	5.19299
	DNAJB2	4.64491	3.93636	4.09396
	DNAJB4	5.97456	5.76781	5.70457
	DNAJB6	3.41305	3.39691	3.18731
	DNAJC1	4.22987	4.09344	3.9463
	DNAJC10	5.4015	5.22392	5.13809
	DNAJC11	5.03934	5.32196	5.21337
	DNAJC13	5.24352	5.3872	5.54361
	DNAJC16	NA	NA	NA
	DNAJC17	4.53658	4.36015	4.02693
	DNAJC19	5.12897	4.92796	4.69133
	DNAJC2	5.10309	5.4651	5.09993
	DNAJC3	4.63592	4.76385	4.47187
	DNAJC30	NA	NA	NA
	DNAJC6	NA	NA	NA
	DNAJC7	4.99661	4.89008	4.72953
	DNAJC8	5.6064	5.51284	5.47734
	DNASE2	NA	NA	NA
	DNHD1	6.04665	6.25341	5.23345
	DNM1	5.34239	5.20831	5.03299
	DNM1L	5.84386	6.02773	5.94213
	DNM1L	NA	NA	NA
	DNM2	5.27035	5.16354	5.21696
	DNMBP	4.91012	4.59631	4.56091
	DNMT1	5.64879	5.5644	5.63445
	DNMT1	NA	NA	NA
	DNPEP	5.60266	5.23482	5.21263
	DNPH1	5.84631	5.46865	5.11046
	DNTTIP1	4.86901	4.8194	4.50744
	DNTTIP2	5.47225	5.44224	5.28663
	DOCK1	4.11275	4.02671	3.94977
	DOCK10	5.28336	5.58561	5.48906
	DOCK4	4.25091	4.0876	4.12202
	DOCK7	5.04439	5.36145	5.30196
	DOCK9	NA	NA	NA
	DOHH	5.57393	5.61743	5.70677
	DOK4	NA	NA	NA
	DOLK	NA	NA	NA
	DOLPP1	NA	NA	NA
	DOPEY2	5.72227	5.65646	5.88057
	DPAGT1	4.13478	3.97728	3.93093
	DPCD	NA	NA	NA
	DPF2	5.85671	5.75837	5.46958
	DPH1	4.98111	4.81102	4.63575
	DPH2	3.90665	4.04755	3.57674
	DPH5	5.32343	5.09743	4.51725
	DPM1	5.61351	5.76614	5.80392
	DPM3	NA	NA	NA
	DPP7	NA	NA	NA
	DPP9	4.23013	4.21634	4.051
	DPY19L1	4.56303	4.34424	4.29975
	DPY19L4	NA	NA	NA
	DPYD	NA	NA	NA
	DPYSL2	6.53865	6.50549	6.50736
	DPYSL3	6.04834	5.66932	5.73395
	DPYSL4	4.62244	4.73971	4.53131
	DPYSL5	6.56974	6.56663	6.51724
	DRAP1	5.63197	5.30129	5.06381
	DRG1	5.24594	5.39613	5.11451
	DRG2	5.60915	5.60638	5.47085
	DSC1	NA	NA	NA
	DSC3	NA	NA	NA
	DSCR3	5.01593	4.94326	4.86593
	DSG1	NA	NA	NA
	DSG2	5.28091	5.34367	5.271
	DSN1	5.19928	5.37763	5.24173
	DST	4.51028	4.63923	4.54853
	DSTYK	4.33757	4.79132	4.69433
	DTD1	5.011	4.76583	4.40167
	DTL	4.8756	4.77934	4.47678
	DTNBP1	NA	NA	NA
	DTX2	NA	NA	NA
	DTX2	4.8515	4.72016	4.38637
	DTX3L	5.5663	5.03313	5.18905
	DTYMK	6.05065	5.71326	5.26636
	DUS1L	NA	NA	NA
	DUS3L	NA	NA	NA
	DUSP1	5.6101	5.25406	5.09254
	DUSP11	4.98463	5.24236	4.98157
	DUSP12	5.35556	5.35068	5.18092
	DUSP14	4.66685	4.36506	4.32973
	DUSP16	NA	NA	NA
	DUSP23	5.20461	4.9366	4.69747
	DUSP3	5.40238	5.50669	5.36285
	DUSP4	5.29615	5.11255	4.8973
	DUSP5	5.26271	4.85629	4.89594
	DUT	2.96186	2.793	2.53121
	DVL2	4.88269	4.71558	4.47426
	DYNC1H1	5.64518	5.6945	5.64854
	DYNC1I2	5.54063	5.51286	5.44022
	DYNC1LI2	5.25077	5.2618	5.13322
	DYNLL2	5.22328	5.41143	5.13417
	DYNLT1	4.94239	4.68237	4.55686
	DYNLT3	5.82709	5.88203	5.77586
	DYRK1A	5.48513	5.98164	5.99924
	DYRK1B	NA	NA	NA
	DYX1C1	6.59358	6.53666	5.86962
	DZIP3	4.21169	4.19884	4.11783
	E2F3	4.84896	5.29482	4.47432
	E2F4	4.76391	4.58753	4.57828
	E2F7	NA	NA	NA
	EAPP	NA	NA	NA
	EBNA1BP2	5.15017	5.00456	4.78731
	EBP	2.21221	2.02229	1.78239
	ECE1	4.44369	4.01129	3.95887
	ECH1	5.20216	4.86274	4.69592
	ECHDC1	5.11375	5.26296	5.33385
	ECHS1	5.27019	5.11866	4.9456
	ECSIT	4.91829	4.47837	4.44603
	ECT2	5.41801	5.41618	5.45281
	EDARADD	5.65947	5.50948	5.80331
	EDC3	4.34842	4.25605	4.57176
	EDC4	5.54074	5.66861	5.44437
	EDEM2	NA	NA	NA
	EDF1	NA	NA	NA
	EDRF1	4.34404	4.6996	4.1541
	EEA1	5.47345	5.80766	5.83491
	EED	5.2026	5.42286	5.45237
	EEF1A1	4.73562	4.19753	3.95014
	EEF1A2	5.56537	5.08256	4.90522
	EEF1D	4.66035	4.28521	3.97083
	EEF1D	5.48113	5.0711	4.68017
	EEF1G	5.37678	4.83835	4.72451
	EEF2	5.84127	5.49716	5.4293
	EEF2K	5.05369	4.71055	6.07677
	EEFSEC	5.29589	5.39365	5.13686
	EFCAB14	3.94874	3.50264	3.74523
	EFEMP1	NA	NA	NA
	EFHD2	6.46469	6.16011	5.96546
	EFNA1	NA	NA	NA
	EFNB1	NA	NA	NA
	EFR3A	4.14629	4.06191	3.85328
	EFR3B	4.54611	4.17624	4.16771
	EFTUD1	5.516	5.58846	5.55685
	EGFL7	4.45054	3.78341	3.77698
	EGFR	6.08899	5.73775	6.03661
	EGLN1	4.83674	4.81958	4.82698
	EHBP1	3.43668	3.2208	3.20434
	EHBP1L1	NA	NA	NA
	EHD1	6.24525	5.94456	5.87099
	EHD2	6.0849	6.03859	6.02935
	EHD3	NA	NA	NA
	EHD4	6.07447	5.76682	5.84472
	EHHADH	5.15546	4.88189	4.94355
	EHMT1	4.08543	3.43468	3.97212
	EHMT2	4.16065	4.1071	4.6953
	EI24	4.5405	4.39543	4.24879
	EID2	NA	NA	NA
	EIF1AX	5.97544	6.013	5.81255
	EIF1AY	5.04895	5.08551	4.79748
	EIF2A	5.90581	5.84455	5.74325
	EIF2AK2	6.50968	6.31356	6.25137
	EIF2AK4	4.42718	4.29502	3.99125
	EIF2B1	4.83207	4.81414	5.07304
	EIF2B2	5.52107	5.43099	5.24089
	EIF2B3	5.57523	5.70576	5.34681
	EIF2B4	3.98845	NA	3.70354
	EIF2B5	4.95116	4.92746	4.89405
	EIF2D	5.22046	4.73537	4.50306
	EIF2S1	6.17576	6.32358	6.16396
	EIF2S2	5.50531	5.89452	5.64747
	EIF3D	5.65965	5.38963	5.26922
	EIF3E	5.15882	5.20691	5.04884
	EIF3F	5.36124	4.95251	4.69914
	EIF3G	5.44582	5.06623	4.75947
	EIF3I	5.37732	5.19192	4.99433
	EIF3K	5.23354	4.84631	4.55994
	EIF3L	5.42856	5.06131	4.99245
	EIF3M	5.38032	5.34588	5.29139
	EIF4A1	5.83562	5.63713	5.37792
	EIF4A2	4.81322	4.88852	4.66036
	EIF4B	4.81416	4.41837	4.36981
	EIF4E	5.7373	6.0469	5.83728
	EIF4EBP1	5.75431	4.51512	4.01656
	EIF4EBP2	4.95627	5.51963	5.1175
	EIF4ENIF1	4.6159	4.40108	3.97444
	EIF4G2	4.08666	3.59739	3.97558
	EIF4G3	4.27377	4.05627	4.04559
	EIF5	5.6962	5.76298	5.56777
	EIF5B	5.3984	5.30592	5.37467
	EIF6	NA	NA	NA
	ELAC2	5.79779	5.67109	5.69662
	ELAVL1	6.88566	6.78139	6.65305
	ELF2	5.28561	5.48273	4.6583
	ELF3	3.90533	4.11353	3.97587
	ELF4	4.47245	3.79812	4.39727
	ELK1	NA	NA	NA
	ELL2	4.16516	NA	NA
	ELMO2	4.63781	4.69284	4.72592
	ELMOD2	4.73067	4.79715	5.10473
	ELOF1	NA	NA	NA
	ELOVL1	3.87599	3.75516	3.62967
	ELOVL2	NA	NA	NA
	ELOVL5	5.12709	5.03194	5.05068
	ELOVL7	NA	NA	NA
	ELP2	4.49893	4.36705	4.45321
	ELP3	5.54092	5.74879	5.55086
	ELP4	4.88636	5.06949	5.2064
	ELP5	3.91439	3.94831	3.41189
	EMC1	5.25848	5.44723	5.2675
	EMC10	4.00677	3.59122	3.34556
	EMC2	5.66934	5.93805	5.79525
	EMC3	4.97381	4.62527	4.41813
	EMC9	NA	NA	NA
	EMD	5.71962	5.79042	5.37542
	EME1	4.81419	4.4133	4.5343
	EMG1	5.53582	5.56272	5.29387
	EML1	5.1353	5.11836	5.36625
	EML2	4.50199	4.51705	4.47169
	EML3	4.56608	4.39613	4.34482
	ENAH	6.05947	5.94219	5.80425
	ENC1	4.32296	4.09264	3.78665
	ENDOG	5.77441	5.71261	5.58508
	ENGASE	NA	NA	NA
	ENO1	5.94363	5.71228	5.5583
	ENO2	6.00784	6.07351	5.82726
	ENO3	3.98858	3.87823	3.47488
	ENOPH1	5.49497	5.51219	5.32211
	ENOSF1	4.60662	4.95654	4.66656
	ENSA	4.5361	4.18408	4.05416
	ENTPD4	NA	NA	NA
	ENTPD6	4.2132	4.44445	4.51061
	ENTPD8	7.32932	7.35153	6.88191
	ENY2	5.56755	5.23787	4.91843
	EOGT	4.84546	4.74376	4.51134
	EP300	5.169	5.04166	5.36499
	EP400	5.09865	4.96489	4.92208
	EPB41	5.93311	5.96714	5.82811
	EPB41L1	NA	NA	NA
	EPB41L1	5.47981	5.38379	5.46406
	EPB41L2	NA	NA	NA
	EPB41L2	5.52071	5.50797	5.35505
	EPB41L5	NA	NA	NA
	EPHA2	5.79774	5.32982	5.15922
	EPHA5	NA	NA	NA
	EPHB4	NA	NA	NA
	EPHX1	4.99932	4.78247	4.80553
	EPHX2	5.63701	5.15151	5.09469
	EPM2AIP1	4.56278	5.25056	5.04636
	EPN1	5.38854	4.98004	4.71096
	EPN2	5.66047	5.37646	5.29293
	EPN3	7.64199	7.15042	6.55231
	EPPK1	NA	NA	NA
	EPRS	5.75564	5.92879	5.87906
	EPS15	5.16186	5.15869	5.0047
	EPS15L1	5.1188	5.06055	4.76326
	EPS8	5.00485	5.07948	5.25747
	EPS8L2	5.24599	5.28724	5.05507
	ERAL1	5.46071	5.22861	4.98254
	ERBB2	NA	NA	NA
	ERBB2IP	5.37817	5.44603	5.44102
	ERC1	5.36616	5.65433	5.99961
	ERCC1	4.78885	4.5209	4.23721
	ERCC2	3.98182	3.75004	4.17573
	ERCC3	4.56359	4.50573	4.53856
	ERCC4	5.26272	5.50652	5.19242
	ERCC6L	5.1573	5.49829	5.30881
	EREG	NA	NA	NA
	ERF	4.98857	4.73389	4.51598
	ERGIC1	5.75279	5.30306	5.34642
	ERGIC2	NA	NA	NA
	ERGIC3	4.032	3.61129	3.38264
	ERH	4.74483	4.62741	4.36039
	ERICH1	4.37307	4.2518	4.2106
	ERLIN2	5.902	5.91545	5.66505
	ERN1	NA	NA	NA
	ERO1L	5.69165	5.7199	5.69459
	ERP44	6.37307	6.37709	6.28628
	ERRFI1	4.82927	4.67062	4.4385
	ESAM	4.62318	4.24504	3.92937
	ESCO2	5.53047	5.56043	5.80228
	ESD	5.05547	4.99444	4.85507
	ESF1	5.11037	5.32396	5.07562
	ESPL1	3.57888	3.37891	3.24981
	ESRRA	4.31037	4.17863	3.69012
	ESYT2	5.22077	5.15523	5.20743
	ETAA1	NA	NA	NA
	ETF1	6.09657	6.04448	5.81354
	ETFA	5.88767	5.72744	5.52119
	ETFB	5.94215	5.63505	5.43261
	ETFDH	4.24141	4.39843	4.27744
	ETHE1	5.7818	5.49477	5.24575
	ETS1	5.64387	5.23407	5.22221
	ETV3	5.03966	4.45829	4.4298
	ETV6	NA	NA	NA
	EVPL	4.33158	4.70701	4.73439
	EWSR1	5.53861	5.42831	5.06535
	EXD2	5.08716	4.87411	4.7269
	EXO1	NA	NA	NA
	EXOC1	5.14581	5.30938	5.2828
	EXOC2	5.24527	5.8345	6.07295
	EXOC4	5.29332	5.16626	5.2956
	EXOC5	5.3584	5.48985	5.51111
	EXOC6	5.11065	5.45999	5.35478
	EXOC6B	5.23091	5.16605	5.37259
	EXOC8	5.43447	5.61367	5.45707
	EXOG	5.30634	5.19138	5.26649
	EXOSC1	5.61898	5.45446	5.10169
	EXOSC10	5.29178	5.43133	5.50714
	EXOSC2	5.47835	5.46519	5.28342
	EXOSC3	5.48648	5.78341	5.54146
	EXOSC4	5.18574	5.14879	5.02202
	EXOSC5	5.55558	5.17704	4.92553
	EXOSC6	NA	NA	NA
	EXOSC7	5.21268	5.31244	5.03847
	EXOSC9	5.37278	5.27648	5.07539
	EXT1	NA	NA	NA
	EXT2	4.73771	4.41687	4.5462
	EYA3	NA	NA	NA
	EYA4	4.35086	4.32059	4.54483
	EZH2	4.36491	4.57448	4.42543
	F11R	4.8858	4.56958	4.49258
	F8A1	NA	NA	5.97272
	FA2H	4.73638	4.55658	4.43695
	FABP5	6.26484	6.05009	5.72851
	FADD	6.15231	5.99128	5.97154
	FADS1	4.64317	4.48009	4.48287
	FADS2	4.93426	4.53679	4.57633
	FADS3	NA	NA	NA
	FAF1	5.01063	4.90448	4.74465
	FAF2	5.47005	5.36119	5.35636
	FAH	5.03146	4.87401	4.7136
	FAHD1	6.2047	6.11179	6.01812
	FAIM	5.01776	4.94347	4.7727
	FAM102A	NA	NA	NA
	FAM103A1	NA	NA	NA
	FAM105A	NA	NA	NA
	FAM107B	4.80487	4.65476	4.45552
	FAM111A	4.38038	4.36732	4.09751
	FAM111B	4.71492	5.368	5.48514
	FAM114A2	3.84676	3.94283	3.82648
	FAM120A	5.39142	5.25063	5.25354
	FAM120B	4.84951	4.92397	4.86963
	FAM120C	4.48055	4.82069	4.91775
	FAM122A	NA	NA	NA
	FAM126A	5.59354	5.58721	5.45339
	FAM127B	3.62402	3.6786	3.40309
	FAM134C	5.54907	5.2169	5.10047
	FAM136A	5.63067	5.6103	5.38863
	FAM160A2	3.97474	4.02904	3.45256
	FAM160B1	5.15705	4.72211	5.13589
	FAM160B2	4.18469	4.06297	4.19268
	FAM161A	NA	NA	NA
	FAM162A	NA	NA	NA
	FAM168A	NA	NA	NA
	FAM169A	4.85752	4.66867	4.85002
	FAM173A	NA	NA	NA
	FAM175B	5.054	5.23605	4.98906
	FAM177A1	5.92457	5.79425	5.57379
	FAM178A	NA	NA	NA
	FAM188B	NA	NA	NA
	FAM193A	5.23981	5.55986	5.02067
	FAM206A	4.90706	4.90506	4.98626
	FAM207A	5.48272	5.23316	4.92571
	FAM208B	4.08978	4.0245	3.85164
	FAM20B	5.14729	5.13312	5.12657
	FAM210A	5.12615	5.42602	5.14409
	FAM213A	5.1606	4.89599	5.10894
	FAM213B	NA	NA	NA
	FAM32A	4.74538	4.42712	4.24468
	FAM3A	NA	NA	NA
	FAM3C	4.78597	5.19565	5.22449
	FAM50A	5.63187	5.98127	5.65607
	FAM53B	NA	NA	NA
	FAM60A	5.54825	5.46691	5.24798
	FAM64A	4.60674	4.70692	4.18629
	FAM65A	4.61343	4.52046	4.44326
	FAM69A	NA	NA	NA
	FAM73A	4.63373	4.46125	4.49024
	FAM73B	NA	NA	NA
	FAM76A	NA	NA	NA
	FAM76B	NA	NA	NA
	FAM83D	4.5499	4.69699	4.40952
	FAM83G	4.38815	3.8336	3.94415
	FAM83H	4.52955	4.11716	4.40969
	FAM89A	NA	NA	NA
	FAM8A1	NA	NA	NA
	FAM91A1	5.09084	5.15051	5.3633
	FAM96A	4.25305	4.52292	4.25557
	FAM96B	4.93676	4.73031	4.44308
	FAM98A	5.74533	5.99915	5.8897
	FAM98B	6.19575	6.34354	6.15039
	FAM98C	4.52357	3.74265	3.52463
	FANCA	NA	NA	NA
	FANCD2	4.48637	4.69334	4.17118
	FANCG	4.03342	3.86248	3.83876
	FANCI	5.16682	5.08427	5.11927
	FANCM	NA	NA	NA
	FAP	NA	NA	NA
	FAR1	6.10587	6.23318	6.22492
	FARP1	4.26019	4.17425	4.05868
	FARP2	4.60865	4.43379	4.30971
	FARS2	NA	NA	NA
	FARSB	5.96721	6.01026	5.90186
	FASN	6.27839	6.56236	6.41759
	FASTKD3	4.25351	5.00447	4.57511
	FASTKD5	5.43666	5.73013	5.76977
	FAT1	4.77581	4.62709	4.80063
	FAU	NA	NA	NA
	FAU	NA	NA	NA
	FAU	2.45669	2.10023	1.66942
	FBL	5.45132	5.06428	4.84183
	FBLIM1	5.52181	5.23847	4.95291
	FBLL1	7.83614	6.90426	6.46401
	FBLN1	NA	NA	NA
	FBLN1	NA	NA	NA
	FBN1	NA	NA	NA
	FBN2	4.35326	4.90258	5.15081
	FBRSL1	4.29786	NA	NA
	FBXL12	NA	NA	NA
	FBXL15	NA	NA	NA
	FBXL18	5.92694	5.6634	5.47747
	FBXL20	NA	NA	NA
	FBXL3	4.65921	4.79923	4.84583
	FBXL6	NA	NA	NA
	FBXO11	4.28932	4.49022	4.57966
	FBXO17	NA	NA	NA
	FBXO18	5.13992	4.77053	4.68749
	FBXO21	4.95394	4.8285	4.88559
	FBXO22	5.89251	5.9425	5.83168
	FBXO28	5.75272	5.76628	5.84129
	FBXO3	5.13406	5.15975	5.06932
	FBXO30	5.38719	5.60757	5.78586
	FBXO33	NA	NA	NA
	FBXO38	4.86246	4.84834	4.54117
	FBXO46	NA	NA	NA
	FBXO5	4.30651	5.07126	4.49977
	FBXO6	NA	NA	NA
	FBXW11	5.02297	4.9511	4.79011
	FBXW4	NA	NA	NA
	FCHO2	5.56186	5.53256	5.36909
	FDFT1	5.56795	5.36345	5.4098
	FDPS	5.38455	4.94808	4.92218
	FDX1	6.11104	5.86733	5.59907
	FDX1L	NA	NA	NA
	FDXR	5.81892	5.63353	5.56678
	FEM1B	5.04798	5.3834	4.86882
	FEM1C	5.21623	5.79327	5.3676
	FEN1	5.86064	5.88644	5.81899
	FER1L4	NA	NA	NA
	FGD4	4.27639	4.66948	4.84502
	FGD6	5.02079	5.09839	4.95443
	FGF2	5.76912	5.64224	5.51452
	FGFR1	4.19163	4.05576	1.64634
	FGFR1OP2	4.34711	4.2437	3.96804
	FGFR4	3.54008	1.65425	2.99981
	FH	5.6522	5.6292	5.56232
	FHL1	4.6408	4.72932	4.89172
	FHOD1	4.83179	4.84557	4.59659
	FIBP	4.76921	4.33688	4.09117
	FIG4	NA	NA	NA
	FIGNL1	5.17384	5.4551	5.28851
	FIP1L1	4.74357	4.96572	4.96686
	FIS1	5.40292	5.09624	4.7813
	FITM2	NA	NA	NA
	FKBP11	4.45485	4.13075	4.27227
	FKBP14	NA	NA	NA
	FKBP15	5.01551	5.00052	4.93108
	FKBP2	5.28049	4.82952	4.8399
	FKBP3	4.86634	4.89532	4.74331
	FKBP4	5.92843	5.94888	5.68321
	FKBP5	5.09052	4.90663	4.71126
	FKBP7	NA	NA	NA
	FKBP8	5.07207	5.10974	5.08444
	FKBP9	5.58378	5.10829	5.0002
	FKRP	NA	NA	NA
	FKTN	NA	NA	NA
	FLAD1	4.19858	4.24229	4.1288
	FLCN	4.17081	4.33947	3.82718
	FLII	5.35328	5.39155	5.35204
	FLII	3.60237	3.63637	3.58444
	FLNA	5.83731	5.70933	5.64187
	FLNC	NA	NA	NA
	FLOT1	5.5437	5.23484	5.01852
	FLRT3	4.21122	4.08082	4.18846
	FLYWCH1	4.30964	4.09427	3.67347
	FLYWCH2	5.28384	5.16933	4.97471
	FMNL1	NA	NA	NA
	FMNL1	4.6618	4.23081	4.20221
	FMNL2	NA	NA	NA
	FMNL2	4.87115	5.24349	5.06127
	FMR1	5.94254	5.73642	5.62786
	FN3KRP	4.6621	4.81134	4.75214
	FNBP1	NA	NA	NA
	FNBP1L	4.47794	5.05469	4.6478
	FNBP4	NA	NA	NA
	FNDC3A	5.27714	4.99409	5.07867
	FNDC3B	5.5126	5.50739	5.53874
	FNTA	4.82757	5.0518	4.93306
	FOCAD	4.2616	4.39977	4.95455
	FOCAD	4.63445	4.75633	4.79262
	FOPNL	4.93238	4.97338	4.60726
	FOS	5.65337	5.55219	4.9671
	FOSB	6.87752	4.40358	5.48772
	FOSL1	5.56424	5.33166	5.26038
	FOSL2	5.61637	5.15957	5.0135
	FOXA1	NA	NA	NA
	FOXA2	4.79655	4.25842	4.51611
	FOXC1	NA	NA	NA
	FOXF2	5.46319	5.70018	5.44952
	FOXJ3	4.50851	4.55683	4.31159
	FOXK1	5.05497	4.70797	4.69488
	FOXK2	5.23136	5.05547	4.98509
	FOXM1	3.92433	3.64731	3.36406
	FOXP4	4.8657	4.64518	4.70894
	FOXRED1	5.08953	5.14242	4.93431
	FPGS	4.51058	4.24979	3.76395
	FRAS1	3.76759	3.67006	3.72998
	FRG1	4.9507	5.10092	4.74418
	FRMD3	NA	NA	NA
	FRMD6	5.07133	4.80694	4.64981
	FRMD8	NA	NA	NA
	FRYL	4.56028	5.17873	5.0092
	FSCN1	6.14604	5.94959	5.74561
	FST	NA	NA	NA
	FSTL1	NA	NA	NA
	FSTL3	NA	NA	NA
	FSTL4	NA	NA	NA
	FTH1	4.16192	3.96924	3.84962
[truncated: 4,367 more rows]

## Sheet: 3a
				rep1, Pan/Mal
			protein	0-4h	4-8h	8-12h	12-16h
			HA	-1.98783	-2.06462	-2.31948	-2.33539
			M1	-3.24735	-0.0658665	0.997838	0.962721
			NA	NA	0.0368634	0.171836	-0.216593
			NP	-2.37065	-2.37674	-1.159	-1.40865
			NS2	-1.76335	-0.920411	-0.722025	-1.16214
			PA	-2.61657	-1.14009	-0.914564	-0.956891
			PB1	-1.8078	-2.18501	-0.942043	-0.704764
			PB2	-1.32696	-1.59368	-0.741891	-0.688521
				rep2, Pan/Mal
			protein	0-4h	4-8h	8-12h	12-16h
			HA	-1.06972	0.0161472	0.40001	0.755879
			M1	-0.237727	2.6959	4.00305	4.47027
			NA	NA	1.7449	2.4182	2.61938
			NP	-1.84611	0.23921	1.19006	1.53897
			NS2	-1.30198	1.98318	1.92166	1.78644
			PA	-2.05179	0.948625	2.00752	2.08677
			PB1	-1.61019	0.432883	1.80211	2.17742
			PB2	-1.68093	1.07698	1.6998	2.03921
			Note: Differences in the offset between replicates arise probably due to differential SILAC labeling.

[truncated: 19 more sheets: 3d, 4a, 4b, 4d, 4f, 5c, 5d, 5e, 5f, 5g, 6b, 6c, 6d, 6e, 6f, S2, S4a, S4b, S4c]
